# Supplementary material for: Region-specific RNA m6A methylation represents a new layer of control in the gene regulatory network in the mouse brain
Source: Open Biol. 2017 Sep 20;7(9):170166. doi: 10.1098/rsob.170166 (PMC5627058; doi:10.1098/rsob.170166)
Supplement: Supplementary tables Chang [file rsob170166supp2.xlsx]

## Sheet: Description
SUPPLEMENTARY TABLES Mengqi Chang1*, Hongyi Lv2,3*, Weilong Zhang4*, Chunhui Ma1, Xue He1, Shunli Zhao1, Zhi-Wei Zhang 1, Yi-xin Zeng4, Shuhui Song2, Yamei Niu1#, Wei-Min Tong1# (2017) Region-Specific RNA m6A Methylation Represents a New Layer of Control in the Gene Regulatory Network in the Mouse Brain. Open Biology 10.1098/rsob.170166

## Sheet: table S4
Table S4. List of commonly methylated m6A peaks in mouse cerebellum.
chr	chromStart	chromEnd	gene_id	name	symbol	score	strand	thickStart	thickEnd	itemRgb	blockCount	blockSizes	blockStarts	lg.p	lg.fdr	fold_enrchment
chr10	100096022	100096978	ENSMUSG00000019966	Kitl	mRNA	0	+	100096022	100096978	0	1	956,	0	-819	#NAME?	14.2
chr10	100446930	100447711	ENSMUSG00000036676	Tmtc3	mRNA	5e-68	-	100446930	100447711	0	1	781,	0	-67.3	-66	18.1
chr10	103418123	103418363	ENSMUSG00000019894	Slc6a15	mRNA	1.3e-35	+	103418123	103418363	0	1	240,	0	-34.9	-33.8	3.53
chr10	105189696	105190236	ENSMUSG00000036019	Tmtc2	mRNA	1e-151	-	105189696	105190236	0	1	540,	0	-151	-150	10.5
chr10	105574601	105575674	ENSMUSG00000085282	Gm15663	lncRNA	2e-52	+	105574601	105575674	0	1	1073,	0	-51.7	-50.5	15.3
chr10	105841455	105841636	ENSMUSG00000019897	Ccdc59	mRNA	5e-37	+	105841455	105841636	0	1	181,	0	-36.3	-35.2	3.28
chr10	105845337	105847294	ENSMUSG00000019897	Ccdc59	mRNA	1e-197	+	105845337	105847294	0	2	112,278,	0,1679	-197	-195	5.87
chr10	10687767	10689178	ENSMUSG00000019828	Grm1	mRNA	0	-	10687767	10689178	0	1	1411,	0	-1350	#NAME?	17
chr10	10719479	10720140	ENSMUSG00000019828	Grm1	mRNA	4e-86	-	10719479	10720140	0	1	661,	0	-85.4	-83.9	3.51
chr10	107382524	107382674	ENSMUSG00000019906	Lin7a	mRNA	3.5e-10	+	107382524	107382674	0	1	150,	0	-9.46	-8.6	1.52
chr10	108261405	108264719	ENSMUSG00000019907	Ppp1r12a	mRNA	1.4e-10	+	108261405	108264719	0	3	11,122,17,	0,904,3297	-9.84	-8.98	1.79
chr10	108269349	108277515	ENSMUSG00000019907	Ppp1r12a	mRNA	1e-271	+	108269349	108277515	0	5	9,48,31,51,309,	0,2372,4045,4788,7857	-271	-269	10.2
chr10	108498549	108498610	ENSMUSG00000035864	Syt1	mRNA	2e-05	-	108498549	108498610	0	1	61,	0	-4.7	-3.95	1.19
chr10	108636704	108636795	ENSMUSG00000035864	Syt1	mRNA	2.3e-07	-	108636704	108636795	0	1	91,	0	-6.64	-5.84	1.96
chr10	109010831	109010982	ENSMUSG00000035864	Syt1	mRNA	1.3e-14	-	109010831	109010982	0	1	151,	0	-13.9	-13	2.08
chr10	10936564	11082296	ENSMUSG00000019828	Grm1	mRNA	9.99988867182683e-320	-	10936564	11082296	0	3	14,1118,128,	0,143274,145604	-319	-317	12.7
chr10	109853145	109853445	ENSMUSG00000020181	Nav3	mRNA	5e-16	-	109853145	109853445	0	1	300,	0	-15.3	-14.4	7.95
chr10	110944090	110945507	ENSMUSG00000035798	Zdhhc17	mRNA	0	-	110944090	110945507	0	2	441,39,	0,1378	-482	#NAME?	8.41
chr10	110985961	111010066	ENSMUSG00000035798	Zdhhc17	mRNA	5e-79	-	110985961	111010066	0	2	82,129,	0,23976	-78.3	-76.9	5.8
chr10	111164801	111164952	ENSMUSG00000020189	Osbpl8	mRNA	2.5e-08	+	111164801	111164952	0	1	151,	0	-7.6	-6.78	4.9
chr10	111291589	111293537	ENSMUSG00000020189	Osbpl8	mRNA	3.2e-46	+	111291589	111293537	0	2	4,446,	0,1502	-45.5	-44.3	4.7
chr10	111299222	111300001	ENSMUSG00000035759	Bbs10	mRNA	1e-16	+	111299222	111300001	0	1	779,	0	-16	-15	9.28
chr10	11149576	11152023	ENSMUSG00000090112	Shprh	mRNA	1e-104	+	11149576	11152023	0	2	10,411,	0,2036	-104	-102	16.2
chr10	111506959	111507632	ENSMUSG00000100113	Gm28592	lncRNA	6.3e-18	-	111506959	111507632	0	2	239,87,	0,586	-17.2	-16.2	4.75
chr10	111506970	111507567	ENSMUSG00000020205	Phlda1	mRNA	6.3e-19	+	111506970	111507567	0	1	597,	0	-18.2	-17.2	4.94
chr10	111507940	111508526	ENSMUSG00000020205	Phlda1	mRNA	1.3e-14	+	111507940	111508526	0	2	11,467,	0,119	-13.9	-13	5.96
chr10	11162945	11164737	ENSMUSG00000090112	Shprh	mRNA	1e-109	+	11162945	11164737	0	2	117,393,	0,1399	-109	-107	8.49
chr10	112272150	112272330	ENSMUSG00000035681	Kcnc2	mRNA	6.6e-06	+	112272150	112272330	0	1	180,	0	-5.18	-4.42	8.28
chr10	11281329	11289869	ENSMUSG00000047648	Fbxo30	mRNA	6.3e-32	+	11281329	11289869	0	3	171,137,350,	0,257,8190	-31.2	-30.1	9.73
chr10	112927066	112928763	ENSMUSG00000074748	Atxn7l3b	mRNA	0	-	112927066	112928763	0	1	1697,	0	-450	#NAME?	6.86
chr10	112928500	112928740	ENSMUSG00000097185	Gm26596	mRNA	4e-70	+	112928500	112928740	0	1	240,	0	-69.4	-68	2.77
chr10	112928821	112929001	ENSMUSG00000074748	Atxn7l3b	mRNA	3.2e-89	-	112928821	112929001	0	1	180,	0	-88.5	-87	4.22
chr10	112928828	112929068	ENSMUSG00000097185	Gm26596	mRNA	5e-89	+	112928828	112929068	0	1	240,	0	-88.3	-86.8	5.7
chr10	114400741	114408688	ENSMUSG00000050663	Trhde	mRNA	2.5e-99	-	114400741	114408688	0	2	797,43,	0,7904	-98.6	-97.1	10.4
chr10	11457223	11457613	ENSMUSG00000055493	Epm2a	mRNA	1e-118	+	11457223	11457613	0	1	390,	0	-118	-117	7.98
chr10	114800627	114802307	ENSMUSG00000050663	Trhde	mRNA	1e-149	-	114800627	114802307	0	1	1680,	0	-149	-148	9.83
chr10	114801725	114816831	ENSMUSG00000084865	Gm15723	lncRNA	1e-147	+	114801725	114816831	0	2	538,62,	0,15044	-147	-146	10.3
chr10	115240848	115251463	ENSMUSG00000020130	Tbc1d15	mRNA	4e-42	-	115240848	115251463	0	2	99,82,	0,10533	-41.4	-40.2	5.61
chr10	115315291	115315591	ENSMUSG00000020132	Rab21	mRNA	1e-152	-	115315291	115315591	0	1	300,	0	-152	-151	7.87
chr10	115342228	115342616	ENSMUSG00000069520	Tmem19	mRNA	1.3e-18	-	115342228	115342616	0	1	388,	0	-17.9	-17	4.5
chr10	115372296	115376419	ENSMUSG00000020137	Thap2	mRNA	1e-107	-	115372296	115376419	0	2	650,68,	0,4055	-107	-105	13.6
chr10	115384958	115385169	ENSMUSG00000034163	Zfc3h1	mRNA	3.2e-25	+	115384958	115385169	0	1	211,	0	-24.5	-23.4	6.99
chr10	115385317	115401786	ENSMUSG00000034163	Zfc3h1	mRNA	5e-66	+	115385317	115401786	0	5	490,417,65,199,178,	0,5332,12687,15397,16291	-65.3	-64	10.9
chr10	115432501	115432742	ENSMUSG00000034163	Zfc3h1	mRNA	1.3e-34	+	115432501	115432742	0	1	241,	0	-33.9	-32.8	10.8
chr10	116256214	116274213	ENSMUSG00000020151	Ptprr	mRNA	0	+	116256214	116274213	0	2	29,481,	0,17518	-856	#NAME?	9.44
chr10	116387652	116388072	ENSMUSG00000020154	Ptprb	mRNA	3.2e-26	+	116387652	116388072	0	1	420,	0	-25.5	-24.4	10.9
chr10	116417890	116418310	ENSMUSG00000054934	Kcnmb4	mRNA	0	-	116417890	116418310	0	1	420,	0	-602	#NAME?	8.06
chr10	116418051	116418287	ENSMUSG00000020164	Kcnmb4os1	lncRNA	1e-266	+	116418051	116418287	0	1	236,	0	-266	-264	5.52
chr10	116473548	116473878	ENSMUSG00000054934	Kcnmb4	mRNA	6.3e-76	-	116473548	116473878	0	1	330,	0	-75.2	-73.8	12.2
chr10	116473549	116474592	ENSMUSG00000085837	Kcnmb4os2	lncRNA	1e-149	+	116473549	116474592	0	1	1043,	0	-149	-147	18
chr10	116485220	116485550	ENSMUSG00000020166	Cnot2	mRNA	1e-262	-	116485220	116485550	0	1	330,	0	-262	-260	7.24
chr10	116581280	116581578	ENSMUSG00000052291	5330438D12Rik	others	1e-11	+	116581280	116581578	0	1	298,	0	-11	-10.1	6.1
chr10	116906201	116910164	ENSMUSG00000064181	Rab3ip	mRNA	1e-198	-	116906201	116910164	0	2	917,40,	0,3923	-198	-196	7.89
chr10	117073567	117076814	ENSMUSG00000020170	Frs2	mRNA	1e-299	-	117073567	117076814	0	2	1312,4,	0,3243	-299	-297	20.2
chr10	117102130	117148474	ENSMUSG00000020170	Frs2	mRNA	4e-39	-	117102130	117148474	0	2	68,83,	0,46261	-38.4	-37.3	5.36
chr10	117215410	117217265	ENSMUSG00000020171	Yeats4	mRNA	1e-259	-	117215410	117217265	0	2	426,54,	0,1801	-259	-257	10.5
chr10	117349343	117353886	ENSMUSG00000055531	Cpsf6	mRNA	1e-30	-	117349343	117353886	0	2	158,82,	0,4461	-30	-28.9	3.01
chr10	117361057	117361207	ENSMUSG00000055531	Cpsf6	mRNA	7.9e-11	-	117361057	117361207	0	1	150,	0	-10.1	-9.19	1.71
chr10	117367983	117377617	ENSMUSG00000055531	Cpsf6	mRNA	6.3e-53	-	117367983	117377617	0	3	5,135,40,	0,8855,9594	-52.2	-50.9	6.37
chr10	117683396	117684296	ENSMUSG00000020183	Cpm	mRNA	3.2e-32	+	117683396	117684296	0	1	900,	0	-31.5	-30.4	9.09
chr10	117690117	117691167	ENSMUSG00000020184	Mdm2	mRNA	1e-299	-	117690117	117691167	0	2	668,23,	0,1027	-299	-297	16.8
chr10	117735166	117736148	ENSMUSG00000060181	Slc35e3	mRNA	4e-93	-	117735166	117736148	0	1	982,	0	-92.4	-91	12.5
chr10	117746089	117746358	ENSMUSG00000060181	Slc35e3	mRNA	1.3e-42	-	117746089	117746358	0	1	269,	0	-41.9	-40.7	4
chr10	117824629	117845935	ENSMUSG00000052681	Rap1b	mRNA	7.9e-81	-	117824629	117845935	0	2	45,105,	0,21201	-80.1	-78.7	6.75
chr10	118859496	118860536	ENSMUSG00000028630	Dyrk2	mRNA	6.3e-65	-	118859496	118860536	0	1	1040,	0	-64.2	-62.9	19.1
chr10	119202848	119203119	ENSMUSG00000020114	Cand1	mRNA	4e-85	-	119202848	119203119	0	1	271,	0	-84.4	-83	3.46
chr10	119210934	119211864	ENSMUSG00000020114	Cand1	mRNA	1e-232	-	119210934	119211864	0	1	930,	0	-232	-230	8.23
chr10	120203174	120215544	ENSMUSG00000020225	Tmbim4	mRNA	2e-42	+	120203174	120215544	0	3	41,193,4,	0,5575,12366	-41.7	-40.5	5.4
chr10	120227069	120227310	ENSMUSG00000020224	Llph	mRNA	5e-11	+	120227069	120227310	0	2	54,125,	0,116	-10.3	-9.46	2.49
chr10	120227399	120231566	ENSMUSG00000020224	Llph	mRNA	0	+	120227399	120231566	0	3	150,230,364,	0,574,3803	-407	#NAME?	9.58
chr10	120925054	120925265	ENSMUSG00000048661	Lemd3	mRNA	1.6e-21	-	120925054	120925265	0	1	211,	0	-20.8	-19.7	3.01
chr10	120925323	120925773	ENSMUSG00000048661	Lemd3	mRNA	1.3e-54	-	120925323	120925773	0	2	233,7,	0,443	-53.9	-52.6	6.85
chr10	120977868	120979332	ENSMUSG00000048661	Lemd3	mRNA	1e-135	-	120977868	120979332	0	1	1464,	0	-135	-133	7.06
chr10	121264362	121264752	ENSMUSG00000052302	Tbc1d30	mRNA	1e-101	-	121264362	121264752	0	1	390,	0	-101	-99.7	9.71
chr10	121265590	121267567	ENSMUSG00000052302	Tbc1d30	mRNA	1e-138	-	121265590	121267567	0	1	1977,	0	-138	-137	13.9
chr10	121395123	121395721	ENSMUSG00000034707	Gns	mRNA	1e-127	+	121395123	121395721	0	1	598,	0	-127	-126	4.82
chr10	121396945	121397185	ENSMUSG00000034707	Gns	mRNA	2e-42	+	121396945	121397185	0	1	240,	0	-41.7	-40.5	3.45
chr10	121412374	121413059	ENSMUSG00000025795	Rassf3	mRNA	2.5e-94	-	121412374	121413059	0	1	685,	0	-93.6	-92.1	13.6
chr10	121750488	121751266	ENSMUSG00000053684	BC048403	mRNA	1e-27	+	121750488	121751266	0	1	778,	0	-27	-26	8.23
chr10	121784493	121792191	ENSMUSG00000020121	Srgap1	mRNA	7.9e-65	-	121784493	121792191	0	2	1282,6,	0,7692	-64.1	-62.8	11.3
chr10	122081337	122081607	ENSMUSG00000034620	Tmem5	mRNA	7.9e-45	-	122081337	122081607	0	1	270,	0	-44.1	-42.9	4.58
chr10	122097012	122097311	ENSMUSG00000034620	Tmem5	mRNA	2.5e-13	-	122097012	122097311	0	1	299,	0	-12.6	-11.7	4.79
chr10	122921956	122941477	ENSMUSG00000034613	Ppm1h	mRNA	1.6e-29	+	122921956	122941477	0	2	18,253,	0,19268	-28.8	-27.7	4.23
chr10	122994782	122995022	ENSMUSG00000034602	Mon2	mRNA	7.9e-14	-	122994782	122995022	0	1	240,	0	-13.1	-12.2	4.54
chr10	122995320	122995830	ENSMUSG00000034602	Mon2	mRNA	2e-83	-	122995320	122995830	0	1	510,	0	-82.7	-81.3	4.38
chr10	123013631	123013931	ENSMUSG00000034602	Mon2	mRNA	1e-77	-	123013631	123013931	0	1	300,	0	-77	-75.6	6.21
chr10	123113333	123119143	ENSMUSG00000020124	Usp15	mRNA	0	-	123113333	123119143	0	2	354,35,	0,5775	-454	#NAME?	11.3
chr10	123264882	123265182	ENSMUSG00000044071	Fam19a2	mRNA	0.0006	+	123264882	123265182	0	1	300,	0	-3.22	-2.52	14.4
chr10	125227990	125230773	ENSMUSG00000020102	Slc16a7	mRNA	1.6e-23	-	125227990	125230773	0	2	299,182,	0,2601	-22.8	-21.8	11.3
chr10	126887307	126887604	ENSMUSG00000025436	Xrcc6bp1	mRNA	1.3e-36	-	126887307	126887604	0	1	297,	0	-35.9	-34.8	24.8
chr10	126978716	126979137	ENSMUSG00000078429	Ctdsp2	mRNA	2.5e-26	+	126978716	126979137	0	1	421,	0	-25.6	-24.6	5.05
chr10	126996139	126996889	ENSMUSG00000078429	Ctdsp2	mRNA	0	+	126996139	126996889	0	2	72,529,	0,221	-455	#NAME?	6.45
chr10	127022458	127022788	ENSMUSG00000040521	Tsfm	mRNA	2e-35	-	127022458	127022788	0	1	330,	0	-34.7	-33.6	3.59
chr10	127055367	127055636	ENSMUSG00000040502	2017-03-09	mRNA	3.6e-10	-	127055367	127055636	0	1	269,	0	-9.44	-8.58	3.98
chr10	127056022	127057466	ENSMUSG00000040502	2017-03-09	mRNA	1e-222	-	127056022	127057466	0	2	889,35,	0,1409	-222	-220	16.7
chr10	127059469	127060184	ENSMUSG00000040502	2017-03-09	mRNA	4e-23	-	127059469	127060184	0	1	715,	0	-22.4	-21.4	6.33
chr10	127067465	127067673	ENSMUSG00000006736	Tspan31	mRNA	2.8e-07	-	127067465	127067673	0	1	208,	0	-6.56	-5.76	1.56
chr10	127067472	127067652	ENSMUSG00000006728	Cdk4	mRNA	8.9e-07	+	127067472	127067652	0	1	180,	0	-6.05	-5.26	1.53
chr10	127078906	127079207	ENSMUSG00000025422	Agap2	mRNA	2e-19	+	127078906	127079207	0	1	301,	0	-18.7	-17.7	7.84
chr10	127079355	127079506	ENSMUSG00000025422	Agap2	mRNA	6.3e-10	+	127079355	127079506	0	1	151,	0	-9.2	-8.35	1.72
chr10	127079835	127080585	ENSMUSG00000025422	Agap2	mRNA	0	+	127079835	127080585	0	1	750,	0	-458	#NAME?	10.3
chr10	127087888	127088320	ENSMUSG00000025422	Agap2	mRNA	1.6e-59	+	127087888	127088320	0	2	159,112,	0,320	-58.8	-57.5	2.76
chr10	127091640	127092480	ENSMUSG00000025422	Agap2	mRNA	0	+	127091640	127092480	0	1	840,	0	-341	#NAME?	7.27
chr10	127093108	127093169	ENSMUSG00000025422	Agap2	mRNA	0.0071	+	127093108	127093169	0	1	61,	0	-2.15	-1.5	1.66
chr10	127094468	127094979	ENSMUSG00000040462	Os9	mRNA	1e-123	-	127094468	127094979	0	1	511,	0	-123	-121	13.4
chr10	127095967	127096298	ENSMUSG00000040462	Os9	mRNA	4e-92	-	127095967	127096298	0	1	331,	0	-91.4	-89.9	3.19
chr10	127098118	127098578	ENSMUSG00000040462	Os9	mRNA	5e-39	-	127098118	127098578	0	2	3,238,	0,222	-38.3	-37.1	2.3
chr10	127099436	127099923	ENSMUSG00000040462	Os9	mRNA	5e-12	-	127099436	127099923	0	3	21,95,34,	0,176,453	-11.3	-10.4	1.46
chr10	127121039	127121160	ENSMUSG00000040462	Os9	mRNA	6.3e-23	-	127121039	127121160	0	1	121,	0	-22.2	-21.2	3.1
chr10	127171138	127172340	ENSMUSG00000006731	B4galnt1	mRNA	1e-169	+	127171138	127172340	0	2	21,725,	0,477	-169	-167	12.4
chr10	127182550	127182909	ENSMUSG00000019467	Arhgef25	mRNA	0	-	127182550	127182909	0	1	359,	0	-325	#NAME?	8.16
chr10	127190407	127190797	ENSMUSG00000040415	Dtx3	mRNA	5e-38	-	127190407	127190797	0	1	390,	0	-37.3	-36.2	2.31
chr10	127192897	127193047	ENSMUSG00000040415	Dtx3	mRNA	4.1e-08	-	127192897	127193047	0	1	150,	0	-7.39	-6.58	1.39
chr10	127194500	127194787	ENSMUSG00000040415	Dtx3	mRNA	1e-173	-	127194500	127194787	0	2	134,106,	0,181	-173	-171	6.37
chr10	127198350	127198679	ENSMUSG00000025417	Pip4k2c	mRNA	1e-285	-	127198350	127198679	0	1	329,	0	-285	-283	6.91
chr10	127198917	127199324	ENSMUSG00000025417	Pip4k2c	mRNA	2.5e-14	-	127198917	127199324	0	2	227,12,	0,395	-13.6	-12.6	1.93
chr10	127211502	127211622	ENSMUSG00000025417	Pip4k2c	mRNA	1.1e-07	-	127211502	127211622	0	1	120,	0	-6.96	-6.16	2.04
chr10	127226951	127227191	ENSMUSG00000074657	Kif5a	mRNA	1e-105	-	127226951	127227191	0	1	240,	0	-105	-103	2.38
chr10	127228326	127228417	ENSMUSG00000074657	Kif5a	mRNA	5.4e-07	-	127228326	127228417	0	1	91,	0	-6.27	-5.48	1.31
chr10	127262973	127263363	ENSMUSG00000074657	Kif5a	mRNA	1e-115	-	127262973	127263363	0	1	390,	0	-115	-114	4.04
chr10	127266261	127266412	ENSMUSG00000025410	Dctn2	mRNA	1.6e-24	+	127266261	127266412	0	1	151,	0	-23.8	-22.8	3.97
chr10	127282672	127282853	ENSMUSG00000025409	Mbd6	mRNA	7.9e-16	-	127282672	127282853	0	1	181,	0	-15.1	-14.2	2.61
chr10	127290773	127293771	ENSMUSG00000025408	Ddit3	mRNA	4e-24	+	127290773	127293771	0	2	118,60,	0,2938	-23.4	-22.3	4.49
chr10	127295815	127296288	ENSMUSG00000025408	Ddit3	mRNA	1e-243	+	127295815	127296288	0	1	473,	0	-243	-241	8.38
chr10	127380735	127380885	ENSMUSG00000025404	R3hdm2	mRNA	3.1e-07	+	127380735	127380885	0	1	150,	0	-6.51	-5.71	3.22
chr10	127459544	127465181	ENSMUSG00000025404	R3hdm2	mRNA	6.3e-22	+	127459544	127465181	0	4	31,96,32,51,	0,2643,5437,5586	-21.2	-20.2	2.08
chr10	127497592	127498965	ENSMUSG00000025404	R3hdm2	mRNA	0	+	127497592	127498965	0	2	33,597,	0,776	-432	#NAME?	8.21
chr10	127499024	127499085	ENSMUSG00000025404	R3hdm2	mRNA	1.3e-06	+	127499024	127499085	0	1	61,	0	-5.88	-5.1	1.57
chr10	127526369	127534559	ENSMUSG00000040258	Nxph4	mRNA	1e-295	-	127526369	127534559	0	2	594,184,	0,8006	-295	-293	13.1
chr10	127620847	127621148	ENSMUSG00000040249	Lrp1	mRNA	2e-16	-	127620847	127621148	0	1	301,	0	-15.7	-14.7	6.97
chr10	127659968	127660448	ENSMUSG00000002147	Stat6	mRNA	3.4e-09	+	127659968	127660448	0	1	480,	0	-8.47	-7.63	4.15
chr10	127661214	127661750	ENSMUSG00000025402	Nab2	mRNA	0	-	127661214	127661750	0	1	536,	0	-361	#NAME?	18.5
chr10	127664287	127664882	ENSMUSG00000025402	Nab2	mRNA	3.2e-70	-	127664287	127664882	0	1	595,	0	-69.5	-68.1	3.71
chr10	127664311	127664868	ENSMUSG00000085731	Gm16229	lncRNA	1.6e-70	+	127664311	127664868	0	1	557,	0	-69.8	-68.4	3.76
chr10	127665453	127668509	ENSMUSG00000025402	Nab2	mRNA	1e-104	-	127665453	127668509	0	3	28,335,114,	0,922,2942	-104	-103	6
chr10	127743540	127743899	ENSMUSG00000044617	Zbtb39	mRNA	4e-43	+	127743540	127743899	0	1	359,	0	-42.4	-41.2	13.7
chr10	128035584	128035645	ENSMUSG00000061315	Naca	mRNA	3.6e-07	+	128035584	128035645	0	1	61,	0	-6.44	-5.64	1.65
chr10	128058953	128059283	ENSMUSG00000071072	Ptges3	mRNA	6.3e-83	+	128058953	128059283	0	1	330,	0	-82.2	-80.7	2.46
chr10	128083272	128083392	ENSMUSG00000025393	Atp5b	mRNA	1e-119	+	128083272	128083392	0	1	120,	0	-119	-117	2.68
chr10	128110762	128111152	ENSMUSG00000040054	Baz2a	mRNA	6.3e-35	+	128110762	128111152	0	1	390,	0	-34.2	-33	5.16
chr10	128116713	128119478	ENSMUSG00000040054	Baz2a	mRNA	1.3e-63	+	128116713	128119478	0	4	44,101,66,209,	0,1841,2241,2556	-62.9	-61.6	3.75
chr10	128126701	128127300	ENSMUSG00000040054	Baz2a	mRNA	5e-30	+	128126701	128127300	0	1	599,	0	-29.3	-28.2	4.65
chr10	128210795	128211794	ENSMUSG00000051346	Spryd4	mRNA	1e-133	-	128210795	128211794	0	2	596,86,	0,913	-133	-131	13.6
chr10	128290946	128291683	ENSMUSG00000040033	Stat2	mRNA	0	+	128290946	128291683	0	2	84,456,	0,281	-478	#NAME?	16.1
chr10	128292340	128292670	ENSMUSG00000040033	Stat2	mRNA	1e-49	+	128292340	128292670	0	1	330,	0	-49	-47.7	3.38
chr10	128322488	128323401	ENSMUSG00000025381	Cnpy2	mRNA	7.9e-30	+	128322488	128323401	0	2	287,72,	0,841	-29.1	-28	3.89
chr10	128326633	128327187	ENSMUSG00000025381	Cnpy2	mRNA	7.9e-36	+	128326633	128327187	0	2	40,170,	0,384	-35.1	-33.9	4.58
chr10	128361020	128361259	ENSMUSG00000005683	Cs	mRNA	3.2e-90	+	128361020	128361259	0	1	239,	0	-89.5	-88	2.4
chr10	128368810	128369079	ENSMUSG00000039914	Coq10a	mRNA	2.5e-14	-	128368810	128369079	0	1	269,	0	-13.6	-12.6	2.99
chr10	128401782	128401872	ENSMUSG00000025374	Nabp2	mRNA	0.00076	-	128401782	128401872	0	1	90,	0	-3.12	-2.43	1.36
chr10	128438142	128438652	ENSMUSG00000025373	Rnf41	mRNA	0	+	128438142	128438652	0	1	510,	0	-396	#NAME?	6.59
chr10	128459235	128459386	ENSMUSG00000025369	Smarcc2	mRNA	7.9e-28	+	128459235	128459386	0	1	151,	0	-27.1	-26.1	4.69
chr10	128469103	128474256	ENSMUSG00000025369	Smarcc2	mRNA	5.2e-08	+	128469103	128474256	0	4	34,116,125,56,	0,138,561,5097	-7.28	-6.47	1.3
chr10	128482940	128484440	ENSMUSG00000025369	Smarcc2	mRNA	0	+	128482940	128484440	0	5	2,162,65,136,144,	0,234,650,1138,1356	-355	#NAME?	3.73
chr10	128487634	128488111	ENSMUSG00000025369	Smarcc2	mRNA	5.1e-10	+	128487634	128488111	0	2	2,178,	0,299	-9.29	-8.44	1.47
chr10	128488350	128489365	ENSMUSG00000025369	Smarcc2	mRNA	6.3e-79	+	128488350	128489365	0	2	9,470,	0,545	-78.2	-76.8	2.3
chr10	128489843	128490143	ENSMUSG00000025369	Smarcc2	mRNA	1.6e-14	+	128489843	128490143	0	1	300,	0	-13.8	-12.9	2.61
chr10	128492666	128493875	ENSMUSG00000090841	Myl6	mRNA	1e-265	-	128492666	128493875	0	3	79,28,67,	0,872,1142	-265	-263	3.71
chr10	128499452	128503110	ENSMUSG00000097353	A430046D13Rik	lncRNA	1e-262	+	128499452	128503110	0	2	74,702,	0,2956	-262	-260	12.3
chr10	128543602	128545962	ENSMUSG00000039810	Zc3h10	mRNA	1e-167	-	128543602	128545962	0	2	1936,122,	0,2238	-167	-165	12.3
chr10	128543863	128545359	ENSMUSG00000100548	Gm29585	lncRNA	4e-64	+	128543863	128545359	0	2	126,347,	0,1149	-63.4	-62.1	5.87
chr10	128548173	128548796	ENSMUSG00000093674	Rpl41	mRNA	0	-	128548173	128548796	0	2	278,321,	0,302	-366	#NAME?	4.36
chr10	128557765	128558005	ENSMUSG00000025364	Pa2g4	mRNA	1.6e-25	-	128557765	128558005	0	1	240,	0	-24.8	-23.8	4.16
chr10	128558811	128558962	ENSMUSG00000025364	Pa2g4	mRNA	1.8e-08	-	128558811	128558962	0	1	151,	0	-7.75	-6.93	1.74
chr10	128569288	128569648	ENSMUSG00000018166	Erbb3	mRNA	7.9e-18	-	128569288	128569648	0	1	360,	0	-17.1	-16.1	16.5
chr10	128670659	128672145	ENSMUSG00000049858	Suox	mRNA	1.3e-97	-	128670659	128672145	0	2	1267,42,	0,1444	-96.9	-95.4	12.2
chr10	128677789	128677850	ENSMUSG00000000711	Rab5b	mRNA	5e-12	-	128677789	128677850	0	1	61,	0	-11.3	-10.4	1.49
chr10	128679222	128679462	ENSMUSG00000000711	Rab5b	mRNA	4e-36	-	128679222	128679462	0	1	240,	0	-35.4	-34.3	2.25
chr10	128748483	128766329	ENSMUSG00000064030	Pym1	mRNA	0	+	128748483	128766329	0	3	83,94,720,	0,16663,17126	-353	#NAME?	11
chr10	128805675	128807598	ENSMUSG00000025354	Dnajc14	mRNA	0	+	128805675	128807598	0	2	39,1431,	0,492	-569	#NAME?	11.3
chr10	128883070	128883728	ENSMUSG00000025352	Gdf11	mRNA	1e-182	-	128883070	128883728	0	1	658,	0	-182	-180	19.3
chr10	128884713	128886509	ENSMUSG00000025352	Gdf11	mRNA	2e-88	-	128884713	128886509	0	2	773,362,	0,1434	-87.7	-86.3	11.7
chr10	128909036	128911472	ENSMUSG00000025351	Cd63	mRNA	1e-105	+	128909036	128911472	0	4	16,93,77,21,	0,829,1358,2415	-105	-103	3.47
chr10	128923014	128923975	ENSMUSG00000090247	Bloc1s1	mRNA	6.3e-42	-	128923014	128923975	0	3	12,150,48,	0,360,913	-41.2	-40.1	4.25
chr10	13008408	13008588	ENSMUSG00000078348	Sf3b5	mRNA	1.6e-13	+	13008408	13008588	0	1	180,	0	-12.8	-11.9	3.43
chr10	13008765	13009183	ENSMUSG00000078348	Sf3b5	mRNA	1e-259	+	13008765	13009183	0	1	418,	0	-259	-257	15.7
chr10	13127350	13127680	ENSMUSG00000019817	Plagl1	mRNA	6.3e-57	+	13127350	13127680	0	1	330,	0	-56.2	-54.9	11
chr10	13128548	13129028	ENSMUSG00000019817	Plagl1	mRNA	1e-131	+	13128548	13129028	0	1	480,	0	-131	-129	13.5
chr10	13213679	13247027	ENSMUSG00000062866	Phactr2	mRNA	2e-88	-	13213679	13247027	0	7	594,77,138,62,56,157,26,	0,11104,18859,20470,26230,31731,33322	-87.7	-86.2	11.5
chr10	13253472	13253832	ENSMUSG00000062866	Phactr2	mRNA	1.3e-31	-	13253472	13253832	0	1	360,	0	-30.9	-29.8	4.23
chr10	13324063	13381446	ENSMUSG00000062866	Phactr2	mRNA	1.3e-11	-	13324063	13381446	0	2	226,44,	0,57339	-10.9	-10	15.7
chr10	13513090	13514938	ENSMUSG00000019810	Fuca2	mRNA	6.3e-13	+	13513090	13514938	0	2	8,232,	0,1616	-12.2	-11.3	2.55
chr10	13515087	13515536	ENSMUSG00000019810	Fuca2	mRNA	0	+	13515087	13515536	0	1	449,	0	-389	#NAME?	15.9
chr10	13524373	13524674	ENSMUSG00000019809	Pex3	mRNA	2.5e-26	-	13524373	13524674	0	1	301,	0	-25.6	-24.6	3.54
chr10	13647442	13652487	ENSMUSG00000019806	Aig1	mRNA	1e-154	-	13647442	13652487	0	2	264,37,	0,5008	-154	-152	3.04
chr10	13868829	13868980	ENSMUSG00000019806	Aig1	mRNA	1.6e-13	-	13868829	13868980	0	1	151,	0	-12.8	-11.9	3.06
chr10	14126477	14127813	ENSMUSG00000015501	Hivep2	mRNA	1e-139	+	14126477	14127813	0	2	19,521,	0,815	-139	-138	14.4
chr10	14128441	14128922	ENSMUSG00000015501	Hivep2	mRNA	2e-84	+	14128441	14128922	0	1	481,	0	-83.7	-82.3	7.84
chr10	14131077	14131468	ENSMUSG00000015501	Hivep2	mRNA	2.5e-20	+	14131077	14131468	0	1	391,	0	-19.6	-18.6	3.31
chr10	14131557	14131887	ENSMUSG00000015501	Hivep2	mRNA	2e-49	+	14131557	14131887	0	1	330,	0	-48.7	-47.5	4.3
chr10	14143061	14149786	ENSMUSG00000015501	Hivep2	mRNA	0	+	14143061	14149786	0	2	893,875,	0,5850	-560	#NAME?	13.6
chr10	14149112	14154446	ENSMUSG00000101014	Gm28289	lncRNA	1e-206	-	14149112	14154446	0	2	225,61,	0,5273	-206	-204	14.2
chr10	14150564	14151015	ENSMUSG00000015501	Hivep2	mRNA	1e-131	+	14150564	14151015	0	1	451,	0	-131	-129	7.07
chr10	14687680	14705530	ENSMUSG00000019868	Vta1	mRNA	4e-21	-	14687680	14705530	0	2	28,181,	0,17669	-20.4	-19.4	2.94
chr10	17723227	17723377	ENSMUSG00000039910	Cited2	mRNA	4e-23	+	17723227	17723377	0	1	150,	0	-22.4	-21.3	3.32
chr10	17723436	17724928	ENSMUSG00000039910	Cited2	mRNA	0	+	17723436	17724928	0	2	23,991,	0,501	-638	#NAME?	10.7
chr10	17915010	17915905	ENSMUSG00000039879	Heca	mRNA	1e-285	-	17915010	17915905	0	1	895,	0	-285	-283	16.7
chr10	17947530	17947799	ENSMUSG00000039879	Heca	mRNA	1.2e-07	-	17947530	17947799	0	1	269,	0	-6.91	-6.11	3.49
chr10	18525967	18526746	ENSMUSG00000039835	Nhsl1	mRNA	7.9e-70	+	18525967	18526746	0	1	779,	0	-69.1	-67.7	10.6
chr10	18531346	18532006	ENSMUSG00000039835	Nhsl1	mRNA	1e-265	+	18531346	18532006	0	1	660,	0	-265	-263	15.9
chr10	18589359	18591557	ENSMUSG00000019852	Arfgef3	mRNA	6.3e-62	-	18589359	18591557	0	2	413,428,	0,1770	-61.2	-59.9	6.64
chr10	18591676	18592276	ENSMUSG00000019852	Arfgef3	mRNA	7.9e-35	-	18591676	18592276	0	1	600,	0	-34.1	-33	3.73
chr10	18646249	18647864	ENSMUSG00000019852	Arfgef3	mRNA	1e-194	-	18646249	18647864	0	2	810,61,	0,1554	-194	-192	11.3
chr10	19002168	19003599	ENSMUSG00000019850	Tnfaip3	mRNA	3.2e-25	-	19002168	19003599	0	2	847,24,	0,1407	-24.5	-23.5	12.3
chr10	19004467	19005187	ENSMUSG00000019850	Tnfaip3	mRNA	9.5e-08	-	19004467	19005187	0	1	720,	0	-7.02	-6.22	9.15
chr10	19607365	19609989	ENSMUSG00000020009	Ifngr1	mRNA	1e-190	+	19607365	19609989	0	2	16,853,	0,1771	-190	-188	11.5
chr10	19934471	19934652	ENSMUSG00000071369	Map3k5	mRNA	1.1e-07	+	19934471	19934652	0	1	181,	0	-6.97	-6.16	4.71
chr10	20141524	20142094	ENSMUSG00000071369	Map3k5	mRNA	6.3e-36	+	20141524	20142094	0	1	570,	0	-35.2	-34.1	5.62
chr10	20233404	20246600	ENSMUSG00000019996	Map7	mRNA	2e-11	+	20233404	20246600	0	3	42,164,3,	0,11865,13193	-10.7	-9.83	2.19
chr10	20269453	20274616	ENSMUSG00000019996	Map7	mRNA	1e-123	+	20269453	20274616	0	5	135,175,102,51,15,	0,3826,4325,4792,5148	-123	-122	4.98
chr10	20323838	20325650	ENSMUSG00000037608	Bclaf1	mRNA	1e-185	+	20323838	20325650	0	2	30,511,	0,1301	-185	-183	5.09
chr10	20334625	20340149	ENSMUSG00000037608	Bclaf1	mRNA	5e-53	+	20334625	20340149	0	3	20,213,98,	0,5083,5426	-52.3	-51	3.92
chr10	20399736	20400275	ENSMUSG00000019990	Pde7b	mRNA	1e-60	-	20399736	20400275	0	1	539,	0	-60	-58.7	14.1
chr10	20952606	20963169	ENSMUSG00000019986	Ahi1	mRNA	7.9e-96	+	20952606	20963169	0	3	146,469,105,	0,7005,10458	-95.1	-93.6	4.79
chr10	21367760	21368680	ENSMUSG00000019977	Hbs1l	mRNA	1e-165	+	21367760	21368680	0	2	26,392,	0,528	-165	-163	7.1
chr10	21998706	21999006	ENSMUSG00000019970	Sgk1	mRNA	4e-69	+	21998706	21999006	0	1	300,	0	-68.4	-67.1	3.06
chr10	22705572	22706341	ENSMUSG00000071359	Tbpl1	mRNA	0	-	22705572	22706341	0	2	323,65,	0,704	-415	#NAME?	10.2
chr10	22731245	22731365	ENSMUSG00000071359	Tbpl1	mRNA	6.6e-10	-	22731245	22731365	0	1	120,	0	-9.18	-8.33	2.37
chr10	24149316	24149525	ENSMUSG00000019998	Stx7	mRNA	1e-40	+	24149316	24149525	0	1	209,	0	-40	-38.9	2.87
chr10	24595419	24595658	ENSMUSG00000087400	Gm15270	lncRNA	3.5e-08	-	24595419	24595658	0	1	239,	0	-7.46	-6.64	14.4
chr10	24595471	24595651	ENSMUSG00000019997	Ctgf	mRNA	8.1e-08	+	24595471	24595651	0	1	180,	0	-7.09	-6.28	6.54
chr10	24597431	24597730	ENSMUSG00000019997	Ctgf	mRNA	7.9e-28	+	24597431	24597730	0	1	299,	0	-27.1	-26.1	4.17
chr10	24912694	24912934	ENSMUSG00000019984	Med23	mRNA	6.3e-49	+	24912694	24912934	0	1	240,	0	-48.2	-47	6.93
chr10	25170647	25200055	ENSMUSG00000039166	Akap7	mRNA	0	-	25170647	25200055	0	2	601,59,	0,29349	-605	#NAME?	12.7
chr10	25359857	25408424	ENSMUSG00000019978	Epb41l2	mRNA	5e-27	+	25359857	25408424	0	2	124,57,	0,48510	-26.3	-25.2	10
chr10	25441702	25443837	ENSMUSG00000019978	Epb41l2	mRNA	1.2e-08	+	25441702	25443837	0	2	355,96,	0,2039	-7.91	-7.08	1.99
chr10	25501984	25502345	ENSMUSG00000019978	Epb41l2	mRNA	1.3e-29	+	25501984	25502345	0	1	361,	0	-28.9	-27.8	4.31
chr10	25992914	25993809	ENSMUSG00000049420	Tmem200a	mRNA	3.2e-22	-	25992914	25993809	0	1	895,	0	-21.5	-20.5	34.6
chr10	26275540	26279639	ENSMUSG00000039089	L3mbtl3	mRNA	2.5e-23	-	26275540	26279639	0	2	723,23,	0,4076	-22.6	-21.6	9.67
chr10	29143428	29143753	ENSMUSG00000056316	Gm9996	mRNA	0.00031	-	29143428	29143753	0	1	325,	0	-3.51	-2.8	13.1
chr10	29144085	29144265	ENSMUSG00000038916	Soga3	mRNA	0.00019	+	29144085	29144265	0	1	180,	0	-3.71	-2.99	3.78
chr10	29146841	29147499	ENSMUSG00000038916	Soga3	mRNA	1e-47	+	29146841	29147499	0	1	658,	0	-47	-45.8	5.8
chr10	29150272	29196631	ENSMUSG00000038916	Soga3	mRNA	1e-58	+	29150272	29196631	0	3	130,72,367,	0,30689,45992	-58	-56.7	3.02
chr10	29196899	29197378	ENSMUSG00000038916	Soga3	mRNA	7.9e-41	+	29196899	29197378	0	1	479,	0	-40.1	-38.9	3.2
chr10	29211702	29221828	ENSMUSG00000004360	9330159F19Rik	mRNA	5e-12	+	29211702	29221828	0	3	164,242,43,	0,6352,10083	-11.3	-10.5	3.52
chr10	29222275	29225135	ENSMUSG00000004360	9330159F19Rik	mRNA	1e-194	+	29222275	29225135	0	2	25,901,	0,1959	-194	-192	8.19
chr10	29225314	29227614	ENSMUSG00000004360	9330159F19Rik	mRNA	1e-112	+	29225314	29227614	0	2	100,408,	0,1892	-112	-110	6.22
chr10	29334241	29344779	ENSMUSG00000019883	Echdc1	mRNA	1.6e-39	+	29334241	29344779	0	3	30,70,439,	0,224,10099	-38.8	-37.6	2.55
chr10	29344356	29344776	ENSMUSG00000038876	Rnf146	mRNA	6.3e-39	-	29344356	29344776	0	1	420,	0	-38.2	-37.1	2.55
chr10	29346777	29347824	ENSMUSG00000038876	Rnf146	mRNA	0	-	29346777	29347824	0	1	1047,	0	-1300	#NAME?	14.8
chr10	29357684	29362053	ENSMUSG00000038876	Rnf146	mRNA	2e-11	-	29357684	29362053	0	3	29,61,90,	0,3600,4279	-10.7	-9.86	3.01
chr10	29454035	29500027	ENSMUSG00000019880	Rspo3	mRNA	4e-15	-	29454035	29500027	0	2	294,96,	0,45896	-14.4	-13.5	4.5
chr10	29535328	29535598	ENSMUSG00000019880	Rspo3	mRNA	7.9e-11	-	29535328	29535598	0	1	270,	0	-10.1	-9.24	4.84
chr10	30647231	30648461	ENSMUSG00000039697	Ncoa7	mRNA	0	-	30647231	30648461	0	3	420,74,17,	0,735,1213	-385	#NAME?	11.9
chr10	30690832	30691762	ENSMUSG00000039697	Ncoa7	mRNA	1e-266	-	30690832	30691762	0	1	930,	0	-266	-264	7.73
chr10	31445832	31445921	ENSMUSG00000000296	Tpd52l1	mRNA	5.4e-06	-	31445832	31445921	0	1	89,	0	-5.27	-4.5	4.79
chr10	31502229	31503758	ENSMUSG00000063760	Rnf217	mRNA	1e-36	-	31502229	31503758	0	2	502,8,	0,1521	-36	-34.9	7.25
chr10	31608614	31609184	ENSMUSG00000063760	Rnf217	mRNA	6.3e-47	-	31608614	31609184	0	1	570,	0	-46.2	-44.9	9.49
chr10	31690858	31691246	ENSMUSG00000069670	Nkain2	mRNA	5e-41	-	31690858	31691246	0	1	388,	0	-40.3	-39.1	10.1
chr10	33513095	33528432	ENSMUSG00000019785	Clvs2	mRNA	2.5e-46	-	33513095	33528432	0	2	251,110,	0,15227	-45.6	-44.4	12.4
chr10	33622731	33624289	ENSMUSG00000019785	Clvs2	mRNA	1.6e-80	-	33622731	33624289	0	2	327,154,	0,1404	-79.8	-78.4	16.4
chr10	34091470	34091679	ENSMUSG00000049872	Fam26e	mRNA	2.8e-08	-	34091470	34091679	0	1	209,	0	-7.56	-6.74	12.6
chr10	34152351	34153041	ENSMUSG00000039497	Dse	mRNA	2e-09	-	34152351	34153041	0	1	690,	0	-8.69	-7.85	19.6
chr10	34282189	34282370	ENSMUSG00000047514	Tspyl1	mRNA	1.3e-14	+	34282189	34282370	0	1	181,	0	-13.9	-12.9	1.98
chr10	34282518	34283897	ENSMUSG00000047514	Tspyl1	mRNA	0	+	34282518	34283897	0	1	1379,	0	-1470	#NAME?	10.7
chr10	34297384	34297653	ENSMUSG00000097274	Gm26564	lncRNA	1e-269	-	34297384	34297653	0	1	269,	0	-269	-267	9.71
chr10	34297441	34297651	ENSMUSG00000039485	Tspyl4	mRNA	1e-232	+	34297441	34297651	0	1	210,	0	-232	-230	3.35
chr10	34297859	34298546	ENSMUSG00000039485	Tspyl4	mRNA	0	+	34297859	34298546	0	1	687,	0	-444	#NAME?	2.96
chr10	34297861	34298549	ENSMUSG00000097274	Gm26564	lncRNA	0	-	34297861	34298549	0	1	688,	0	-446	#NAME?	2.94
chr10	34298843	34299351	ENSMUSG00000039485	Tspyl4	mRNA	0	+	34298843	34299351	0	1	508,	0	-2500	#NAME?	8.03
chr10	36507022	36507113	ENSMUSG00000044499	Hs3st5	mRNA	0.0032	+	36507022	36507113	0	1	91,	0	-2.5	-1.83	2.44
chr10	36832840	36833529	ENSMUSG00000044499	Hs3st5	mRNA	7.9e-21	+	36832840	36833529	0	1	689,	0	-20.1	-19.1	8.5
chr10	36998391	37001650	ENSMUSG00000019777	Hdac2	mRNA	2.5e-42	+	36998391	37001650	0	3	178,58,122,	0,1977,3137	-41.6	-40.5	2.35
chr10	37135862	37138530	ENSMUSG00000069662	Marcks	mRNA	0	-	37135862	37138530	0	2	1073,97,	0,2571	-795	#NAME?	6.82
chr10	3873034	3873394	ENSMUSG00000040624	Plekhg1	mRNA	1e-26	+	3873034	3873394	0	1	360,	0	-26	-24.9	12.5
chr10	39369063	39370001	ENSMUSG00000019843	Fyn	mRNA	1e-108	+	39369063	39370001	0	2	2,238,	0,700	-108	-107	4.77
chr10	39551432	39564246	ENSMUSG00000019843	Fyn	mRNA	1e-205	+	39551432	39564246	0	2	86,483,	0,12331	-205	-203	3.99
chr10	39564484	39564694	ENSMUSG00000019843	Fyn	mRNA	2e-12	+	39564484	39564694	0	1	210,	0	-11.7	-10.8	2.12
chr10	3957157	3960208	ENSMUSG00000040624	Plekhg1	mRNA	4e-35	+	3957157	3960208	0	2	1048,120,	0,2931	-34.4	-33.2	9.93
chr10	3960267	3964490	ENSMUSG00000040624	Plekhg1	mRNA	4e-47	+	3960267	3964490	0	2	18,1090,	0,3133	-46.4	-45.2	33.3
chr10	39622008	39622961	ENSMUSG00000087177	E130307A14Rik	lncRNA	7.9e-54	-	39622008	39622961	0	2	719,59,	0,894	-53.1	-51.8	11.8
chr10	39824561	39824981	ENSMUSG00000019841	Rev3l	mRNA	1.3e-80	+	39824561	39824981	0	1	420,	0	-79.9	-78.5	7.19
chr10	39891214	39891994	ENSMUSG00000096687	Mfsd4b4	mRNA	7.9e-49	-	39891214	39891994	0	1	780,	0	-48.1	-46.9	17.9
chr10	40223659	40227567	ENSMUSG00000038510	Rpf2	mRNA	1.6e-87	-	40223659	40227567	0	3	261,145,9,	0,1637,3899	-86.8	-85.4	5.42
chr10	40287906	40288207	ENSMUSG00000075232	Amd1	mRNA	1e-132	-	40287906	40288207	0	1	301,	0	-132	-130	3.78
chr10	40349216	40350103	ENSMUSG00000038491	Cdk19os	lncRNA	1e-160	-	40349216	40350103	0	2	359,56,	0,831	-160	-159	32.7
chr10	40349307	40394360	ENSMUSG00000038481	Cdk19	mRNA	1e-154	+	40349307	40394360	0	2	414,36,	0,45017	-154	-153	8.64
chr10	40476918	40477802	ENSMUSG00000038481	Cdk19	mRNA	1.1e-05	+	40476918	40477802	0	2	49,101,	0,783	-4.95	-4.19	1.35
chr10	40477921	40480735	ENSMUSG00000038481	Cdk19	mRNA	1e-285	+	40477921	40480735	0	2	47,1061,	0,1753	-285	-282	9.53
chr10	40883474	40883930	ENSMUSG00000019831	Wasf1	mRNA	1e-13	+	40883474	40883930	0	2	135,104,	0,352	-13	-12.1	5.23
chr10	40936206	40936563	ENSMUSG00000019831	Wasf1	mRNA	1.3e-15	+	40936206	40936563	0	1	357,	0	-14.9	-14	2.2
chr10	40936652	40937976	ENSMUSG00000019831	Wasf1	mRNA	1e-227	+	40936652	40937976	0	2	86,331,	0,993	-227	-225	8.6
chr10	41188410	41188681	ENSMUSG00000038417	Fig4	mRNA	2.5e-16	-	41188410	41188681	0	1	271,	0	-15.6	-14.7	3.64
chr10	41451370	41455074	ENSMUSG00000019826	Zbtb24	mRNA	0	+	41451370	41455074	0	2	698,47,	0,3657	-331	#NAME?	16
chr10	41464320	41465095	ENSMUSG00000019826	Zbtb24	mRNA	6.3e-83	+	41464320	41465095	0	1	775,	0	-82.2	-80.8	11.9
chr10	41490188	41490369	ENSMUSG00000019822	Smpd2	mRNA	1e-30	-	41490188	41490369	0	1	181,	0	-30	-28.9	7.03
chr10	41525257	41528988	ENSMUSG00000019818	Cd164	mRNA	1e-139	+	41525257	41528988	0	3	15,57,317,	0,1569,3414	-139	-137	5.19
chr10	41719349	41721214	ENSMUSG00000019813	Cep57l1	mRNA	6.3e-29	-	41719349	41721214	0	2	558,42,	0,1823	-28.2	-27.1	7.5
chr10	41810783	41811263	ENSMUSG00000038332	Sesn1	mRNA	1e-151	+	41810783	41811263	0	1	480,	0	-151	-150	15.9
chr10	41907314	41907885	ENSMUSG00000038332	Sesn1	mRNA	0	+	41907314	41907885	0	1	571,	0	-411	#NAME?	6.35
chr10	42185969	42197049	ENSMUSG00000048756	Foxo3	mRNA	0	-	42185969	42197049	0	2	326,782,	0,10298	-536	#NAME?	12.8
chr10	42197317	42197558	ENSMUSG00000048756	Foxo3	mRNA	6.3e-22	-	42197317	42197558	0	1	241,	0	-21.2	-20.2	2.73
chr10	42274966	42275416	ENSMUSG00000048756	Foxo3	mRNA	1e-178	-	42274966	42275416	0	1	450,	0	-178	-176	5.76
chr10	42276545	42276755	ENSMUSG00000048756	Foxo3	mRNA	1.3e-28	-	42276545	42276755	0	1	210,	0	-27.9	-26.8	3.88
chr10	42313238	42316358	ENSMUSG00000038302	Lace1	mRNA	4e-80	-	42313238	42316358	0	2	378,9,	0,3111	-79.4	-77.9	11.6
chr10	42502235	42502295	ENSMUSG00000019804	Snx3	mRNA	6.6e-05	+	42502235	42502295	0	1	60,	0	-4.18	-3.44	1.25
chr10	42761525	42761766	ENSMUSG00000019802	Sec63	mRNA	1.3e-52	+	42761525	42761766	0	1	241,	0	-51.9	-50.6	6.94
chr10	42761595	42762355	ENSMUSG00000097008	Gm26860	lncRNA	1e-37	-	42761595	42762355	0	2	173,36,	0,724	-37	-35.8	4.79
chr10	42812463	42812584	ENSMUSG00000019802	Sec63	mRNA	7.2e-05	+	42812463	42812584	0	1	121,	0	-4.14	-3.4	1.6
chr10	42812643	42817952	ENSMUSG00000019802	Sec63	mRNA	2e-45	+	42812643	42817952	0	4	195,159,102,25,	0,2411,3724,5284	-44.7	-43.5	2.7
chr10	42827946	42829156	ENSMUSG00000019802	Sec63	mRNA	3.2e-31	+	42827946	42829156	0	2	35,266,	0,944	-30.5	-29.4	2.62
chr10	43002648	43074655	ENSMUSG00000038248	Sobp	mRNA	0	-	43002648	43074655	0	3	1766,1937,63,	0,18333,71944	-361	#NAME?	14.7
chr10	43174081	43174530	ENSMUSG00000038248	Sobp	mRNA	6.3e-38	-	43174081	43174530	0	1	449,	0	-37.2	-36.1	5.8
chr10	43439810	43440441	ENSMUSG00000038240	Pdss2	mRNA	2.5e-29	+	43439810	43440441	0	1	631,	0	-28.6	-27.5	5.66
chr10	43511497	43511828	ENSMUSG00000038214	Bend3	mRNA	1.2e-07	+	43511497	43511828	0	1	331,	0	-6.92	-6.11	11.8
chr10	43511947	43512218	ENSMUSG00000038214	Bend3	mRNA	1.3e-17	+	43511947	43512218	0	1	271,	0	-16.9	-16	35.3
chr10	43525179	43525770	ENSMUSG00000019797	1700021F05Rik	mRNA	1e-26	-	43525179	43525770	0	2	230,69,	0,522	-26	-25	6.27
chr10	43530642	43533332	ENSMUSG00000019797	1700021F05Rik	mRNA	1e-150	-	43530642	43533332	0	2	28,657,	0,2033	-150	-148	19.2
chr10	4354747	4355047	ENSMUSG00000038587	Akap12	mRNA	4e-45	+	4354747	4355047	0	1	300,	0	-44.4	-43.2	5.5
chr10	4355225	4355644	ENSMUSG00000038587	Akap12	mRNA	2.5e-64	+	4355225	4355644	0	1	419,	0	-63.6	-62.3	5.97
chr10	4355703	4356929	ENSMUSG00000038587	Akap12	mRNA	1e-179	+	4355703	4356929	0	1	1226,	0	-179	-178	8.43
chr10	4356987	4358691	ENSMUSG00000038587	Akap12	mRNA	2.5e-52	+	4356987	4358691	0	2	952,214,	0,1490	-51.6	-50.3	4.13
chr10	43582835	43583163	ENSMUSG00000047139	Cd24a	mRNA	3.2e-82	+	43582835	43583163	0	1	328,	0	-81.5	-80	11.6
chr10	4368295	4369011	ENSMUSG00000075327	Zbtb2	mRNA	1e-218	-	4368295	4369011	0	1	716,	0	-218	-216	27.8
chr10	4369397	4369696	ENSMUSG00000075327	Zbtb2	mRNA	6.3e-58	-	4369397	4369696	0	1	299,	0	-57.2	-56	9.93
chr10	4403140	4403411	ENSMUSG00000019763	Rmnd1	mRNA	7.9e-33	-	4403140	4403411	0	1	271,	0	-32.1	-31	3.17
chr10	4427282	4427612	ENSMUSG00000019763	Rmnd1	mRNA	1e-124	-	4427282	4427612	0	1	330,	0	-124	-122	7.09
chr10	44362981	44363458	ENSMUSG00000038160	Atg5	mRNA	2.5e-51	+	44362981	44363458	0	1	477,	0	-50.6	-49.3	4.02
chr10	4453611	4454212	ENSMUSG00000061759	Armt1	mRNA	4e-19	+	4453611	4454212	0	1	601,	0	-18.4	-17.4	4.63
chr10	45158336	45158727	ENSMUSG00000019849	Prep	mRNA	4e-86	+	45158336	45158727	0	1	391,	0	-85.4	-84	12.9
chr10	45577828	45578009	ENSMUSG00000038822	Hace1	mRNA	2e-12	+	45577828	45578009	0	1	181,	0	-11.7	-10.8	6.39
chr10	49100028	49100359	ENSMUSG00000056073	Grik2	mRNA	1e-177	-	49100028	49100359	0	1	331,	0	-177	-175	6.89
chr10	49100568	49103525	ENSMUSG00000056073	Grik2	mRNA	1e-209	-	49100568	49103525	0	2	704,16,	0,2941	-209	-207	9.74
chr10	49783383	49788766	ENSMUSG00000056073	Grik2	mRNA	5e-12	-	49783383	49788766	0	2	162,139,	0,5244	-11.3	-10.4	2.97
chr10	5020621	5022118	ENSMUSG00000096054	Syne1	mRNA	0	-	5020621	5022118	0	1	1497,	0	-1800	#NAME?	12.7
chr10	52317045	52320209	ENSMUSG00000019891	Dcbld1	mRNA	5e-82	+	52317045	52320209	0	2	106,734,	0,2430	-81.3	-79.8	15.9
chr10	52339541	52346186	ENSMUSG00000019861	Gopc	mRNA	6.3e-53	-	52339541	52346186	0	2	312,138,	0,6507	-52.2	-51	5.02
chr10	52417546	52417756	ENSMUSG00000023068	Nus1	mRNA	5e-38	+	52417546	52417756	0	1	210,	0	-37.3	-36.1	5.75
chr10	52433440	52436753	ENSMUSG00000023068	Nus1	mRNA	3.2e-22	+	52433440	52436753	0	2	4,177,	0,3136	-21.5	-20.5	2.58
chr10	52690532	52690922	ENSMUSG00000038602	Slc35f1	mRNA	2e-14	+	52690532	52690922	0	1	390,	0	-13.7	-12.7	3.92
chr10	53108208	53108538	ENSMUSG00000038602	Slc35f1	mRNA	5e-19	+	53108208	53108538	0	1	330,	0	-18.3	-17.3	2.88
chr10	53278080	53283889	ENSMUSG00000038594	Cep85l	mRNA	4e-78	-	53278080	53283889	0	3	164,232,53,	0,3268,5756	-77.4	-76	9.43
chr10	53348535	53349223	ENSMUSG00000038594	Cep85l	mRNA	1e-112	-	53348535	53349223	0	1	688,	0	-112	-110	12
chr10	53537373	53538001	ENSMUSG00000058298	Mcm9	mRNA	6.6e-08	-	53537373	53538001	0	1	628,	0	-7.18	-6.37	15
chr10	53606281	53607989	ENSMUSG00000019857	Asf1a	mRNA	1e-199	+	53606281	53607989	0	2	4,325,	0,1383	-199	-197	8.28
chr10	53698615	53699003	ENSMUSG00000019856	Fam184a	mRNA	6.3e-21	-	53698615	53699003	0	1	388,	0	-20.2	-19.2	2.75
chr10	54074572	54074843	ENSMUSG00000003746	Man1a	mRNA	1.6e-14	-	54074572	54074843	0	1	271,	0	-13.8	-12.9	5.23
chr10	56114859	56116167	ENSMUSG00000047669	Msl3l2	mRNA	1e-121	+	56114859	56116167	0	1	1308,	0	-121	-119	8.74
chr10	56377299	56387793	ENSMUSG00000050953	Gja1	mRNA	1e-182	+	56377299	56387793	0	2	219,260,	0,10234	-182	-181	2.89
chr10	56388060	56388957	ENSMUSG00000050953	Gja1	mRNA	0	+	56388060	56388957	0	1	897,	0	-1390	#NAME?	7.91
chr10	57511974	57512183	ENSMUSG00000019878	Hsf2	mRNA	3.2e-16	+	57511974	57512183	0	1	209,	0	-15.5	-14.5	3.24
chr10	57527819	57532530	ENSMUSG00000019877	Serinc1	mRNA	1e-128	-	57527819	57532530	0	2	7,174,	0,4537	-128	-126	3.68
chr10	5812933	5814046	ENSMUSG00000019774	Mtrf1l	mRNA	7.9e-53	-	5812933	5814046	0	2	473,6,	0,1107	-52.1	-50.8	12.2
chr10	58270600	58271051	ENSMUSG00000038039	Gcc2	mRNA	1e-196	+	58270600	58271051	0	1	451,	0	-196	-195	13.6
chr10	58476540	58476930	ENSMUSG00000003226	Ranbp2	mRNA	2e-56	+	58476540	58476930	0	1	390,	0	-55.7	-54.4	5.02
chr10	58478009	58478250	ENSMUSG00000003226	Ranbp2	mRNA	1.6e-21	+	58478009	58478250	0	1	241,	0	-20.8	-19.8	2.61
chr10	58478819	58479150	ENSMUSG00000003226	Ranbp2	mRNA	1e-121	+	58478819	58479150	0	1	331,	0	-121	-120	4.37
chr10	58479778	58480769	ENSMUSG00000003226	Ranbp2	mRNA	1e-231	+	58479778	58480769	0	1	991,	0	-231	-229	8.6
chr10	59222251	59223626	ENSMUSG00000098188	Sowahc	mRNA	5e-86	+	59222251	59223626	0	1	1375,	0	-85.3	-83.9	15.8
chr10	59606166	59616692	ENSMUSG00000009647	Mcu	mRNA	1e-36	-	59606166	59616692	0	2	11,169,	0,10357	-36	-34.8	9.09
chr10	59702536	59702687	ENSMUSG00000020111	Micu1	mRNA	2e-14	+	59702536	59702687	0	1	151,	0	-13.7	-12.8	2.84
chr10	59861526	59863443	ENSMUSG00000020111	Micu1	mRNA	1e-150	+	59861526	59863443	0	2	126,265,	0,1652	-150	-148	5.44
chr10	59863951	59864132	ENSMUSG00000020111	Micu1	mRNA	1.4e-09	+	59863951	59864132	0	1	181,	0	-8.84	-7.99	1.86
chr10	59895732	59896650	ENSMUSG00000020109	Dnajb12	mRNA	1e-102	+	59895732	59896650	0	2	28,301,	0,617	-102	-101	9.15
chr10	59896738	59897931	ENSMUSG00000020109	Dnajb12	mRNA	1e-192	+	59896738	59897931	0	2	37,441,	0,752	-192	-190	12.4
chr10	59950294	59951004	ENSMUSG00000020108	Ddit4	mRNA	0	-	59950294	59951004	0	1	710,	0	-719	#NAME?	6.88
chr10	59951556	59951770	ENSMUSG00000020108	Ddit4	mRNA	3.2e-10	-	59951556	59951770	0	2	16,74,	0,140	-9.49	-8.63	1.66
chr10	59988308	59988459	ENSMUSG00000020107	Anapc16	mRNA	1.8e-06	-	59988308	59988459	0	1	151,	0	-5.74	-4.96	1.45
chr10	60002738	60003135	ENSMUSG00000020107	Anapc16	mRNA	4e-43	-	60002738	60003135	0	2	31,180,	0,217	-42.4	-41.2	4.37
chr10	60106218	60106638	ENSMUSG00000058297	Spock2	mRNA	1.6e-71	+	60106218	60106638	0	1	420,	0	-70.8	-69.4	2.23
chr10	60131106	60131729	ENSMUSG00000058297	Spock2	mRNA	0	+	60131106	60131729	0	2	115,394,	0,229	-1100	#NAME?	4.17
chr10	60133014	60133673	ENSMUSG00000058297	Spock2	mRNA	1e-201	+	60133014	60133673	0	1	659,	0	-201	-200	2.62
chr10	60277626	60291651	ENSMUSG00000004207	Psap	mRNA	0	+	60277626	60291651	0	3	156,71,13,	0,6834,14012	-444	#NAME?	4.33
chr10	60368688	60369849	ENSMUSG00000020101	Vsir	mRNA	1e-114	+	60368688	60369849	0	2	37,948,	0,213	-114	-113	15.6
chr10	60764639	60765118	ENSMUSG00000020099	Unc5b	mRNA	1.6e-50	-	60764639	60765118	0	1	479,	0	-49.8	-48.5	3.91
chr10	61100708	61101681	ENSMUSG00000020097	Sgpl1	mRNA	1.3e-32	-	61100708	61101681	0	2	300,1,	0,972	-31.9	-30.8	4.76
chr10	61146239	61146450	ENSMUSG00000020097	Sgpl1	mRNA	6.3e-28	-	61146239	61146450	0	1	211,	0	-27.2	-26.1	6.44
chr10	61320941	61321181	ENSMUSG00000020092	Pald1	mRNA	2.5e-22	-	61320941	61321181	0	1	240,	0	-21.6	-20.6	6.22
chr10	61580202	61580411	ENSMUSG00000037151	Lrrc20	mRNA	1e-15	+	61580202	61580411	0	1	209,	0	-15	-14.1	3.69
chr10	61580559	61581363	ENSMUSG00000037151	Lrrc20	mRNA	1e-133	+	61580559	61581363	0	1	804,	0	-133	-131	12.5
chr10	61648551	61648731	ENSMUSG00000020089	Ppa1	mRNA	7.9e-40	+	61648551	61648731	0	1	180,	0	-39.1	-37.9	4.67
chr10	61680309	61680399	ENSMUSG00000020088	Sar1a	mRNA	3.2e-19	+	61680309	61680399	0	1	90,	0	-18.5	-17.5	2.7
chr10	61689809	61691723	ENSMUSG00000020088	Sar1a	mRNA	0	+	61689809	61691723	0	2	96,439,	0,1475	-410	#NAME?	7.6
chr10	61692997	61693265	ENSMUSG00000020088	Sar1a	mRNA	7.9e-39	+	61692997	61693265	0	1	268,	0	-38.1	-36.9	2.26
chr10	61695513	61695722	ENSMUSG00000020087	Tysnd1	mRNA	6.3e-17	+	61695513	61695722	0	1	209,	0	-16.2	-15.2	7.97
chr10	61702060	61702743	ENSMUSG00000020087	Tysnd1	mRNA	2.5e-29	+	61702060	61702743	0	1	683,	0	-28.6	-27.5	3.5
chr10	61739110	61739260	ENSMUSG00000020085	Aifm2	mRNA	1.8e-08	+	61739110	61739260	0	1	150,	0	-7.75	-6.93	2.95
chr10	61739140	61739350	ENSMUSG00000020086	H2afy2	mRNA	6.3e-16	-	61739140	61739350	0	1	210,	0	-15.2	-14.2	2.52
chr10	62108727	62108996	ENSMUSG00000020083	2010107G23Rik	mRNA	1e-104	-	62108727	62108996	0	1	269,	0	-104	-102	5.2
chr10	62109993	62110407	ENSMUSG00000020083	2010107G23Rik	mRNA	2e-16	-	62109993	62110407	0	2	38,172,	0,242	-15.7	-14.8	2.37
chr10	62187867	62188646	ENSMUSG00000037031	Tspan15	mRNA	1.6e-99	-	62187867	62188646	0	2	295,4,	0,775	-98.8	-97.3	4.39
chr10	62231068	62231218	ENSMUSG00000037031	Tspan15	mRNA	2.5e-48	-	62231068	62231218	0	1	150,	0	-47.6	-46.4	4.82
chr10	62269303	62271734	ENSMUSG00000037012	Hk1	mRNA	0	-	62269303	62271734	0	2	753,146,	0,2285	-872	#NAME?	7.15
chr10	62295748	62295839	ENSMUSG00000037012	Hk1	mRNA	0.00022	-	62295748	62295839	0	1	91,	0	-3.65	-2.93	1.18
chr10	62327578	62340392	ENSMUSG00000037012	Hk1	mRNA	6.3e-60	-	62327578	62340392	0	2	189,380,	0,12434	-59.2	-57.9	6.01
chr10	62383703	62383823	ENSMUSG00000020080	Hkdc1	mRNA	0.00015	-	62383703	62383823	0	1	120,	0	-3.81	-3.09	7.41
chr10	62429328	62429809	ENSMUSG00000020079	Supv3l1	mRNA	1e-177	-	62429328	62429809	0	1	481,	0	-177	-175	9.33
chr10	62449606	62449785	ENSMUSG00000097129	4930507D05Rik	mRNA	7.4e-06	+	62449606	62449785	0	1	179,	0	-5.13	-4.36	7.84
chr10	62449647	62449738	ENSMUSG00000020079	Supv3l1	mRNA	2.6e-05	-	62449647	62449738	0	1	91,	0	-4.59	-3.84	3.16
chr10	62559006	62563254	ENSMUSG00000036955	Kif1bp	mRNA	1.6e-53	-	62559006	62563254	0	2	877,19,	0,4229	-52.8	-51.6	2.33
chr10	62578082	62578501	ENSMUSG00000105203	4933428P19Rik	lncRNA	1e-114	+	62578082	62578501	0	1	419,	0	-114	-112	5.49
chr10	62578128	62578457	ENSMUSG00000036955	Kif1bp	mRNA	1e-116	-	62578128	62578457	0	1	329,	0	-116	-114	4.44
chr10	62582245	62583079	ENSMUSG00000020075	Ddx21	mRNA	6.3e-69	-	62582245	62583079	0	2	362,26,	0,808	-68.2	-66.8	6.58
chr10	62598316	62598794	ENSMUSG00000020075	Ddx21	mRNA	5e-48	-	62598316	62598794	0	1	478,	0	-47.3	-46.1	3.9
chr10	62647008	62651218	ENSMUSG00000020076	Ddx50	mRNA	4e-65	-	62647008	62651218	0	2	193,194,	0,4016	-64.4	-63	2.72
chr10	62750963	62760273	ENSMUSG00000020074	Ccar1	mRNA	1e-107	-	62750963	62760273	0	5	53,112,240,192,180,	0,779,2210,5519,9130	-107	-105	3.63
chr10	63011656	63011866	ENSMUSG00000020070	Rufy2	mRNA	2e-20	+	63011656	63011866	0	1	210,	0	-19.7	-18.7	2.66
chr10	63015555	63015940	ENSMUSG00000020069	Hnrnph3	mRNA	7.9e-45	-	63015555	63015940	0	2	159,139,	0,246	-44.1	-42.9	2.85
chr10	63023741	63023920	ENSMUSG00000020069	Hnrnph3	mRNA	4e-18	-	63023741	63023920	0	1	179,	0	-17.4	-16.4	2.93
chr10	63244156	63246114	ENSMUSG00000020064	Herc4	mRNA	2.5e-53	+	63244156	63246114	0	3	7,31,293,	0,1261,1665	-52.6	-51.3	7.04
chr10	63320501	63321945	ENSMUSG00000020063	Sirt1	mRNA	1e-148	-	63320501	63321945	0	2	463,197,	0,1247	-148	-146	20.8
chr10	63338626	63340801	ENSMUSG00000020063	Sirt1	mRNA	2e-39	-	63338626	63340801	0	2	424,26,	0,2149	-38.7	-37.6	8.09
chr10	63929878	64087615	ENSMUSG00000042846	Lrrtm3	mRNA	1e-264	-	63929878	64087615	0	2	389,120,	0,157617	-264	-262	12.2
chr10	64088034	64089768	ENSMUSG00000042846	Lrrtm3	mRNA	1e-130	-	64088034	64089768	0	2	1348,59,	0,1675	-130	-128	6.9
chr10	64090037	64090277	ENSMUSG00000042846	Lrrtm3	mRNA	3.2e-17	-	64090037	64090277	0	1	240,	0	-16.5	-15.6	7.84
chr10	67096304	67096695	ENSMUSG00000037876	Jmjd1c	mRNA	7.9e-59	+	67096304	67096695	0	1	391,	0	-58.1	-56.8	5.99
chr10	67218322	67219646	ENSMUSG00000037876	Jmjd1c	mRNA	0	+	67218322	67219646	0	2	147,693,	0,631	-366	#NAME?	10.2
chr10	67224158	67225044	ENSMUSG00000037876	Jmjd1c	mRNA	1.3e-48	+	67224158	67225044	0	2	23,308,	0,578	-47.9	-46.6	3.04
chr10	67226542	67226843	ENSMUSG00000037876	Jmjd1c	mRNA	2e-95	+	67226542	67226843	0	1	301,	0	-94.7	-93.2	4.77
chr10	67266928	67267648	ENSMUSG00000075000	Nrbf2	mRNA	1e-235	-	67266928	67267648	0	1	720,	0	-235	-233	15.6
chr10	67547612	67548597	ENSMUSG00000057134	Ado	mRNA	0	-	67547612	67548597	0	1	985,	0	-554	#NAME?	11.3
chr10	67548745	67548955	ENSMUSG00000057134	Ado	mRNA	4e-45	-	67548745	67548955	0	1	210,	0	-44.4	-43.2	5.16
chr10	68041687	68041928	ENSMUSG00000037846	Rtkn2	mRNA	5.2e-07	+	68041687	68041928	0	1	241,	0	-6.28	-5.49	10.9
chr10	68096131	68097780	ENSMUSG00000019947	Arid5b	mRNA	1e-107	-	68096131	68097780	0	1	1649,	0	-107	-105	12.1
chr10	68097928	68101993	ENSMUSG00000019947	Arid5b	mRNA	7.9e-42	-	68097928	68101993	0	2	741,99,	0,3966	-41.1	-39.9	8.25
chr10	6888487	6888757	ENSMUSG00000064065	Ipcef1	mRNA	1e-59	-	6888487	6888757	0	1	270,	0	-59	-57.7	3.02
chr10	6889713	6890641	ENSMUSG00000064065	Ipcef1	mRNA	1e-136	-	6889713	6890641	0	1	928,	0	-136	-134	8.21
chr10	69270271	69270721	ENSMUSG00000019944	Rhobtb1	mRNA	5e-17	+	69270271	69270721	0	1	450,	0	-16.3	-15.3	18.3
chr10	69986340	69986641	ENSMUSG00000069601	Ank3	mRNA	3.2e-29	+	69986340	69986641	0	1	301,	0	-28.5	-27.4	2.98
chr10	69986790	69986911	ENSMUSG00000069601	Ank3	mRNA	4.9e-05	+	69986790	69986911	0	1	121,	0	-4.31	-3.57	1.54
chr10	69987389	69988170	ENSMUSG00000069601	Ank3	mRNA	2.5e-72	+	69987389	69988170	0	1	781,	0	-71.6	-70.2	3.34
chr10	69988378	69988799	ENSMUSG00000069601	Ank3	mRNA	1.3e-40	+	69988378	69988799	0	1	421,	0	-39.9	-38.7	2.85
chr10	69989188	69990358	ENSMUSG00000069601	Ank3	mRNA	1e-256	+	69989188	69990358	0	1	1170,	0	-256	-254	13.1
chr10	69991046	69991437	ENSMUSG00000069601	Ank3	mRNA	0	+	69991046	69991437	0	1	391,	0	-349	#NAME?	11.8
chr10	69991706	69992486	ENSMUSG00000069601	Ank3	mRNA	5e-58	+	69991706	69992486	0	1	780,	0	-57.3	-56	3.87
chr10	69992785	69993175	ENSMUSG00000069601	Ank3	mRNA	1e-73	+	69992785	69993175	0	1	390,	0	-73	-71.7	10.9
chr10	70001924	70002434	ENSMUSG00000069601	Ank3	mRNA	1e-66	+	70001924	70002434	0	1	510,	0	-66	-64.7	10.3
chr10	70023900	70024650	ENSMUSG00000069601	Ank3	mRNA	0	+	70023900	70024650	0	1	750,	0	-443	#NAME?	14.1
chr10	70024799	70025100	ENSMUSG00000069601	Ank3	mRNA	1e-134	+	70024799	70025100	0	1	301,	0	-134	-133	6.78
chr10	70026987	70027348	ENSMUSG00000069601	Ank3	mRNA	1.3e-36	+	70026987	70027348	0	1	361,	0	-35.9	-34.8	4.92
chr10	70192660	70193050	ENSMUSG00000048701	Ccdc6	mRNA	1e-167	+	70192660	70193050	0	1	390,	0	-167	-165	13.4
chr10	70284498	70284859	ENSMUSG00000037762	Slc16a9	mRNA	2e-25	+	70284498	70284859	0	1	361,	0	-24.7	-23.6	11.3
chr10	70559148	70559778	ENSMUSG00000037747	Phyhipl	mRNA	1e-252	-	70559148	70559778	0	1	630,	0	-252	-250	4
chr10	70599109	70601107	ENSMUSG00000037747	Phyhipl	mRNA	4e-70	-	70599109	70601107	0	2	182,59,	0,1939	-69.4	-68	3.71
chr10	7119691	7126129	ENSMUSG00000015202	Cnksr3	mRNA	0	-	7119691	7126129	0	2	895,35,	0,6403	-626	#NAME?	16.4
chr10	71228161	71228612	ENSMUSG00000003923	Tfam	mRNA	0	-	71228161	71228612	0	1	451,	0	-354	#NAME?	9.48
chr10	71237919	71238100	ENSMUSG00000003923	Tfam	mRNA	6.3e-22	-	71237919	71238100	0	1	181,	0	-21.2	-20.2	4.77
chr10	71255218	71256678	ENSMUSG00000019927	Ube2d1	mRNA	1e-124	-	71255218	71256678	0	2	656,64,	0,1396	-124	-122	4.62
chr10	71262213	71285262	ENSMUSG00000019927	Ube2d1	mRNA	1e-81	-	71262213	71285262	0	2	49,162,	0,22887	-81	-79.6	5.49
chr10	71330947	71336299	ENSMUSG00000037710	Cisd1	mRNA	1e-248	-	71330947	71336299	0	2	179,86,	0,5266	-248	-246	3.22
chr10	71381255	71381825	ENSMUSG00000060733	Ipmk	mRNA	1e-187	+	71381255	71381825	0	1	570,	0	-187	-185	11.6
chr10	71383829	71384159	ENSMUSG00000060733	Ipmk	mRNA	5e-40	+	71383829	71384159	0	1	330,	0	-39.3	-38.1	6.58
chr10	7160753	7212237	ENSMUSG00000015202	Cnksr3	mRNA	1e-271	-	7160753	7212237	0	2	54,606,	0,50878	-271	-268	6.52
chr10	72654844	72655550	ENSMUSG00000019923	Zwint	mRNA	0	+	72654844	72655550	0	2	133,108,	0,598	-1530	#NAME?	8.44
chr10	72674364	72674635	ENSMUSG00000019923	Zwint	mRNA	0	+	72674364	72674635	0	1	271,	0	-503	#NAME?	4.48
chr10	74645629	74645990	ENSMUSG00000052613	Pcdh15	mRNA	3.5e-05	+	74645629	74645990	0	1	361,	0	-4.46	-3.72	15.7
chr10	74967176	75015325	ENSMUSG00000040009	Gnaz	mRNA	1e-131	+	74967176	75015325	0	4	206,66,1300,458,	0,11614,23664,47691	-131	-130	8.73
chr10	75015474	75015922	ENSMUSG00000040009	Gnaz	mRNA	0	+	75015474	75015922	0	1	448,	0	-425	#NAME?	22.8
chr10	75016399	75016907	ENSMUSG00000040009	Gnaz	mRNA	1.6e-17	+	75016399	75016907	0	1	508,	0	-16.8	-15.9	5.6
chr10	75052619	75053100	ENSMUSG00000020175	Rab36	mRNA	1.6e-17	+	75052619	75053100	0	1	481,	0	-16.8	-15.9	9.52
chr10	75060895	75061196	ENSMUSG00000009681	Bcr	mRNA	7.9e-32	+	75060895	75061196	0	1	301,	0	-31.1	-30	6.65
chr10	75061705	75062185	ENSMUSG00000009681	Bcr	mRNA	1.6e-46	+	75061705	75062185	0	1	480,	0	-45.8	-44.6	5.21
chr10	75182254	75182704	ENSMUSG00000009681	Bcr	mRNA	1e-263	+	75182254	75182704	0	1	450,	0	-263	-261	10.7
chr10	75183693	75183904	ENSMUSG00000009681	Bcr	mRNA	7.6e-09	+	75183693	75183904	0	1	211,	0	-8.12	-7.29	2.11
chr10	75184622	75184893	ENSMUSG00000009681	Bcr	mRNA	1.6e-16	+	75184622	75184893	0	1	271,	0	-15.8	-14.8	4.43
chr10	75212072	75230701	ENSMUSG00000033444	Specc1l	mRNA	2.5e-17	+	75212072	75230701	0	3	147,14,20,	0,17782,18609	-16.6	-15.6	5.28
chr10	75245082	75245891	ENSMUSG00000033444	Specc1l	mRNA	3.2e-83	+	75245082	75245891	0	1	809,	0	-82.5	-81.1	5.48
chr10	75246099	75248512	ENSMUSG00000033444	Specc1l	mRNA	7.9e-44	+	75246099	75248512	0	2	613,76,	0,2337	-43.1	-41.9	4.07
chr10	75308039	75310215	ENSMUSG00000033444	Specc1l	mRNA	1e-280	+	75308039	75310215	0	2	54,426,	0,1750	-280	-278	13.6
chr10	75310513	75311142	ENSMUSG00000033444	Specc1l	mRNA	2e-61	+	75310513	75311142	0	1	629,	0	-60.7	-59.4	4.74
chr10	75333118	75333447	ENSMUSG00000020178	Adora2a	mRNA	5e-14	+	75333118	75333447	0	1	329,	0	-13.3	-12.4	16
chr10	75508464	75509626	ENSMUSG00000033416	Gucd1	mRNA	2e-32	-	75508464	75509626	0	2	505,35,	0,1127	-31.7	-30.6	12.1
chr10	75517998	75519336	ENSMUSG00000020180	Snrpd3	mRNA	4e-49	+	75517998	75519336	0	2	127,23,	0,1315	-48.4	-47.2	4.6
chr10	75553230	75556016	ENSMUSG00000046807	Lrrc75b	mRNA	2e-79	-	75553230	75556016	0	2	890,67,	0,2719	-78.7	-77.3	15.3
chr10	75657109	75657409	ENSMUSG00000020196	Cabin1	mRNA	1.3e-94	-	75657109	75657409	0	1	300,	0	-93.9	-92.5	4.22
chr10	75773235	75773414	ENSMUSG00000001666	Ddt	mRNA	2e-17	-	75773235	75773414	0	1	179,	0	-16.7	-15.7	1.79
chr10	75895347	75895585	ENSMUSG00000009092	Derl3	mRNA	3.2e-22	+	75895347	75895585	0	1	238,	0	-21.5	-20.5	6.37
chr10	7589799	7589980	ENSMUSG00000019796	Lrp11	mRNA	2.5e-20	+	7589799	7589980	0	1	181,	0	-19.6	-18.6	2.65
chr10	7590039	7590280	ENSMUSG00000019796	Lrp11	mRNA	7.9e-19	+	7590039	7590280	0	1	241,	0	-18.1	-17.1	1.78
chr10	75921466	75921617	ENSMUSG00000000902	Smarcb1	mRNA	4e-18	-	75921466	75921617	0	1	151,	0	-17.4	-16.5	2.78
chr10	75935836	75936246	ENSMUSG00000049422	Chchd10	mRNA	2e-66	+	75935836	75936246	0	2	168,9,	0,401	-65.7	-64.4	2.58
chr10	76038856	76040236	ENSMUSG00000049764	Zfp280b	mRNA	1e-83	+	76038856	76040236	0	1	1380,	0	-83	-81.6	16
chr10	76040385	76041016	ENSMUSG00000049764	Zfp280b	mRNA	1.6e-88	+	76040385	76041016	0	1	631,	0	-87.8	-86.3	11.1
chr10	7604204	7624014	ENSMUSG00000019796	Lrp11	mRNA	1e-183	+	7604204	7624014	0	3	179,96,385,	0,4339,19425	-183	-182	3.74
chr10	76207221	76207522	ENSMUSG00000020230	Prmt2	mRNA	7.9e-87	-	76207221	76207522	0	1	301,	0	-86.1	-84.6	5.81
chr10	76207325	76207409	ENSMUSG00000076068	Mir678	others	1.2e-06	-	76207325	76207409	0	1	84,	0	-5.91	-5.13	5.39
chr10	76236759	76237865	ENSMUSG00000020230	Prmt2	mRNA	1.3e-14	-	76236759	76237865	0	2	65,116,	0,990	-13.9	-13	2.57
chr10	7624283	7624524	ENSMUSG00000019796	Lrp11	mRNA	5e-78	+	7624283	7624524	0	1	241,	0	-77.3	-75.9	2.37
chr10	76253852	76257129	ENSMUSG00000033208	S100b	mRNA	0	+	76253852	76257129	0	2	106,103,	0,3174	-548	#NAME?	3.06
chr10	76260535	76261159	ENSMUSG00000033208	S100b	mRNA	0	+	76260535	76261159	0	1	624,	0	-747	#NAME?	4.49
chr10	76388938	76393008	ENSMUSG00000001151	Pcnt	mRNA	6.3e-66	-	76388938	76393008	0	2	594,815,	0,3255	-65.2	-63.9	6.36
chr10	76420180	76420540	ENSMUSG00000001151	Pcnt	mRNA	2.5e-41	-	76420180	76420540	0	1	360,	0	-40.6	-39.4	11.2
chr10	76422854	76426904	ENSMUSG00000001151	Pcnt	mRNA	7.9e-25	-	76422854	76426904	0	2	371,20,	0,4030	-24.1	-23.1	6.85
chr10	76462291	76462831	ENSMUSG00000033126	Ybey	mRNA	5e-49	-	76462291	76462831	0	1	540,	0	-48.3	-47.1	12.9
chr10	76463040	76464307	ENSMUSG00000033126	Ybey	mRNA	5e-41	-	76463040	76464307	0	2	279,51,	0,1216	-40.3	-39.1	10
chr10	76470842	76471433	ENSMUSG00000001150	Mcm3ap	mRNA	4e-69	+	76470842	76471433	0	2	410,11,	0,580	-68.4	-67	5.21
chr10	76553152	76553393	ENSMUSG00000033105	Lss	mRNA	5e-27	+	76553152	76553393	0	1	241,	0	-26.3	-25.2	6.19
chr10	7663097	7663575	ENSMUSG00000019795	Pcmt1	mRNA	1e-148	-	7663097	7663575	0	1	478,	0	-148	-147	7.82
chr10	76709481	76709932	ENSMUSG00000001119	Col6a1	mRNA	2.5e-28	-	76709481	76709932	0	1	451,	0	-27.6	-26.5	13
chr10	7680747	7681136	ENSMUSG00000019795	Pcmt1	mRNA	2.5e-61	-	7680747	7681136	0	1	389,	0	-60.6	-59.3	13.9
chr10	7702565	7703015	ENSMUSG00000040021	Lats1	mRNA	4e-56	+	7702565	7703015	0	1	450,	0	-55.4	-54.1	5.47
chr10	7703104	7710494	ENSMUSG00000040021	Lats1	mRNA	1e-133	+	7703104	7710494	0	3	16,583,30,	0,2355,7360	-133	-131	13.9
chr10	77042079	77042529	ENSMUSG00000001436	Slc19a1	mRNA	7.9e-78	+	77042079	77042529	0	1	450,	0	-77.1	-75.7	11.3
chr10	7710904	7712958	ENSMUSG00000040021	Lats1	mRNA	1e-108	+	7710904	7712958	0	2	51,458,	0,1596	-108	-106	8.85
chr10	77268686	77269316	ENSMUSG00000020260	Pofut2	mRNA	1e-114	+	77268686	77269316	0	1	630,	0	-114	-113	5.33
chr10	77294532	77294953	ENSMUSG00000020262	Adarb1	mRNA	0	-	77294532	77294953	0	1	421,	0	-551	#NAME?	9.75
chr10	77321828	77322888	ENSMUSG00000020262	Adarb1	mRNA	1e-209	-	77321828	77322888	0	2	802,98,	0,962	-209	-207	6.1
chr10	77417819	77418270	ENSMUSG00000020262	Adarb1	mRNA	1.3e-76	-	77417819	77418270	0	2	35,176,	0,275	-75.9	-74.5	4.33
chr10	77488033	77490037	ENSMUSG00000032977	Fam207a	mRNA	0	-	77488033	77490037	0	2	440,40,	0,1964	-363	#NAME?	11.2
chr10	77515559	77515834	ENSMUSG00000097811	2810425M01Rik	lncRNA	7.9e-22	+	77515559	77515834	0	2	27,183,	0,92	-21.1	-20	3.28
chr10	77515602	77515813	ENSMUSG00000032977	Fam207a	mRNA	1.6e-23	-	77515602	77515813	0	1	211,	0	-22.8	-21.8	3.11
chr10	77581719	77581899	ENSMUSG00000009291	Pttg1ip	mRNA	2.5e-19	+	77581719	77581899	0	1	180,	0	-18.6	-17.6	3.27
chr10	77606156	77606676	ENSMUSG00000020265	Sumo3	mRNA	1e-175	+	77606156	77606676	0	2	194,106,	0,414	-175	-173	6.18
chr10	77622274	77622334	ENSMUSG00000009293	Ube2g2	mRNA	3.3e-06	+	77622274	77622334	0	1	60,	0	-5.48	-4.71	2.75
chr10	77644540	77644867	ENSMUSG00000009293	Ube2g2	mRNA	2.5e-56	+	77644540	77644867	0	1	327,	0	-55.6	-54.3	3.89
chr10	77645281	77645371	ENSMUSG00000009293	Ube2g2	mRNA	6e-05	+	77645281	77645371	0	1	90,	0	-4.22	-3.48	1.44
chr10	77899900	77900051	ENSMUSG00000051652	Lrrc3	mRNA	0.00013	-	77899900	77900051	0	1	151,	0	-3.88	-3.16	6.21
chr10	77909370	77909641	ENSMUSG00000009292	Trpm2	mRNA	3.2e-19	-	77909370	77909641	0	1	271,	0	-18.5	-17.5	5.74
chr10	77910000	77910270	ENSMUSG00000009292	Trpm2	mRNA	2.5e-12	-	77910000	77910270	0	1	270,	0	-11.6	-10.7	5.32
chr10	77987962	77988292	ENSMUSG00000020277	Pfkl	mRNA	2e-27	-	77987962	77988292	0	1	330,	0	-26.7	-25.7	2.25
chr10	78009616	78009796	ENSMUSG00000020277	Pfkl	mRNA	1e-20	-	78009616	78009796	0	1	180,	0	-20	-19	3.05
chr10	78075339	78079166	ENSMUSG00000000732	Icosl	mRNA	2.5e-83	+	78075339	78079166	0	3	15,30,1274,	0,1804,2553	-82.6	-81.1	13.6
chr10	7812835	7821335	ENSMUSG00000015757	Ppil4	mRNA	1e-150	+	7812835	7821335	0	3	39,148,384,	0,1828,8116	-150	-148	4.54
chr10	78162362	78163456	ENSMUSG00000053329	D10Jhu81e	mRNA	0	-	78162362	78163456	0	2	356,60,	0,1034	-739	#NAME?	7.7
chr10	78171296	78172131	ENSMUSG00000032834	Pwp2	mRNA	1e-210	-	78171296	78172131	0	1	835,	0	-210	-208	17.1
chr10	78187411	78188009	ENSMUSG00000000374	Trappc10	mRNA	1e-208	-	78187411	78188009	0	1	598,	0	-208	-207	8.09
chr10	78269297	78270106	ENSMUSG00000001211	Agpat3	mRNA	1e-167	-	78269297	78270106	0	1	809,	0	-167	-165	5.66
chr10	78273399	78274115	ENSMUSG00000001211	Agpat3	mRNA	0	-	78273399	78274115	0	2	376,44,	0,672	-643	#NAME?	6.65
chr10	78352189	78352399	ENSMUSG00000001211	Agpat3	mRNA	1.6e-61	-	78352189	78352399	0	1	210,	0	-60.8	-59.5	3.27
chr10	78400361	78400632	ENSMUSG00000061032	Rrp1	mRNA	7.9e-31	-	78400361	78400632	0	1	271,	0	-30.1	-29	2.86
chr10	78400780	78401916	ENSMUSG00000061032	Rrp1	mRNA	3.2e-45	-	78400780	78401916	0	2	204,67,	0,1069	-44.5	-43.3	1.67
chr10	78405004	78405245	ENSMUSG00000061032	Rrp1	mRNA	1.6e-83	-	78405004	78405245	0	1	241,	0	-82.8	-81.4	1.73
chr10	78412982	78413043	ENSMUSG00000061032	Rrp1	mRNA	5.4e-08	-	78412982	78413043	0	1	61,	0	-7.27	-6.46	2.1
chr10	78464794	78464975	ENSMUSG00000032788	Pdxk	mRNA	7.9e-29	-	78464794	78464975	0	1	181,	0	-28.1	-27	3.99
chr10	78584080	78584468	ENSMUSG00000032763	Ilvbl	mRNA	2.5e-36	+	78584080	78584468	0	1	388,	0	-35.6	-34.4	3.73
chr10	78585279	78585878	ENSMUSG00000032714	Syde1	mRNA	1e-97	-	78585279	78585878	0	1	599,	0	-97	-95.5	9.44
chr10	78589412	78589712	ENSMUSG00000032714	Syde1	mRNA	3.2e-46	-	78589412	78589712	0	1	300,	0	-45.5	-44.3	6.36
chr10	7906191	7906730	ENSMUSG00000015755	Tab2	mRNA	1.3e-31	-	7906191	7906730	0	1	539,	0	-30.9	-29.8	5.29
chr10	79064433	79064734	ENSMUSG00000060301	2610008E11Rik	mRNA	2.5e-20	-	79064433	79064734	0	1	301,	0	-19.6	-18.6	3.47
chr10	79065363	79065693	ENSMUSG00000060301	2610008E11Rik	mRNA	3.2e-54	-	79065363	79065693	0	1	330,	0	-53.5	-52.2	5.8
chr10	79065842	79066203	ENSMUSG00000060301	2610008E11Rik	mRNA	4e-46	-	79065842	79066203	0	1	361,	0	-45.4	-44.2	4.53
chr10	7906909	7910097	ENSMUSG00000015755	Tab2	mRNA	7.9e-76	-	7906909	7910097	0	2	668,51,	0,3137	-75.1	-73.7	4.95
chr10	7919117	7920554	ENSMUSG00000015755	Tab2	mRNA	1e-168	-	7919117	7920554	0	1	1437,	0	-168	-166	11.7
chr10	7933068	7956170	ENSMUSG00000015755	Tab2	mRNA	2.5e-17	-	7933068	7956170	0	2	140,370,	0,22732	-16.6	-15.7	3.2
chr10	79526698	79527117	ENSMUSG00000052151	Plpp2	mRNA	2.5e-28	-	79526698	79527117	0	1	419,	0	-27.6	-26.5	15.3
chr10	79540244	79540485	ENSMUSG00000042570	Mier2	mRNA	2e-60	-	79540244	79540485	0	1	241,	0	-59.7	-58.4	13.3
chr10	79540664	79541114	ENSMUSG00000042570	Mier2	mRNA	6.3e-84	-	79540664	79541114	0	1	450,	0	-83.2	-81.8	6.9
chr10	79541607	79542028	ENSMUSG00000042570	Mier2	mRNA	1e-22	-	79541607	79542028	0	1	421,	0	-22	-20.9	3.7
chr10	79618268	79618479	ENSMUSG00000020312	Shc2	mRNA	1.7e-07	-	79618268	79618479	0	1	211,	0	-6.78	-5.98	3.39
chr10	79618747	79619017	ENSMUSG00000020312	Shc2	mRNA	6.3e-25	-	79618747	79619017	0	1	270,	0	-24.2	-23.1	5.06
chr10	79637737	79637918	ENSMUSG00000020312	Shc2	mRNA	1.3e-12	-	79637737	79637918	0	1	181,	0	-11.9	-11	2.75
chr10	79669409	79669648	ENSMUSG00000020308	Tpgs1	mRNA	1e-154	+	79669409	79669648	0	1	239,	0	-154	-152	6.25
chr10	79669766	79676126	ENSMUSG00000020308	Tpgs1	mRNA	0	+	79669766	79676126	0	2	17,727,	0,5633	-644	#NAME?	11.6
chr10	79682194	79682488	ENSMUSG00000020307	Cdc34	mRNA	1e-65	+	79682194	79682488	0	1	294,	0	-65	-63.7	6.19
chr10	79687865	79688394	ENSMUSG00000020307	Cdc34	mRNA	0	+	79687865	79688394	0	1	529,	0	-394	#NAME?	10.2
chr10	79716633	79717052	ENSMUSG00000020331	Hcn2	mRNA	7.9e-68	+	79716633	79717052	0	1	419,	0	-67.1	-65.8	4.08
chr10	79717111	79724698	ENSMUSG00000020331	Hcn2	mRNA	0	+	79717111	79724698	0	2	108,311,	0,7276	-428	#NAME?	9.47
chr10	79735003	79736108	ENSMUSG00000020331	Hcn2	mRNA	0	+	79735003	79736108	0	1	1105,	0	-400	#NAME?	9.18
chr10	79738751	79739836	ENSMUSG00000020329	Polrmt	mRNA	1e-167	-	79738751	79739836	0	2	53,694,	0,391	-167	-165	8.5
chr10	79743398	79743667	ENSMUSG00000020329	Polrmt	mRNA	2.5e-29	-	79743398	79743667	0	1	269,	0	-28.6	-27.5	3.29
chr10	79758544	79759200	ENSMUSG00000035890	Rnf126	mRNA	0	-	79758544	79759200	0	1	656,	0	-331	#NAME?	8.67
chr10	79766772	79766952	ENSMUSG00000035890	Rnf126	mRNA	3.2e-17	-	79766772	79766952	0	1	180,	0	-16.5	-15.6	2.78
chr10	79793571	79807633	ENSMUSG00000035863	Palm	mRNA	6.3e-44	+	79793571	79807633	0	4	169,52,81,56,	0,13068,13462,14006	-43.2	-42	3.59
chr10	79816872	79819526	ENSMUSG00000035863	Palm	mRNA	4e-96	+	79816872	79819526	0	2	51,486,	0,2168	-95.4	-93.9	3.38
chr10	79819942	79820152	ENSMUSG00000035863	Palm	mRNA	1e-26	+	79819942	79820152	0	1	210,	0	-26	-24.9	2.32
chr10	79853716	79853926	ENSMUSG00000091994	E130317F20Rik	lncRNA	7.8e-07	-	79853716	79853926	0	1	210,	0	-6.11	-5.32	8.17
chr10	79854606	79855103	ENSMUSG00000006498	Ptbp1	mRNA	6.6e-05	+	79854606	79855103	0	2	115,66,	0,431	-4.18	-3.44	2.35
chr10	79864784	79865143	ENSMUSG00000035835	Plppr3	mRNA	1.6e-28	-	79864784	79865143	0	1	359,	0	-27.8	-26.8	3.31
chr10	79865680	79866068	ENSMUSG00000035835	Plppr3	mRNA	2.3e-10	-	79865680	79866068	0	1	388,	0	-9.63	-8.77	2.72
chr10	79874394	79874604	ENSMUSG00000035835	Plppr3	mRNA	3e-05	-	79874394	79874604	0	1	210,	0	-4.53	-3.79	6.01
chr10	79895185	79895365	ENSMUSG00000013833	Med16	mRNA	9.3e-09	-	79895185	79895365	0	1	180,	0	-8.03	-7.2	2.05
chr10	79916857	79916947	ENSMUSG00000035781	R3hdm4	mRNA	5e-12	-	79916857	79916947	0	1	90,	0	-11.3	-10.4	2.06
chr10	79916970	79917329	ENSMUSG00000035773	Kiss1r	mRNA	7.2e-05	+	79916970	79917329	0	1	359,	0	-4.14	-3.4	5.23
chr10	79960151	79960301	ENSMUSG00000035754	Wdr18	mRNA	3.2e-28	+	79960151	79960301	0	1	150,	0	-27.5	-26.4	4.1
chr10	79967515	79967784	ENSMUSG00000035754	Wdr18	mRNA	5e-23	+	79967515	79967784	0	1	269,	0	-22.3	-21.3	2.85
chr10	79976979	79977757	ENSMUSG00000013858	Tmem259	mRNA	0	-	79976979	79977757	0	1	778,	0	-461	#NAME?	7.3
chr10	79984030	79984300	ENSMUSG00000013858	Tmem259	mRNA	1e-155	-	79984030	79984300	0	1	270,	0	-155	-153	5.28
chr10	80035948	80036517	ENSMUSG00000004667	Polr2e	mRNA	7.9e-92	-	80035948	80036517	0	2	353,8,	0,561	-91.1	-89.7	5.77
chr10	80038555	80039735	ENSMUSG00000004667	Polr2e	mRNA	2e-27	-	80038555	80039735	0	2	58,153,	0,1027	-26.7	-25.7	2.09
chr10	80116101	80116821	ENSMUSG00000003068	Stk11	mRNA	0	+	80116101	80116821	0	1	720,	0	-806	#NAME?	13.2
chr10	80130442	80130682	ENSMUSG00000003068	Stk11	mRNA	1e-116	+	80130442	80130682	0	1	240,	0	-116	-115	4.54
chr10	80130450	80132619	ENSMUSG00000035640	Cbarp	mRNA	0	-	80130450	80132619	0	2	1801,84,	0,2085	-630	#NAME?	9.83
chr10	80132738	80133038	ENSMUSG00000035640	Cbarp	mRNA	1e-18	-	80132738	80133038	0	1	300,	0	-18	-17	5.5
chr10	80137335	80137516	ENSMUSG00000035640	Cbarp	mRNA	4e-52	-	80137335	80137516	0	1	181,	0	-51.4	-50.1	5.96
chr10	80138573	80140446	ENSMUSG00000035640	Cbarp	mRNA	3.2e-48	-	80138573	80140446	0	3	43,280,67,	0,512,1806	-47.5	-46.3	7.5
chr10	80142266	80142415	ENSMUSG00000003072	Atp5d	mRNA	2.5e-14	+	80142266	80142415	0	1	149,	0	-13.6	-12.7	2.96
chr10	80149776	80150046	ENSMUSG00000035621	Midn	mRNA	2.5e-22	+	80149776	80150046	0	1	270,	0	-21.6	-20.6	3.66
chr10	80156393	80156664	ENSMUSG00000035621	Midn	mRNA	3.2e-20	+	80156393	80156664	0	1	271,	0	-19.5	-18.5	3.85
chr10	80171318	80171438	ENSMUSG00000045193	Cirbp	mRNA	1e-19	+	80171318	80171438	0	1	120,	0	-19	-18	1.99
chr10	80189003	80189448	ENSMUSG00000003070	Efna2	mRNA	3.2e-48	+	80189003	80189448	0	1	445,	0	-47.5	-46.3	16.4
chr10	80232439	80234215	ENSMUSG00000020156	Mum1	mRNA	1e-135	+	80232439	80234215	0	2	608,22,	0,1754	-135	-134	7.3
chr10	80243603	80243723	ENSMUSG00000020156	Mum1	mRNA	0.00027	+	80243603	80243723	0	1	120,	0	-3.57	-2.86	2.22
chr10	80249434	80252429	ENSMUSG00000020153	Ndufs7	mRNA	6.3e-35	+	80249434	80252429	0	2	57,33,	0,2962	-34.2	-33	2.31
chr10	80261544	80274019	ENSMUSG00000069565	Dazap1	mRNA	4e-24	+	80261544	80274019	0	3	31,195,13,	0,3439,12462	-23.4	-22.3	14.8
chr10	80283098	80285327	ENSMUSG00000069565	Dazap1	mRNA	3.2e-11	+	80283098	80285327	0	4	79,30,141,78,	0,1131,1310,2151	-10.5	-9.6	2.21
chr10	80287575	80287932	ENSMUSG00000069565	Dazap1	mRNA	1e-136	+	80287575	80287932	0	1	357,	0	-136	-134	4.58
chr10	80311081	80317066	ENSMUSG00000020135	Apc2	mRNA	1e-266	+	80311081	80317066	0	1	5985,	0	-266	-264	21.6
chr10	80317544	80317934	ENSMUSG00000020135	Apc2	mRNA	6.3e-23	+	80317544	80317934	0	1	390,	0	-22.2	-21.1	2.92
chr10	80318762	80319333	ENSMUSG00000020133	2310011J03Rik	mRNA	1e-205	-	80318762	80319333	0	1	571,	0	-205	-203	6.59
chr10	80320386	80320537	ENSMUSG00000020133	2310011J03Rik	mRNA	9.3e-08	-	80320386	80320537	0	1	151,	0	-7.03	-6.22	2.53
chr10	80335128	80336441	ENSMUSG00000035504	Reep6	mRNA	2.5e-77	+	80335128	80336441	0	1	1313,	0	-76.6	-75.2	11.5
chr10	80380983	80382422	ENSMUSG00000048696	Mex3d	mRNA	1e-204	-	80380983	80382422	0	1	1439,	0	-204	-202	14.5
chr10	80380984	80381987	ENSMUSG00000048696	Mex3d	mRNA	1e-193	-	80380984	80381987	0	2	78,749,	0,254	-193	-192	19.5
chr10	80386999	80387659	ENSMUSG00000048696	Mex3d	mRNA	3.2e-65	-	80386999	80387659	0	1	660,	0	-64.5	-63.2	9.75
chr10	80392538	80393191	ENSMUSG00000035478	Mbd3	mRNA	1e-296	-	80392538	80393191	0	1	653,	0	-296	-294	4.92
chr10	80399253	80399550	ENSMUSG00000035478	Mbd3	mRNA	2e-35	-	80399253	80399550	0	1	297,	0	-34.7	-33.5	6.1
chr10	80406538	80406830	ENSMUSG00000020163	Uqcr11	mRNA	6.3e-51	-	80406538	80406830	0	1	292,	0	-50.2	-49	3.96
chr10	80409722	80410262	ENSMUSG00000020167	Tcf3	mRNA	1e-178	-	80409722	80410262	0	1	540,	0	-178	-176	7.79
chr10	80548465	80549267	ENSMUSG00000047417	Rexo1	mRNA	2e-14	-	80548465	80549267	0	2	68,203,	0,599	-13.7	-12.8	5.73
chr10	80549326	80550823	ENSMUSG00000047417	Rexo1	mRNA	1e-101	-	80549326	80550823	0	1	1497,	0	-101	-99.4	7.13
chr10	80568667	80568965	ENSMUSG00000035397	Klf16	mRNA	5e-33	-	80568667	80568965	0	1	298,	0	-32.3	-31.2	6.54
chr10	80583653	80583981	ENSMUSG00000003346	Abhd17a	mRNA	3.2e-62	-	80583653	80583981	0	1	328,	0	-61.5	-60.2	2.08
chr10	80586809	80590341	ENSMUSG00000003346	Abhd17a	mRNA	0	-	80586809	80590341	0	2	221,167,	0,3365	-600	#NAME?	7.59
chr10	80606596	80607125	ENSMUSG00000035370	Adat3	mRNA	1e-45	+	80606596	80607125	0	1	529,	0	-45	-43.8	11.7
chr10	80606618	80607127	ENSMUSG00000035370	Adat3	mRNA	1e-45	+	80606618	80607127	0	1	509,	0	-45	-43.8	11.7
chr10	80614954	80615724	ENSMUSG00000078441	Scamp4	mRNA	1e-241	+	80614954	80615724	0	1	770,	0	-241	-239	11.7
chr10	80614975	80615723	ENSMUSG00000035370	Adat3	mRNA	1e-241	+	80614975	80615723	0	1	748,	0	-241	-239	11.6
chr10	80634236	80634566	ENSMUSG00000003345	Csnk1g2	mRNA	1e-152	+	80634236	80634566	0	1	330,	0	-152	-150	3.14
chr10	80639846	80640681	ENSMUSG00000003345	Csnk1g2	mRNA	1e-140	+	80639846	80640681	0	2	28,660,	0,175	-140	-138	3.57
chr10	80643213	80643543	ENSMUSG00000003344	Btbd2	mRNA	6.3e-76	-	80643213	80643543	0	1	330,	0	-75.2	-73.8	2.97
chr10	80656293	80656533	ENSMUSG00000003344	Btbd2	mRNA	2e-37	-	80656293	80656533	0	1	240,	0	-36.7	-35.5	4.2
chr10	80686608	80686788	ENSMUSG00000097889	Gm26541	lncRNA	1e-09	+	80686608	80686788	0	1	180,	0	-8.98	-8.13	3.7
chr10	80686846	80687176	ENSMUSG00000097889	Gm26541	lncRNA	1e-74	+	80686846	80687176	0	1	330,	0	-74	-72.6	14.6
chr10	80686859	80689894	ENSMUSG00000003348	Mob3a	mRNA	3.2e-73	-	80686859	80689894	0	2	314,43,	0,2992	-72.5	-71.1	14.7
chr10	80691293	80701820	ENSMUSG00000003348	Mob3a	mRNA	1e-45	-	80691293	80701820	0	2	274,24,	0,10503	-45	-43.8	9.29
chr10	80705088	80705294	ENSMUSG00000055862	Izumo4	mRNA	4e-14	+	80705088	80705294	0	1	206,	0	-13.4	-12.5	2.4
chr10	80710432	80713985	ENSMUSG00000020198	Ap3d1	mRNA	3.2e-99	-	80710432	80713985	0	7	35,144,96,72,166,74,13,	0,256,1679,2163,2332,3124,3540	-98.5	-96.9	2.5
chr10	80788763	80789033	ENSMUSG00000061589	Dot1l	mRNA	6.3e-30	+	80788763	80789033	0	1	270,	0	-29.2	-28.1	2.58
chr10	80790668	80791748	ENSMUSG00000061589	Dot1l	mRNA	1e-228	+	80790668	80791748	0	2	893,5,	0,1075	-228	-226	7.67
chr10	80793486	80793936	ENSMUSG00000061589	Dot1l	mRNA	2.5e-87	+	80793486	80793936	0	1	450,	0	-86.6	-85.1	10.2
chr10	80803998	80804237	ENSMUSG00000020211	Sf3a2	mRNA	6.3e-20	+	80803998	80804237	0	1	239,	0	-19.2	-18.2	2.55
chr10	80832955	80844039	ENSMUSG00000051067	Lingo3	mRNA	0	-	80832955	80844039	0	2	3186,98,	0,10986	-584	#NAME?	10.1
chr10	80854648	80855209	ENSMUSG00000035215	Lsm7	mRNA	2.5e-25	-	80854648	80855209	0	2	60,29,	0,532	-24.6	-23.6	2.67
chr10	80866652	80867840	ENSMUSG00000035206	Sppl2b	mRNA	0	+	80866652	80867840	0	2	8,441,	0,747	-389	#NAME?	10.9
chr10	80868107	80868586	ENSMUSG00000035206	Sppl2b	mRNA	1e-221	+	80868107	80868586	0	1	479,	0	-221	-219	6.74
chr10	80899957	80900256	ENSMUSG00000020219	Timm13	mRNA	1e-132	-	80899957	80900256	0	1	299,	0	-132	-131	3.08
chr10	80902101	80902372	ENSMUSG00000062075	Lmnb2	mRNA	2.5e-43	-	80902101	80902372	0	1	271,	0	-42.6	-41.4	3.3
chr10	80931703	80932175	ENSMUSG00000015312	Gadd45b	mRNA	4e-84	+	80931703	80932175	0	1	472,	0	-83.4	-81.9	14.3
chr10	81019975	81020452	ENSMUSG00000043670	Diras1	mRNA	1e-229	-	81019975	81020452	0	1	477,	0	-229	-228	4.28
chr10	81020659	81022028	ENSMUSG00000043670	Diras1	mRNA	0	-	81020659	81022028	0	1	1369,	0	-1710	#NAME?	15
chr10	81022206	81025603	ENSMUSG00000043670	Diras1	mRNA	3.2e-68	-	81022206	81025603	0	3	264,71,23,	0,3132,3374	-67.5	-66.1	3.9
chr10	81029346	81029497	ENSMUSG00000046822	Slc39a3	mRNA	8.7e-05	-	81029346	81029497	0	1	151,	0	-4.06	-3.33	1.38
chr10	81030065	81031624	ENSMUSG00000046822	Slc39a3	mRNA	3.2e-82	-	81030065	81031624	0	1	1559,	0	-81.5	-80	4.58
chr10	81044074	81044314	ENSMUSG00000004937	Sgta	mRNA	1e-120	-	81044074	81044314	0	1	240,	0	-120	-118	4.63
chr10	81044432	81046245	ENSMUSG00000004937	Sgta	mRNA	1e-181	-	81044432	81046245	0	2	571,56,	0,1757	-181	-179	3.35
chr10	81070064	81070215	ENSMUSG00000004929	Thop1	mRNA	3.8e-09	+	81070064	81070215	0	1	151,	0	-8.42	-7.59	6.97
chr10	81105974	81106094	ENSMUSG00000035027	Map2k2	mRNA	1e-12	+	81105974	81106094	0	1	120,	0	-12	-11.1	2.31
chr10	81122588	81123953	ENSMUSG00000035027	Map2k2	mRNA	1e-123	+	81122588	81123953	0	2	24,334,	0,1031	-123	-121	4.65
chr10	81136528	81144310	ENSMUSG00000035011	Zbtb7a	mRNA	1e-219	+	81136528	81144310	0	4	171,82,118,349,	0,870,1424,7433	-219	-217	7.93
chr10	81144399	81145150	ENSMUSG00000035011	Zbtb7a	mRNA	1e-188	+	81144399	81145150	0	1	751,	0	-188	-186	5.46
chr10	81148021	81148622	ENSMUSG00000035011	Zbtb7a	mRNA	0	+	81148021	81148622	0	1	601,	0	-947	#NAME?	15.8
chr10	81149220	81149371	ENSMUSG00000035011	Zbtb7a	mRNA	5e-13	+	81149220	81149371	0	1	151,	0	-12.3	-11.4	1.73
chr10	81150270	81150421	ENSMUSG00000035011	Zbtb7a	mRNA	2.1e-06	+	81150270	81150421	0	1	151,	0	-5.68	-4.9	1.7
chr10	81150600	81150691	ENSMUSG00000035011	Zbtb7a	mRNA	0.00091	+	81150600	81150691	0	1	91,	0	-3.04	-2.35	1.45
chr10	81151739	81152100	ENSMUSG00000035011	Zbtb7a	mRNA	6.3e-45	+	81151739	81152100	0	1	361,	0	-44.2	-43	3.17
chr10	81153325	81153506	ENSMUSG00000004934	Pias4	mRNA	1e-06	-	81153325	81153506	0	1	181,	0	-5.99	-5.21	2.41
chr10	81153594	81154404	ENSMUSG00000004934	Pias4	mRNA	1e-289	-	81153594	81154404	0	1	810,	0	-289	-287	11.8
chr10	81163769	81167803	ENSMUSG00000004934	Pias4	mRNA	7.9e-97	-	81163769	81167803	0	2	421,119,	0,3915	-96.1	-94.6	5.69
chr10	81181970	81182507	ENSMUSG00000034994	Eef2	mRNA	0	+	81181970	81182507	0	1	537,	0	-593	#NAME?	4.02
chr10	81191860	81192449	ENSMUSG00000034974	Dapk3	mRNA	6.9e-05	+	81191860	81192449	0	3	51,46,24,	0,436,565	-4.16	-3.43	1.49
chr10	81192568	81192898	ENSMUSG00000034974	Dapk3	mRNA	7.9e-12	+	81192568	81192898	0	1	330,	0	-11.1	-10.2	2.03
chr10	81198407	81208031	ENSMUSG00000085779	Atcayos	lncRNA	2.5e-23	+	81198407	81208031	0	2	32,179,	0,9445	-22.6	-21.6	3.58
chr10	81204507	81205164	ENSMUSG00000034958	Atcay	mRNA	1.3e-53	-	81204507	81205164	0	1	657,	0	-52.9	-51.7	4.49
chr10	81206027	81206505	ENSMUSG00000034958	Atcay	mRNA	1e-165	-	81206027	81206505	0	1	478,	0	-165	-163	4.65
chr10	81207515	81209945	ENSMUSG00000034958	Atcay	mRNA	1.6e-20	-	81207515	81209945	0	3	31,75,134,	0,318,2296	-19.8	-18.8	3.04
chr10	81230653	81230833	ENSMUSG00000034958	Atcay	mRNA	4e-48	-	81230653	81230833	0	1	180,	0	-47.4	-46.2	3.75
chr10	81262648	81263097	ENSMUSG00000004933	Matk	mRNA	1e-157	+	81262648	81263097	0	1	449,	0	-157	-155	8.93
chr10	81264712	81265439	ENSMUSG00000034932	Mrpl54	mRNA	2e-36	-	81264712	81265439	0	2	285,10,	0,717	-35.7	-34.6	4.77
chr10	81268171	81269165	ENSMUSG00000004931	Apba3	mRNA	2e-44	+	81268171	81269165	0	2	148,387,	0,607	-43.7	-42.5	5.23
chr10	81292962	81305157	ENSMUSG00000034902	Pip5k1c	mRNA	1e-151	+	81292962	81305157	0	3	190,32,19,	0,11721,12176	-151	-149	4.32
chr10	81317782	81319163	ENSMUSG00000034902	Pip5k1c	mRNA	0	+	81317782	81319163	0	1	1381,	0	-1930	#NAME?	12.7
chr10	81319312	81319613	ENSMUSG00000034902	Pip5k1c	mRNA	1e-235	+	81319312	81319613	0	1	301,	0	-235	-233	4.13
chr10	81321192	81322752	ENSMUSG00000034889	Cactin	mRNA	1.6e-25	+	81321192	81322752	0	2	254,315,	0,1245	-24.8	-23.7	3.02
chr10	81325532	81326251	ENSMUSG00000034889	Cactin	mRNA	1e-236	+	81325532	81326251	0	1	719,	0	-236	-234	20.2
chr10	81334662	81334902	ENSMUSG00000034881	Tbxa2r	mRNA	7.8e-07	+	81334662	81334902	0	1	240,	0	-6.11	-5.32	5.98
chr10	81346047	81346378	ENSMUSG00000020232	Hmg20b	mRNA	7.9e-40	-	81346047	81346378	0	1	331,	0	-39.1	-37.9	5.23
chr10	81346437	81346670	ENSMUSG00000020232	Hmg20b	mRNA	1.1e-06	-	81346437	81346670	0	2	40,111,	0,122	-5.95	-5.17	2.26
chr10	81363660	81364613	ENSMUSG00000034854	Mfsd12	mRNA	1e-200	+	81363660	81364613	0	2	23,844,	0,109	-200	-199	9.74
chr10	81363748	81364589	ENSMUSG00000020234	4930404N11Rik	mRNA	1e-203	-	81363748	81364589	0	2	517,48,	0,793	-203	-201	9.75
chr10	81367059	81367478	ENSMUSG00000020235	Fzr1	mRNA	1e-306	-	81367059	81367478	0	1	419,	0	-306	-304	8.11
chr10	81375597	81378486	ENSMUSG00000020235	Fzr1	mRNA	2.1e-10	-	81375597	81378486	0	2	23,217,	0,2672	-9.68	-8.82	2.78
chr10	81387710	81388010	ENSMUSG00000078440	Dohh	mRNA	2.5e-47	+	81387710	81388010	0	1	300,	0	-46.6	-45.4	2.42
chr10	81390811	81391381	ENSMUSG00000078440	Dohh	mRNA	1e-147	+	81390811	81391381	0	1	570,	0	-147	-145	23.1
chr10	81399551	81400554	ENSMUSG00000055053	Nfic	mRNA	2e-25	-	81399551	81400554	0	2	74,46,	0,957	-24.7	-23.7	2.27
chr10	81399571	81399752	ENSMUSG00000055053	Nfic	mRNA	2e-27	-	81399571	81399752	0	1	181,	0	-26.7	-25.7	2.01
chr10	81400201	81403411	ENSMUSG00000055053	Nfic	mRNA	0	-	81400201	81403411	0	2	870,60,	0,3150	-955	#NAME?	14.1
chr10	81420470	81420740	ENSMUSG00000055053	Nfic	mRNA	1e-160	-	81420470	81420740	0	1	270,	0	-160	-158	5.36
chr10	81430794	81431005	ENSMUSG00000055053	Nfic	mRNA	3.2e-18	-	81430794	81431005	0	1	211,	0	-17.5	-16.5	4.73
chr10	81460452	81460752	ENSMUSG00000034818	Celf5	mRNA	3.2e-26	-	81460452	81460752	0	1	300,	0	-25.5	-24.5	4.41
chr10	81460930	81461111	ENSMUSG00000034818	Celf5	mRNA	5.9e-08	-	81460930	81461111	0	1	181,	0	-7.23	-6.42	2.68
chr10	81461379	81461798	ENSMUSG00000034818	Celf5	mRNA	3.2e-34	-	81461379	81461798	0	1	419,	0	-33.5	-32.4	8.68
chr10	81461390	81462914	ENSMUSG00000084849	Gm16105	lncRNA	7.9e-36	+	81461390	81462914	0	2	311,96,	0,1428	-35.1	-34	8.73
chr10	81529979	81530279	ENSMUSG00000034781	Gna11	mRNA	1.3e-46	-	81529979	81530279	0	1	300,	0	-45.9	-44.7	2.8
chr10	81530397	81530877	ENSMUSG00000034781	Gna11	mRNA	5e-28	-	81530397	81530877	0	1	480,	0	-27.3	-26.2	2.88
chr10	81559493	81561250	ENSMUSG00000054452	Aes	mRNA	0	+	81559493	81561250	0	2	175,32,	0,1725	-1440	#NAME?	7.74
chr10	81565627	81565804	ENSMUSG00000054452	Aes	mRNA	7.9e-37	+	81565627	81565804	0	1	177,	0	-36.1	-35	1.29
chr10	81565862	81566186	ENSMUSG00000054452	Aes	mRNA	1e-203	+	81565862	81566186	0	1	324,	0	-203	-201	1.97
chr10	81608987	81609792	ENSMUSG00000074862	BC025920	mRNA	6.3e-25	+	81608987	81609792	0	1	805,	0	-24.2	-23.2	11.4
chr10	81608988	81609791	ENSMUSG00000097718	Gm26896	lncRNA	6.3e-25	-	81608988	81609791	0	1	803,	0	-24.2	-23.2	11.4
chr10	81642583	81643991	ENSMUSG00000054708	Ankrd24	mRNA	3.2e-94	+	81642583	81643991	0	1	1408,	0	-93.5	-92.1	10.6
chr10	82649067	82649426	ENSMUSG00000034674	Tdg	mRNA	1.3e-53	+	82649067	82649426	0	1	359,	0	-52.9	-51.6	4.23
chr10	82738981	82739281	ENSMUSG00000020246	Hcfc2	mRNA	1e-35	+	82738981	82739281	0	1	300,	0	-35	-33.8	6.54
chr10	82859205	82860609	ENSMUSG00000020250	Txnrd1	mRNA	5e-40	+	82859205	82860609	0	2	95,86,	0,1318	-39.3	-38.1	7.01
chr10	82896135	82896346	ENSMUSG00000020250	Txnrd1	mRNA	1e-14	+	82896135	82896346	0	1	211,	0	-14	-13.1	2.34
chr10	83191418	83191957	ENSMUSG00000034612	Chst11	mRNA	1e-89	+	83191418	83191957	0	1	539,	0	-89	-87.6	10.8
chr10	83233446	83233686	ENSMUSG00000034591	Slc41a2	mRNA	1.3e-17	-	83233446	83233686	0	1	240,	0	-16.9	-16	5.76
chr10	83364498	83366167	ENSMUSG00000020255	D10Wsu102e	mRNA	1e-100	+	83364498	83366167	0	2	17,464,	0,1205	-100	-98.9	8.3
chr10	83591697	83594797	ENSMUSG00000034560	A230046K03Rik	mRNA	1e-180	+	83591697	83594797	0	2	91,627,	0,2473	-180	-178	8.06
chr10	83761955	83762135	ENSMUSG00000087651	1500009L16Rik	mRNA	6e-07	+	83761955	83762135	0	1	180,	0	-6.22	-5.43	2.16
chr10	84371203	84371473	ENSMUSG00000020032	Nuak1	mRNA	6.3e-30	-	84371203	84371473	0	1	270,	0	-29.2	-28.1	3.07
chr10	84373866	84378156	ENSMUSG00000020032	Nuak1	mRNA	1e-210	-	84373866	84378156	0	2	1521,65,	0,4225	-210	-208	12.5
chr10	84527288	84528542	ENSMUSG00000046841	Ckap4	mRNA	1e-245	-	84527288	84528542	0	1	1254,	0	-245	-243	14.3
chr10	84917615	84917765	ENSMUSG00000035620	Ric8b	mRNA	8.3e-08	+	84917615	84917765	0	1	150,	0	-7.08	-6.27	3.09
chr10	84947481	84958042	ENSMUSG00000035620	Ric8b	mRNA	1e-168	+	84947481	84958042	0	2	539,27,	0,10534	-168	-166	11.1
chr10	84992176	85015672	ENSMUSG00000035620	Ric8b	mRNA	2.5e-44	+	84992176	85015672	0	3	88,120,597,	0,9605,22899	-43.6	-42.4	4.67
chr10	85102716	85115049	ENSMUSG00000060935	Tmem263	mRNA	1e-119	+	85102716	85115049	0	3	281,67,642,	0,8082,11691	-119	-117	13.8
chr10	85119464	85128027	ENSMUSG00000049038	Mterf2	mRNA	5e-85	-	85119464	85128027	0	3	1350,119,66,	0,6903,8497	-84.3	-82.9	8.46
chr10	8518495	8518825	ENSMUSG00000047712	Ust	mRNA	1e-169	-	8518495	8518825	0	1	330,	0	-169	-167	5.48
chr10	85387202	85387712	ENSMUSG00000020042	Btbd11	mRNA	2.5e-86	+	85387202	85387712	0	1	510,	0	-85.6	-84.2	13.9
chr10	85658165	85658914	ENSMUSG00000020042	Btbd11	mRNA	1e-185	+	85658165	85658914	0	1	749,	0	-185	-183	14.7
chr10	85659842	85660292	ENSMUSG00000020042	Btbd11	mRNA	1.3e-53	+	85659842	85660292	0	1	450,	0	-52.9	-51.6	8.19
chr10	85892896	85893405	ENSMUSG00000035529	Prdm4	mRNA	1e-158	-	85892896	85893405	0	1	509,	0	-158	-156	18.4
chr10	85907388	85908017	ENSMUSG00000035529	Prdm4	mRNA	2.5e-77	-	85907388	85908017	0	1	629,	0	-76.6	-75.2	8.32
chr10	85938874	85941951	ENSMUSG00000001783	Rtcb	mRNA	0	-	85938874	85941951	0	2	245,53,	0,3024	-330	#NAME?	6.03
chr10	86049292	86049923	ENSMUSG00000001786	Fbxo7	mRNA	2.5e-12	+	86049292	86049923	0	1	631,	0	-11.6	-10.7	3.76
chr10	86051332	86051813	ENSMUSG00000001786	Fbxo7	mRNA	5e-16	+	86051332	86051813	0	1	481,	0	-15.3	-14.3	4.53
chr10	86055184	86055634	ENSMUSG00000059602	Syn3	mRNA	1e-18	-	86055184	86055634	0	1	450,	0	-18	-17	11.9
chr10	86300521	86300761	ENSMUSG00000020044	Timp3	mRNA	3.2e-11	+	86300521	86300761	0	1	240,	0	-10.5	-9.62	2.2
chr10	86691074	86691844	ENSMUSG00000020048	Hsp90b1	mRNA	1e-153	-	86691074	86691844	0	2	54,216,	0,554	-153	-152	1.85
chr10	86698320	86698615	ENSMUSG00000020048	Hsp90b1	mRNA	5e-42	-	86698320	86698615	0	2	118,32,	0,263	-41.3	-40.2	1.43
chr10	86704389	86705509	ENSMUSG00000020048	Hsp90b1	mRNA	1e-135	-	86704389	86705509	0	2	7,203,	0,917	-135	-133	3.91
chr10	86705315	86705448	ENSMUSG00000092686	Gm25745	others	1e-132	-	86705315	86705448	0	1	133,	0	-132	-130	3.58
chr10	86779004	86779184	ENSMUSG00000054027	Nt5dc3	mRNA	2e-14	+	86779004	86779184	0	1	180,	0	-13.7	-12.8	4.2
chr10	86833992	86835070	ENSMUSG00000054027	Nt5dc3	mRNA	0	+	86833992	86835070	0	1	1078,	0	-374	#NAME?	11.2
chr10	8725034	8725724	ENSMUSG00000015305	Sash1	mRNA	1e-145	-	8725034	8725724	0	1	690,	0	-145	-144	10.2
chr10	8729337	8733606	ENSMUSG00000015305	Sash1	mRNA	1e-176	-	8729337	8733606	0	2	1099,11,	0,4258	-176	-175	8.7
chr10	88201152	88201302	ENSMUSG00000020056	Ccdc53	mRNA	1.2e-05	+	88201152	88201302	0	1	150,	0	-4.91	-4.15	2.19
chr10	88433269	88433986	ENSMUSG00000035311	Gnptab	mRNA	1.3e-92	+	88433269	88433986	0	1	717,	0	-91.9	-90.4	5.96
chr10	88445264	88449887	ENSMUSG00000087429	Gm16235	lncRNA	1.3e-25	-	88445264	88449887	0	3	27,107,17,	0,602,4606	-24.9	-23.9	7.22
chr10	88445805	88446254	ENSMUSG00000035311	Gnptab	mRNA	1e-139	+	88445805	88446254	0	1	449,	0	-139	-137	12.6
chr10	88746666	88747332	ENSMUSG00000004356	Utp20	mRNA	6.3e-36	-	88746666	88747332	0	2	393,57,	0,609	-35.2	-34	6.84
chr10	89640188	89641088	ENSMUSG00000069539	Scyl2	mRNA	1e-206	-	89640188	89641088	0	1	900,	0	-206	-204	12.9
chr10	89686074	89686285	ENSMUSG00000069539	Scyl2	mRNA	2.1e-08	-	89686074	89686285	0	1	211,	0	-7.67	-6.85	4.2
chr10	89803193	89805383	ENSMUSG00000019951	Uhrf1bp1l	mRNA	1e-111	+	89803193	89805383	0	2	19,672,	0,1518	-111	-110	6.71
chr10	89805652	89806102	ENSMUSG00000019951	Uhrf1bp1l	mRNA	1e-214	+	89805652	89806102	0	1	450,	0	-214	-212	7.7
chr10	89816207	89818310	ENSMUSG00000019951	Uhrf1bp1l	mRNA	5e-78	+	89816207	89818310	0	2	14,376,	0,1727	-77.3	-75.9	4.13
chr10	89819478	89819809	ENSMUSG00000019951	Uhrf1bp1l	mRNA	1e-138	+	89819478	89819809	0	1	331,	0	-138	-136	6.92
chr10	89873508	89873779	ENSMUSG00000058589	Anks1b	mRNA	7.9e-50	+	89873508	89873779	0	1	271,	0	-49.1	-47.9	10.6
chr10	90510688	90511078	ENSMUSG00000058589	Anks1b	mRNA	0	+	90510688	90511078	0	1	390,	0	-439	#NAME?	6.11
chr10	90948667	90967308	ENSMUSG00000058589	Anks1b	mRNA	1e-200	+	90948667	90967308	0	3	5,172,303,	0,17557,18338	-200	-198	7.02
chr10	90969614	90970184	ENSMUSG00000058589	Anks1b	mRNA	1e-289	+	90969614	90970184	0	1	570,	0	-289	-287	10.9
chr10	91083059	91083269	ENSMUSG00000019975	Ikbip	mRNA	4e-18	+	91083059	91083269	0	1	210,	0	-17.4	-16.4	3.34
chr10	91095812	91096650	ENSMUSG00000019975	Ikbip	mRNA	5e-22	+	91095812	91096650	0	1	838,	0	-21.3	-20.3	9.15
chr10	91098651	91102487	ENSMUSG00000019975	Ikbip	mRNA	1e-132	+	91098651	91102487	0	3	6,39,733,	0,1778,3103	-132	-131	9.54
chr10	91171431	91171582	ENSMUSG00000019961	Tmpo	mRNA	1.4e-09	-	91171431	91171582	0	1	151,	0	-8.86	-8.01	2.35
chr10	93238976	93239879	ENSMUSG00000020015	Cdk17	mRNA	1.3e-49	+	93238976	93239879	0	2	67,292,	0,611	-48.9	-47.7	4.54
chr10	93644513	93682470	ENSMUSG00000020019	Ntn4	mRNA	1e-173	+	93644513	93682470	0	2	487,53,	0,37904	-173	-171	12.1
chr10	93879532	93879773	ENSMUSG00000036112	Metap2	mRNA	2e-17	-	93879532	93879773	0	1	241,	0	-16.7	-15.7	2.7
chr10	93880042	93889843	ENSMUSG00000036112	Metap2	mRNA	1e-68	-	93880042	93889843	0	3	96,108,306,	0,6951,9495	-68	-66.7	2.78
chr10	93969841	93971412	ENSMUSG00000036099	Vezt	mRNA	1e-248	-	93969841	93971412	0	2	863,97,	0,1474	-248	-246	13.3
chr10	93971471	93971532	ENSMUSG00000036099	Vezt	mRNA	0.00091	-	93971471	93971532	0	1	61,	0	-3.04	-2.35	5.23
chr10	94044279	94044670	ENSMUSG00000020021	Fgd6	mRNA	4e-37	+	94044279	94044670	0	1	391,	0	-36.4	-35.3	10.2
chr10	94044969	94045599	ENSMUSG00000020021	Fgd6	mRNA	1e-22	+	94044969	94045599	0	1	630,	0	-22	-21	9.91
chr10	94198984	94203296	ENSMUSG00000020022	Ndufa12	mRNA	1e-244	+	94198984	94203296	0	3	146,83,9,	0,965,4303	-244	-242	7
chr10	94220938	94221028	ENSMUSG00000020022	Ndufa12	mRNA	5.1e-05	+	94220938	94221028	0	1	90,	0	-4.29	-3.55	1.57
chr10	94586766	94587485	ENSMUSG00000020023	Tmcc3	mRNA	0	+	94586766	94587485	0	1	719,	0	-324	#NAME?	13.1
chr10	94750380	94771046	ENSMUSG00000020024	Cep83	mRNA	3.2e-14	+	94750380	94771046	0	5	23,150,76,158,102,	0,129,16061,18438,20564	-13.5	-12.5	4.03
chr10	95175285	95175735	ENSMUSG00000045867	Cradd	mRNA	7.9e-33	-	95175285	95175735	0	1	450,	0	-32.1	-31	10.7
chr10	95412866	95414670	ENSMUSG00000020027	Socs2	mRNA	2.5e-20	-	95412866	95414670	0	3	244,90,26,	0,635,1778	-19.6	-18.6	6.86
chr10	95412868	95413109	ENSMUSG00000020027	Socs2	mRNA	2.5e-17	-	95412868	95413109	0	1	241,	0	-16.6	-15.7	7.84
chr10	95515161	95541308	ENSMUSG00000074781	Ube2n	mRNA	3.2e-62	+	95515161	95541308	0	2	76,104,	0,26043	-61.5	-60.2	3.52
chr10	95547096	95547306	ENSMUSG00000020029	Nudt4	mRNA	2e-39	-	95547096	95547306	0	1	210,	0	-38.7	-37.6	2.05
chr10	95563867	95564167	ENSMUSG00000020029	Nudt4	mRNA	7.9e-89	-	95563867	95564167	0	1	300,	0	-88.1	-86.6	3.71
chr10	96026148	96026863	ENSMUSG00000036499	Eea1	mRNA	1.6e-33	+	96026148	96026863	0	2	23,307,	0,408	-32.8	-31.7	6.61
chr10	96617300	96618764	ENSMUSG00000036478	Btg1	mRNA	0	+	96617300	96618764	0	2	172,489,	0,975	-2980	#NAME?	14.5
chr10	9760245	9762874	ENSMUSG00000019790	Stxbp5	mRNA	0	-	9760245	9762874	0	2	709,130,	0,2499	-407	#NAME?	11.7
chr10	98968802	98969103	ENSMUSG00000019943	Atp2b1	mRNA	0	+	98968802	98969103	0	1	301,	0	-334	#NAME?	5.54
chr10	98987364	98994734	ENSMUSG00000019943	Atp2b1	mRNA	2e-29	+	98987364	98994734	0	4	2,141,39,89,	0,3697,6502,7281	-28.7	-27.7	2.1
chr10	9900659	9901079	ENSMUSG00000019790	Stxbp5	mRNA	1e-53	-	9900659	9901079	0	1	420,	0	-53	-51.8	6.22
chr10	99022817	99023477	ENSMUSG00000019943	Atp2b1	mRNA	0	+	99022817	99023477	0	1	660,	0	-728	#NAME?	11.2
chr10	99107035	99107576	ENSMUSG00000019952	Poc1b	mRNA	7.9e-59	+	99107035	99107576	0	1	541,	0	-58.1	-56.8	14.3
chr10	99109834	99110254	ENSMUSG00000090035	Galnt4	mRNA	7.9e-31	+	99109834	99110254	0	1	420,	0	-30.1	-29	15.3
chr10	99263230	99263618	ENSMUSG00000019960	Dusp6	mRNA	6.3e-15	+	99263230	99263618	0	1	388,	0	-14.2	-13.3	4.73
chr10	99264063	99266328	ENSMUSG00000019960	Dusp6	mRNA	1e-117	+	99264063	99266328	0	3	28,438,337,	0,480,1928	-117	-115	10.4
chr1	10037659	10038168	ENSMUSG00000025917	Cops5	mRNA	7.9e-67	-	10037659	10038168	0	1	509,	0	-66.1	-64.7	3.6
chr1	104768648	104934246	ENSMUSG00000050840	Cdh20	mRNA	1e-59	+	104768648	104934246	0	2	250,290,	0,165308	-59	-57.7	10.1
chr1	104993923	104994643	ENSMUSG00000050840	Cdh20	mRNA	1e-233	+	104993923	104994643	0	1	720,	0	-233	-231	14.9
chr1	105283947	105355052	ENSMUSG00000047496	Rnf152	mRNA	1e-115	-	105283947	105355052	0	2	1007,12,	0,71093	-115	-114	7.95
chr1	105356440	105356710	ENSMUSG00000047496	Rnf152	mRNA	5e-21	-	105356440	105356710	0	1	270,	0	-20.3	-19.3	4.79
chr1	105356449	105356716	ENSMUSG00000097482	Gm17634	lncRNA	7.9e-21	+	105356449	105356716	0	1	267,	0	-20.1	-19.1	3.32
chr1	105663860	105664161	ENSMUSG00000026319	2310035C23Rik	mRNA	2.5e-56	+	105663860	105664161	0	1	301,	0	-55.6	-54.3	7.79
chr1	105827217	105827457	ENSMUSG00000026321	Tnfrsf11a	mRNA	1.4e-06	+	105827217	105827457	0	1	240,	0	-5.84	-5.06	24.8
chr1	105844659	105844869	ENSMUSG00000026321	Tnfrsf11a	mRNA	1.5e-05	+	105844659	105844869	0	1	210,	0	-4.82	-4.06	20.9
chr1	105989720	105990282	ENSMUSG00000099843	Gm7160	lncRNA	1e-38	-	105989720	105990282	0	1	562,	0	-38	-36.9	15.7
chr1	105990645	105991635	ENSMUSG00000038866	Zcchc2	mRNA	4e-27	+	105990645	105991635	0	1	990,	0	-26.4	-25.3	8.24
chr1	106030327	106031347	ENSMUSG00000038866	Zcchc2	mRNA	1e-106	+	106030327	106031347	0	1	1020,	0	-106	-104	16.8
chr1	106171781	106173425	ENSMUSG00000044340	Phlpp1	mRNA	5e-68	+	106171781	106173425	0	1	1644,	0	-67.3	-66	4.53
chr1	106392188	106393533	ENSMUSG00000044340	Phlpp1	mRNA	0	+	106392188	106393533	0	1	1345,	0	-385	#NAME?	11.6
chr1	106541827	106542247	ENSMUSG00000057329	Bcl2	mRNA	2e-45	-	106541827	106542247	0	1	420,	0	-44.7	-43.5	24.8
chr1	106541942	106542241	ENSMUSG00000054006	D630008O14Rik	lncRNA	2e-41	+	106541942	106542241	0	1	299,	0	-40.7	-39.5	22.2
chr1	106542419	106558107	ENSMUSG00000054006	D630008O14Rik	lncRNA	2e-23	+	106542419	106558107	0	3	20,61,128,	0,191,15560	-22.7	-21.7	12.8
chr1	106542546	106542965	ENSMUSG00000057329	Bcl2	mRNA	4e-79	-	106542546	106542965	0	1	419,	0	-78.4	-77	19.2
chr1	106724651	106727708	ENSMUSG00000009905	Kdsr	mRNA	1e-142	-	106724651	106727708	0	2	370,80,	0,2977	-142	-140	6.86
chr1	106772066	106774065	ENSMUSG00000009907	Vps4b	mRNA	1e-83	-	106772066	106774065	0	2	482,59,	0,1940	-83	-81.6	5.43
chr1	109982999	109983597	ENSMUSG00000026312	Cdh7	mRNA	1.3e-47	+	109982999	109983597	0	2	142,369,	0,229	-46.9	-45.7	7.56
chr1	109983715	109994196	ENSMUSG00000026312	Cdh7	mRNA	1e-85	+	109983715	109994196	0	2	176,215,	0,10266	-85	-83.6	6.29
chr11	100319974	100320125	ENSMUSG00000035530	Eif1	mRNA	7.9e-44	+	100319974	100320125	0	1	151,	0	-43.1	-41.9	2.61
chr11	100349029	100349538	ENSMUSG00000006930	Hap1	mRNA	1.3e-59	-	100349029	100349538	0	1	509,	0	-58.9	-57.6	4.38
chr11	100355948	100356128	ENSMUSG00000006930	Hap1	mRNA	4e-47	-	100355948	100356128	0	1	180,	0	-46.4	-45.2	7.88
chr11	100429507	100429868	ENSMUSG00000017176	Nt5c3b	mRNA	1.6e-41	-	100429507	100429868	0	1	361,	0	-40.8	-39.6	3.07
chr11	100440219	100440974	ENSMUSG00000017176	Nt5c3b	mRNA	2.5e-18	-	100440219	100440974	0	2	35,146,	0,609	-17.6	-16.6	2.93
chr11	100462643	100464288	ENSMUSG00000048732	Klhl11	mRNA	1e-307	-	100462643	100464288	0	1	1645,	0	-307	-305	14.4
chr11	100472620	100472741	ENSMUSG00000048732	Klhl11	mRNA	6.6e-10	-	100472620	100472741	0	1	121,	0	-9.18	-8.33	3.29
chr11	100527909	100527970	ENSMUSG00000020917	Acly	mRNA	0.00058	-	100527909	100527970	0	1	61,	0	-3.24	-2.54	3.27
chr11	100574933	100575186	ENSMUSG00000006782	Cnp	mRNA	2.9e-08	+	100574933	100575186	0	2	135,75,	0,178	-7.54	-6.72	1.73
chr11	100575758	100576206	ENSMUSG00000006782	Cnp	mRNA	1e-101	+	100575758	100576206	0	1	448,	0	-101	-99.4	4.43
chr11	100576474	100576892	ENSMUSG00000006782	Cnp	mRNA	0	+	100576474	100576892	0	1	418,	0	-1080	#NAME?	6.05
chr11	100581564	100591282	ENSMUSG00000006782	Cnp	mRNA	2.5e-23	+	100581564	100591282	0	2	164,16,	0,9702	-22.6	-21.5	1.68
chr11	100582817	100582907	ENSMUSG00000014195	Dnajc7	mRNA	3.8e-08	-	100582817	100582907	0	1	90,	0	-7.42	-6.6	2.4
chr11	100601802	100619691	ENSMUSG00000014195	Dnajc7	mRNA	2.5e-14	-	100601802	100619691	0	3	14,151,164,	0,11389,17725	-13.6	-12.7	2.5
chr11	100619511	100619691	ENSMUSG00000017837	Nkiras2	mRNA	8.7e-07	+	100619511	100619691	0	1	180,	0	-6.06	-5.27	3.03
chr11	100704745	100705286	ENSMUSG00000020918	Kat2a	mRNA	1e-210	-	100704745	100705286	0	1	541,	0	-210	-208	10.1
chr11	100712314	100712465	ENSMUSG00000020918	Kat2a	mRNA	3.2e-07	-	100712314	100712465	0	1	151,	0	-6.49	-5.7	3.76
chr11	100720115	100721626	ENSMUSG00000019173	Rab5c	mRNA	1.3e-46	-	100720115	100721626	0	2	53,126,	0,1385	-45.9	-44.7	3.27
chr11	100730174	100738215	ENSMUSG00000019173	Rab5c	mRNA	1.6e-17	-	100730174	100738215	0	2	41,138,	0,7903	-16.8	-15.8	6.08
chr11	100958495	100958855	ENSMUSG00000004044	Ptrf	mRNA	2e-92	-	100958495	100958855	0	1	360,	0	-91.7	-90.2	11
chr11	100970498	100970648	ENSMUSG00000004044	Ptrf	mRNA	6.2e-05	-	100970498	100970648	0	1	150,	0	-4.21	-3.48	3.14
chr11	101062461	101062671	ENSMUSG00000019302	Atp6v0a1	mRNA	5e-41	+	101062461	101062671	0	1	210,	0	-40.3	-39.1	1.8
chr11	101076477	101077642	ENSMUSG00000001751	Naglu	mRNA	1e-100	+	101076477	101077642	0	1	1165,	0	-100	-98.6	14.7
chr11	101083101	101084067	ENSMUSG00000001755	Coasy	mRNA	5e-50	+	101083101	101084067	0	2	605,173,	0,793	-49.3	-48.1	6.73
chr11	101097966	101098445	ENSMUSG00000017802	Fam134c	mRNA	0	-	101097966	101098445	0	1	479,	0	-450	#NAME?	10.3
chr1	110111639	110138479	ENSMUSG00000026312	Cdh7	mRNA	1e-171	+	110111639	110138479	0	2	12,618,	0,26222	-171	-169	19.4
chr11	101119683	101119863	ENSMUSG00000017802	Fam134c	mRNA	2e-18	-	101119683	101119863	0	1	180,	0	-17.7	-16.7	2.37
chr11	101125798	101126359	ENSMUSG00000035198	Tubg1	mRNA	1e-257	+	101125798	101126359	0	2	30,328,	0,233	-257	-255	7.39
chr11	101162678	101163538	ENSMUSG00000035172	Plekhh3	mRNA	1e-288	-	101162678	101163538	0	2	386,33,	0,827	-288	-285	19.7
chr11	101171022	101171351	ENSMUSG00000035172	Plekhh3	mRNA	1.6e-52	-	101171022	101171351	0	1	329,	0	-51.8	-50.5	7.36
chr11	101176055	101176265	ENSMUSG00000017167	Cntnap1	mRNA	1.6e-74	+	101176055	101176265	0	1	210,	0	-73.8	-72.4	4.26
chr11	101189494	101190185	ENSMUSG00000017167	Cntnap1	mRNA	1e-114	+	101189494	101190185	0	1	691,	0	-114	-113	4.49
chr11	101192494	101192765	ENSMUSG00000006920	Ezh1	mRNA	1e-37	-	101192494	101192765	0	1	271,	0	-37	-35.9	2.94
chr11	101246384	101246563	ENSMUSG00000001240	Ramp2	mRNA	8.1e-10	+	101246384	101246563	0	1	179,	0	-9.09	-8.24	2.22
chr11	101278114	101278730	ENSMUSG00000017188	Coa3	mRNA	0	-	101278114	101278730	0	2	338,17,	0,599	-829	#NAME?	7.02
chr11	101294101	101294252	ENSMUSG00000035086	Becn1	mRNA	0.0001	-	101294101	101294252	0	1	151,	0	-4	-3.27	1.38
chr11	101294939	101295060	ENSMUSG00000035086	Becn1	mRNA	1.6e-10	-	101294939	101295060	0	1	121,	0	-9.79	-8.93	2.03
chr11	101302105	101302286	ENSMUSG00000035086	Becn1	mRNA	9.8e-09	-	101302105	101302286	0	1	181,	0	-8.01	-7.19	6.01
chr11	101316212	101316421	ENSMUSG00000078652	Psme3	mRNA	1e-126	+	101316212	101316421	0	1	209,	0	-126	-124	4.74
chr11	101320742	101322018	ENSMUSG00000078652	Psme3	mRNA	1e-139	+	101320742	101322018	0	2	71,227,	0,1049	-139	-137	4.22
chr11	101406838	101408184	ENSMUSG00000075528	Aarsd1	mRNA	1.3e-45	-	101406838	101408184	0	2	186,54,	0,1292	-44.9	-43.7	3
chr11	101406841	101408186	ENSMUSG00000097239	Gm27029	mRNA	2e-45	-	101406841	101408186	0	2	183,56,	0,1289	-44.7	-43.4	2.93
chr11	101425035	101425333	ENSMUSG00000097487	Ptges3l	mRNA	1.6e-45	-	101425035	101425333	0	1	298,	0	-44.8	-43.6	15
chr11	101425084	101425324	ENSMUSG00000035007	Rundc1	mRNA	1e-40	+	101425084	101425324	0	1	240,	0	-40	-38.8	5.02
chr11	101432122	101434360	ENSMUSG00000035007	Rundc1	mRNA	1e-270	+	101432122	101434360	0	2	76,909,	0,1329	-270	-268	16.2
chr11	101434837	101435673	ENSMUSG00000035007	Rundc1	mRNA	1e-303	+	101434837	101435673	0	1	836,	0	-303	-301	14.7
chr11	101468201	101468381	ENSMUSG00000001313	Rnd2	mRNA	2e-39	+	101468201	101468381	0	1	180,	0	-38.7	-37.5	2.53
chr11	101471229	101471675	ENSMUSG00000001313	Rnd2	mRNA	4e-81	+	101471229	101471675	0	1	446,	0	-80.4	-79	2.88
chr11	101552843	101554055	ENSMUSG00000017119	Nbr1	mRNA	4e-41	+	101552843	101554055	0	2	112,68,	0,1144	-40.4	-39.2	3.78
chr11	101575143	101575323	ENSMUSG00000017119	Nbr1	mRNA	2e-23	+	101575143	101575323	0	1	180,	0	-22.7	-21.7	1.72
chr11	101578029	101581115	ENSMUSG00000017119	Nbr1	mRNA	1e-150	+	101578029	101581115	0	2	8,531,	0,2555	-150	-149	4.73
chr11	101665540	101667479	ENSMUSG00000034936	Arl4d	mRNA	0	+	101665540	101667479	0	2	97,932,	0,1007	-802	#NAME?	15.6
chr11	101737715	101738528	ENSMUSG00000034931	Dhx8	mRNA	1.3e-71	+	101737715	101738528	0	2	51,399,	0,414	-70.9	-69.5	5.36
chr11	101766728	101767328	ENSMUSG00000034931	Dhx8	mRNA	1e-186	+	101766728	101767328	0	1	600,	0	-186	-184	11.8
chr11	101973378	101973886	ENSMUSG00000003518	Dusp3	mRNA	0	-	101973378	101973886	0	1	508,	0	-1030	#NAME?	15.2
chr11	101974243	101974452	ENSMUSG00000003518	Dusp3	mRNA	2.5e-17	-	101974243	101974452	0	1	209,	0	-16.6	-15.7	1.75
chr11	101974660	101974900	ENSMUSG00000003518	Dusp3	mRNA	3.2e-59	-	101974660	101974900	0	1	240,	0	-58.5	-57.2	3.06
chr11	102000460	102002115	ENSMUSG00000052373	Mpp3	mRNA	0	-	102000460	102002115	0	2	269,92,	0,1563	-407	#NAME?	6.44
chr11	102025775	102025985	ENSMUSG00000052373	Mpp3	mRNA	1e-36	-	102025775	102025985	0	1	210,	0	-36	-34.9	2.73
chr11	102058924	102059463	ENSMUSG00000017314	Mpp2	mRNA	1.3e-63	-	102058924	102059463	0	1	539,	0	-62.9	-61.6	5.64
chr11	102189619	102189873	ENSMUSG00000034793	G6pc3	mRNA	6.3e-67	+	102189619	102189873	0	2	33,205,	0,49	-66.2	-64.9	6.81
chr11	102193813	102194081	ENSMUSG00000034793	G6pc3	mRNA	1.3e-16	+	102193813	102194081	0	1	268,	0	-15.9	-14.9	2.21
chr11	102202138	102202259	ENSMUSG00000008855	Hdac5	mRNA	3.2e-13	-	102202138	102202259	0	1	121,	0	-12.5	-11.6	1.66
chr11	102218784	102219180	ENSMUSG00000008855	Hdac5	mRNA	2.2e-09	-	102218784	102219180	0	2	145,36,	0,360	-8.66	-7.82	3.03
chr11	102224906	102230166	ENSMUSG00000008855	Hdac5	mRNA	1e-31	-	102224906	102230166	0	2	49,162,	0,5098	-31	-29.9	2.55
chr11	102284930	102285337	ENSMUSG00000034757	Tmub2	mRNA	2e-31	+	102284930	102285337	0	2	158,142,	0,265	-30.7	-29.6	5.52
chr11	102287327	102288160	ENSMUSG00000034757	Tmub2	mRNA	3.2e-57	+	102287327	102288160	0	2	544,85,	0,748	-56.5	-55.2	2.88
chr11	102288338	102288609	ENSMUSG00000034757	Tmub2	mRNA	1e-149	+	102288338	102288609	0	1	271,	0	-149	-148	5.16
chr11	102289086	102289207	ENSMUSG00000034757	Tmub2	mRNA	1e-06	+	102289086	102289207	0	1	121,	0	-6	-5.22	1.87
chr11	102291240	102291962	ENSMUSG00000059995	Atxn7l3	mRNA	0	-	102291240	102291962	0	2	563,65,	0,657	-741	#NAME?	11.8
chr11	102295301	102296631	ENSMUSG00000059995	Atxn7l3	mRNA	3.2e-17	-	102295301	102296631	0	2	11,229,	0,1101	-16.5	-15.6	2.42
chr11	102306085	102306534	ENSMUSG00000020923	Ubtf	mRNA	0	-	102306085	102306534	0	1	449,	0	-746	#NAME?	9.11
chr11	102306623	102307091	ENSMUSG00000020923	Ubtf	mRNA	2.5e-35	-	102306623	102307091	0	3	143,144,13,	0,232,455	-34.6	-33.5	1.9
chr11	102316370	102316610	ENSMUSG00000020923	Ubtf	mRNA	1e-54	-	102316370	102316610	0	1	240,	0	-54	-52.7	3.1
chr11	102316669	102317761	ENSMUSG00000020923	Ubtf	mRNA	1.3e-18	-	102316669	102317761	0	3	36,114,180,	0,504,912	-17.9	-16.9	6.54
chr11	102317850	102319006	ENSMUSG00000020923	Ubtf	mRNA	1.9e-05	-	102317850	102319006	0	2	21,159,	0,997	-4.72	-3.97	1.86
chr11	102393402	102393670	ENSMUSG00000006575	Rundc3a	mRNA	6.3e-84	+	102393402	102393670	0	1	268,	0	-83.2	-81.8	2
chr11	102401734	102402555	ENSMUSG00000006575	Rundc3a	mRNA	0	+	102401734	102402555	0	2	20,575,	0,246	-479	#NAME?	3.76
chr11	102430434	102430674	ENSMUSG00000034708	Grn	mRNA	1.3e-43	+	102430434	102430674	0	1	240,	0	-42.9	-41.7	6.27
chr11	102436980	102438870	ENSMUSG00000034685	Fam171a2	mRNA	0	-	102436980	102438870	0	1	1890,	0	-1190	#NAME?	19.1
chr11	102447471	102447682	ENSMUSG00000034685	Fam171a2	mRNA	1e-36	-	102447471	102447682	0	1	211,	0	-36	-34.9	16.3
chr11	102476872	102477173	ENSMUSG00000034621	Gpatch8	mRNA	2.5e-68	-	102476872	102477173	0	1	301,	0	-67.6	-66.3	6.8
chr11	102478190	102479779	ENSMUSG00000034621	Gpatch8	mRNA	1.3e-78	-	102478190	102479779	0	1	1589,	0	-77.9	-76.5	6.78
chr11	102480617	102481965	ENSMUSG00000034621	Gpatch8	mRNA	1e-150	-	102480617	102481965	0	1	1348,	0	-150	-148	8.81
chr11	102686266	102688327	ENSMUSG00000020925	Ccdc43	mRNA	2e-11	-	102686266	102688327	0	2	230,9,	0,2052	-10.7	-9.79	3.14
chr11	102777862	102778583	ENSMUSG00000020926	Adam11	mRNA	1e-111	+	102777862	102778583	0	1	721,	0	-111	-110	3.16
chr11	102799698	102800028	ENSMUSG00000034520	Gjc1	mRNA	5e-37	-	102799698	102800028	0	1	330,	0	-36.3	-35.2	11.1
chr11	102800087	102800837	ENSMUSG00000034520	Gjc1	mRNA	1.6e-39	-	102800087	102800837	0	1	750,	0	-38.8	-37.7	17.5
chr11	102838472	102838863	ENSMUSG00000020929	Eftud2	mRNA	1e-116	-	102838472	102838863	0	1	391,	0	-116	-115	6.35
chr11	102870238	102877090	ENSMUSG00000020929	Eftud2	mRNA	5e-87	-	102870238	102877090	0	3	8,166,127,	0,781,6725	-86.3	-84.9	3.77
chr11	102877598	102880955	ENSMUSG00000020929	Eftud2	mRNA	1e-11	-	102877598	102880955	0	2	120,61,	0,3296	-11	-10.1	2.24
chr11	102896986	102900792	ENSMUSG00000020932	Gfap	mRNA	1.6e-53	-	102896986	102900792	0	2	214,26,	0,3780	-52.8	-51.5	8.71
chr11	102939469	102939764	ENSMUSG00000045532	C1ql1	mRNA	5.6e-06	-	102939469	102939764	0	1	295,	0	-5.25	-4.48	3.05
chr11	102946599	102946688	ENSMUSG00000045532	C1ql1	mRNA	0.0052	-	102946599	102946688	0	1	89,	0	-2.28	-1.63	2.75
chr11	102994521	102994909	ENSMUSG00000020935	Dcakd	mRNA	5e-66	-	102994521	102994909	0	1	388,	0	-65.3	-64	4.26
chr11	103028517	103046384	ENSMUSG00000020936	Nmt1	mRNA	2.5e-25	+	103028517	103046384	0	3	185,109,6,	0,14650,17861	-24.6	-23.5	2.16
chr11	103064836	103066314	ENSMUSG00000020936	Nmt1	mRNA	1e-110	+	103064836	103066314	0	2	31,567,	0,911	-110	-109	3.99
chr11	103067239	103067748	ENSMUSG00000020936	Nmt1	mRNA	1e-101	+	103067239	103067748	0	1	509,	0	-101	-99.6	4.79
chr11	103068463	103068733	ENSMUSG00000020936	Nmt1	mRNA	2.5e-56	+	103068463	103068733	0	1	270,	0	-55.6	-54.3	4.94
chr11	103111600	103112200	ENSMUSG00000056938	Acbd4	mRNA	1e-142	+	103111600	103112200	0	1	600,	0	-142	-140	4.61
chr11	103116230	103118142	ENSMUSG00000048878	Hexim1	mRNA	0	+	103116230	103118142	0	1	1912,	0	-750	#NAME?	17.3
chr11	103134081	103139431	ENSMUSG00000043372	Hexim2	mRNA	1e-161	+	103134081	103139431	0	2	60,1245,	0,4105	-161	-159	14.3
chr11	103193451	103193602	ENSMUSG00000055805	Fmnl1	mRNA	2.6e-06	+	103193451	103193602	0	1	151,	0	-5.59	-4.81	2.07
chr11	103219911	103220330	ENSMUSG00000020941	Map3k14	mRNA	2.5e-29	-	103219911	103220330	0	1	419,	0	-28.6	-27.5	7.29
chr11	103332335	103332546	ENSMUSG00000034255	Arhgap27	mRNA	2e-19	-	103332335	103332546	0	1	211,	0	-18.7	-17.8	2.84
chr11	103332695	103333026	ENSMUSG00000034255	Arhgap27	mRNA	1e-160	-	103332695	103333026	0	1	331,	0	-160	-158	12.7
chr11	103365174	103365444	ENSMUSG00000034247	Plekhm1	mRNA	3.2e-35	-	103365174	103365444	0	1	270,	0	-34.5	-33.4	6.19
chr11	103376609	103380060	ENSMUSG00000034247	Plekhm1	mRNA	1e-102	-	103376609	103380060	0	2	904,27,	0,3424	-102	-101	9.45
chr11	103394932	103395203	ENSMUSG00000034247	Plekhm1	mRNA	2.5e-52	-	103394932	103395203	0	1	271,	0	-51.6	-50.3	10.5
chr11	103649628	103650460	ENSMUSG00000046215	Rprml	mRNA	1.6e-62	+	103649628	103650460	0	1	832,	0	-61.8	-60.5	7.96
chr11	103678915	103679365	ENSMUSG00000020946	Gosr2	mRNA	1e-125	-	103678915	103679365	0	1	450,	0	-125	-124	3.83
chr11	103812290	103816584	ENSMUSG00000000125	Wnt3	mRNA	1e-98	+	103812290	103816584	0	2	478,508,	0,3786	-98	-96.5	8.87
chr11	103823067	103823876	ENSMUSG00000034187	Nsf	mRNA	1e-167	-	103823067	103823876	0	2	192,138,	0,671	-167	-165	2.9
chr11	103930732	103938213	ENSMUSG00000034187	Nsf	mRNA	1e-150	-	103930732	103938213	0	3	83,48,49,	0,343,7432	-150	-149	6.02
chr11	103966738	103966962	ENSMUSG00000062421	Arf2	mRNA	6.3e-28	+	103966738	103966962	0	2	89,92,	0,132	-27.2	-26.1	4.1
chr11	104231449	104282419	ENSMUSG00000018411	Mapt	mRNA	1.6e-74	+	104231449	104282419	0	2	158,52,	0,50918	-73.8	-72.4	3.4
chr11	104294951	104295011	ENSMUSG00000018411	Mapt	mRNA	0.0019	+	104294951	104295011	0	1	60,	0	-2.71	-2.04	1.25
chr11	104322445	104328415	ENSMUSG00000018411	Mapt	mRNA	2.5e-49	+	104322445	104328415	0	2	95,444,	0,5526	-48.6	-47.3	2.05
chr11	104330087	104330835	ENSMUSG00000018411	Mapt	mRNA	0	+	104330087	104330835	0	1	748,	0	-791	#NAME?	6.37
chr11	104334961	104335532	ENSMUSG00000018412	Kansl1	mRNA	1.3e-79	-	104334961	104335532	0	2	244,86,	0,485	-78.9	-77.5	5.04
chr11	104378796	104424998	ENSMUSG00000018412	Kansl1	mRNA	0	-	104378796	104424998	0	2	30,1077,	0,45125	-348	#NAME?	9.35
chr11	104504926	104507251	ENSMUSG00000020687	Cdc27	mRNA	1e-158	-	104504926	104507251	0	2	754,114,	0,2211	-158	-156	8.81
chr11	104536628	104550530	ENSMUSG00000020687	Cdc27	mRNA	1e-42	-	104536628	104550530	0	2	42,168,	0,13734	-42	-40.8	9.06
chr11	105139618	105139977	ENSMUSG00000020691	Mettl2	mRNA	2e-47	+	105139618	105139977	0	1	359,	0	-46.7	-45.5	8.81
chr11	105179698	105180895	ENSMUSG00000099681	1700052K11Rik	lncRNA	1.6e-40	-	105179698	105180895	0	1	1197,	0	-39.8	-38.6	13.1
chr11	105181951	105182042	ENSMUSG00000020694	Tlk2	mRNA	0.00027	+	105181951	105182042	0	1	91,	0	-3.57	-2.86	1.57
chr11	105281138	105281739	ENSMUSG00000020694	Tlk2	mRNA	1e-193	+	105281138	105281739	0	1	601,	0	-193	-191	9.24
chr11	105921750	105922141	ENSMUSG00000053580	Tanc2	mRNA	2e-28	+	105921750	105922141	0	1	391,	0	-27.7	-26.6	10.3
chr11	105922979	105924029	ENSMUSG00000053580	Tanc2	mRNA	1e-42	+	105922979	105924029	0	1	1050,	0	-42	-40.8	14.8
chr11	105988948	105989158	ENSMUSG00000020681	Ace	mRNA	3.2e-13	+	105988948	105989158	0	1	210,	0	-12.5	-11.6	4.55
chr11	106036871	106037081	ENSMUSG00000049354	Dcaf7	mRNA	1.6e-33	+	106036871	106037081	0	1	210,	0	-32.8	-31.7	4.62
chr11	106058515	106058756	ENSMUSG00000049354	Dcaf7	mRNA	1.3e-82	+	106058515	106058756	0	1	241,	0	-81.9	-80.5	4.16
chr11	106072572	106073612	ENSMUSG00000001983	Taco1	mRNA	1e-164	+	106072572	106073612	0	2	136,512,	0,528	-164	-163	20
chr11	106152339	106154612	ENSMUSG00000020700	Map3k3	mRNA	1e-278	+	106152339	106154612	0	2	55,661,	0,1612	-278	-276	14.9
chr11	106154849	106155059	ENSMUSG00000020700	Map3k3	mRNA	1.6e-18	+	106154849	106155059	0	1	210,	0	-17.8	-16.8	3.18
chr11	106159372	106159922	ENSMUSG00000040699	Limd2	mRNA	1.9e-07	-	106159372	106159922	0	2	70,110,	0,440	-6.71	-5.91	3.03
chr11	106163598	106164138	ENSMUSG00000069631	Strada	mRNA	1e-134	-	106163598	106164138	0	1	540,	0	-134	-132	9.2
chr11	106193549	106202168	ENSMUSG00000069631	Strada	mRNA	7.9e-14	-	106193549	106202168	0	2	23,158,	0,8461	-13.1	-12.2	1.79
chr11	106200973	106201725	ENSMUSG00000078622	Ccdc47	mRNA	1.4e-06	-	106200973	106201725	0	2	43,108,	0,644	-5.86	-5.08	1.42
chr11	106201994	106202144	ENSMUSG00000078622	Ccdc47	mRNA	1.6e-12	-	106201994	106202144	0	1	150,	0	-11.8	-11	1.74
chr11	106216925	106217106	ENSMUSG00000020705	Ddx42	mRNA	6.3e-47	+	106216925	106217106	0	1	181,	0	-46.2	-44.9	5.18
chr11	106246785	106248779	ENSMUSG00000020705	Ddx42	mRNA	0	+	106246785	106248779	0	2	92,1288,	0,706	-650	#NAME?	8.25
chr11	106249320	106249796	ENSMUSG00000020706	Ftsj3	mRNA	6.3e-90	-	106249320	106249796	0	2	296,93,	0,383	-89.2	-87.8	10.7
chr11	106256153	106260868	ENSMUSG00000020708	Psmc5	mRNA	7.9e-35	+	106256153	106260868	0	3	61,72,16,	0,694,4699	-34.1	-32.9	2.78
chr11	106503345	106503646	ENSMUSG00000040548	Tex2	mRNA	2.5e-20	-	106503345	106503646	0	1	301,	0	-19.6	-18.6	2.79
chr11	106567069	106567669	ENSMUSG00000040548	Tex2	mRNA	1e-223	-	106567069	106567669	0	1	600,	0	-223	-221	9.08
chr11	106567878	106568059	ENSMUSG00000040548	Tex2	mRNA	1.4e-07	-	106567878	106568059	0	1	181,	0	-6.86	-6.06	1.62
chr11	106568238	106579155	ENSMUSG00000040548	Tex2	mRNA	1e-131	-	106568238	106579155	0	2	389,121,	0,10796	-131	-129	5.86
chr11	106580581	106613303	ENSMUSG00000040548	Tex2	mRNA	3.2e-08	-	106580581	106613303	0	3	19,73,89,	0,32276,32633	-7.5	-6.69	3.82
chr11	106688847	106690971	ENSMUSG00000020717	Pecam1	mRNA	1e-19	-	106688847	106690971	0	2	204,36,	0,2088	-19	-18	4.27
chr11	106788347	106789185	ENSMUSG00000020719	Ddx5	mRNA	9.99999999999997e-311	-	106788347	106789185	0	3	185,185,170,	0,351,668	-310	-308	3.27
chr11	107035027	107035538	ENSMUSG00000040481	Bptf	mRNA	3.2e-40	-	107035027	107035538	0	1	511,	0	-39.5	-38.3	5.04
chr11	107072818	107073568	ENSMUSG00000040481	Bptf	mRNA	1e-105	-	107072818	107073568	0	1	750,	0	-105	-104	6.89
chr11	107073807	107074647	ENSMUSG00000040481	Bptf	mRNA	2e-78	-	107073807	107074647	0	1	840,	0	-77.7	-76.3	5.98
chr11	107099608	107111530	ENSMUSG00000040481	Bptf	mRNA	4e-66	-	107099608	107111530	0	2	181,718,	0,11204	-65.4	-64	6.65
chr11	107131317	107132127	ENSMUSG00000040481	Bptf	mRNA	1.6e-83	-	107131317	107132127	0	1	810,	0	-82.8	-81.4	7.58
chr11	107167201	107168320	ENSMUSG00000018433	Nol11	mRNA	2e-24	-	107167201	107168320	0	2	440,39,	0,1080	-23.7	-22.6	6.29
chr11	107186917	107189321	ENSMUSG00000018433	Nol11	mRNA	6.3e-16	-	107186917	107189321	0	2	5,205,	0,2199	-15.2	-14.3	4.58
chr11	107212019	107212648	ENSMUSG00000040430	Pitpnc1	mRNA	1e-30	-	107212019	107212648	0	1	629,	0	-30	-28.9	10.5
chr11	107470070	107470280	ENSMUSG00000040430	Pitpnc1	mRNA	3.1e-08	-	107470070	107470280	0	1	210,	0	-7.51	-6.69	3.32
chr11	107470399	107470699	ENSMUSG00000040430	Pitpnc1	mRNA	2.5e-27	-	107470399	107470699	0	1	300,	0	-26.6	-25.5	4.71
chr11	107479483	107479633	ENSMUSG00000020720	Psmd12	mRNA	2.2e-08	+	107479483	107479633	0	1	150,	0	-7.65	-6.83	1.9
chr11	107672282	107672974	ENSMUSG00000020721	Helz	mRNA	1.3e-35	+	107672282	107672974	0	2	5,446,	0,246	-34.9	-33.8	8.12
chr11	107685373	107686514	ENSMUSG00000020721	Helz	mRNA	3.2e-28	+	107685373	107686514	0	2	170,130,	0,1011	-27.5	-26.5	5.46
chr11	107732386	107732834	ENSMUSG00000020723	Cacng4	mRNA	2.5e-47	-	107732386	107732834	0	1	448,	0	-46.6	-45.4	8.27
chr11	107733190	107733370	ENSMUSG00000020723	Cacng4	mRNA	4.6e-06	-	107733190	107733370	0	1	180,	0	-5.34	-4.57	2.96
chr11	107733428	107734918	ENSMUSG00000020723	Cacng4	mRNA	1.6e-80	-	107733428	107734918	0	1	1490,	0	-79.8	-78.4	7.63
chr11	107735066	107735276	ENSMUSG00000020723	Cacng4	mRNA	1e-11	-	107735066	107735276	0	1	210,	0	-11	-10.1	2.19
chr11	107875682	107877944	ENSMUSG00000040373	Cacng5	mRNA	1e-205	-	107875682	107877944	0	2	1927,50,	0,2212	-205	-203	10.8
chr11	107936413	107936684	ENSMUSG00000050965	Prkca	mRNA	5e-16	-	107936413	107936684	0	1	271,	0	-15.3	-14.4	4.17
chr11	107936833	107937223	ENSMUSG00000050965	Prkca	mRNA	2e-66	-	107936833	107937223	0	1	390,	0	-65.7	-64.3	8.95
chr11	108343717	108343928	ENSMUSG00000050965	Prkca	mRNA	2e-72	-	108343717	108343928	0	1	211,	0	-71.7	-70.3	11.8
chr1	110889761	110890121	ENSMUSG00000047216	Cdh19	mRNA	4e-13	-	110889761	110890121	0	1	360,	0	-12.4	-11.5	7.25
chr11	108923332	108924021	ENSMUSG00000000142	Axin2	mRNA	3.2e-56	+	108923332	108924021	0	1	689,	0	-55.5	-54.3	8.25
chr11	108949346	108949796	ENSMUSG00000000142	Axin2	mRNA	1e-128	+	108949346	108949796	0	1	450,	0	-128	-127	21.1
chr11	109392357	109396532	ENSMUSG00000020611	Gna13	mRNA	1e-268	+	109392357	109396532	0	2	39,619,	0,3556	-268	-266	16.5
chr11	109434716	109436822	ENSMUSG00000020610	Amz2	mRNA	1e-138	+	109434716	109436822	0	2	40,260,	0,1846	-138	-137	7.03
chr11	109455317	109455678	ENSMUSG00000041920	Slc16a6	mRNA	2e-46	-	109455317	109455678	0	1	361,	0	-45.7	-44.5	10.7
chr11	109489791	109490627	ENSMUSG00000020604	Arsg	mRNA	3.2e-83	+	109489791	109490627	0	1	836,	0	-82.5	-81.1	14.2
chr11	109572435	109572793	ENSMUSG00000020604	Arsg	mRNA	3.2e-18	+	109572435	109572793	0	1	358,	0	-17.5	-16.5	3.86
chr11	109649404	109651061	ENSMUSG00000020612	Prkar1a	mRNA	0	+	109649404	109651061	0	3	123,184,141,	0,1036,1516	-451	#NAME?	6.09
chr11	109667569	109667690	ENSMUSG00000020612	Prkar1a	mRNA	7.9e-25	+	109667569	109667690	0	1	121,	0	-24.1	-23	1.48
chr11	109672970	109674609	ENSMUSG00000020614	Fam20a	mRNA	1e-163	-	109672970	109674609	0	2	594,2,	0,1637	-163	-161	8.07
chr11	110499513	110513063	ENSMUSG00000020623	Map2k6	mRNA	1e-69	+	110499513	110513063	0	3	9,46,275,	0,7192,13275	-69	-67.6	6.54
chr11	111023962	111024719	ENSMUSG00000051497	Kcnj16	mRNA	4e-55	+	111023962	111024719	0	2	18,311,	0,446	-54.4	-53.2	9.93
chr11	111025046	111025881	ENSMUSG00000051497	Kcnj16	mRNA	2e-71	+	111025046	111025881	0	1	835,	0	-70.7	-69.3	11.8
chr11	111072603	111073262	ENSMUSG00000041695	Kcnj2	mRNA	4e-06	+	111072603	111073262	0	1	659,	0	-5.4	-4.63	18.3
chr11	11115943	11116392	ENSMUSG00000050830	Vwc2	mRNA	7.9e-35	+	11115943	11116392	0	1	449,	0	-34.1	-33	13.6
chr11	112785422	112785933	ENSMUSG00000000567	Sox9	mRNA	1e-192	+	112785422	112785933	0	1	511,	0	-192	-190	17.5
chr11	113043954	113072858	ENSMUSG00000087259	2610035D17Rik	lncRNA	1e-123	-	113043954	113072858	0	3	1208,45,91,	0,23387,28813	-123	-121	12.8
chr11	113656028	113657010	ENSMUSG00000018661	Cog1	mRNA	1e-102	+	113656028	113657010	0	2	620,8,	0,974	-102	-101	4.8
chr11	113661586	113662122	ENSMUSG00000041629	Fam104a	mRNA	2.5e-49	-	113661586	113662122	0	1	536,	0	-48.6	-47.4	3.03
chr11	113663192	113663520	ENSMUSG00000041629	Fam104a	mRNA	6.3e-47	-	113663192	113663520	0	1	328,	0	-46.2	-44.9	2.9
chr11	113683916	113684125	ENSMUSG00000041629	Fam104a	mRNA	6.3e-15	-	113683916	113684125	0	1	209,	0	-14.2	-13.3	5.11
chr11	113688527	113688915	ENSMUSG00000041623	D11Wsu47e	mRNA	3.2e-56	+	113688527	113688915	0	1	388,	0	-55.5	-54.2	11.4
chr11	113727536	113750825	ENSMUSG00000041598	Cdc42ep4	mRNA	0	-	113727536	113750825	0	3	2129,44,96,	0,11742,23193	-1190	#NAME?	14.6
chr11	113751272	113751881	ENSMUSG00000041598	Cdc42ep4	mRNA	5e-34	-	113751272	113751881	0	2	46,194,	0,415	-33.3	-32.2	12.4
chr11	113780420	113780990	ENSMUSG00000041592	Sdk2	mRNA	2e-15	-	113780420	113780990	0	1	570,	0	-14.7	-13.8	8.63
chr11	114675430	114675640	ENSMUSG00000034714	Ttyh2	mRNA	2e-32	+	114675430	114675640	0	1	210,	0	-31.7	-30.6	6.94
chr11	114719182	114719900	ENSMUSG00000034714	Ttyh2	mRNA	1e-136	+	114719182	114719900	0	1	718,	0	-136	-135	6.01
chr11	114791216	114791932	ENSMUSG00000000202	Btbd17	mRNA	0	-	114791216	114791932	0	1	716,	0	-751	#NAME?	12.1
chr11	114792079	114792378	ENSMUSG00000000202	Btbd17	mRNA	4e-73	-	114792079	114792378	0	1	299,	0	-72.4	-71.1	6.33
chr11	114869085	114870699	ENSMUSG00000051043	Gprc5c	mRNA	1e-139	+	114869085	114870699	0	2	11,379,	0,1235	-139	-138	12.5
chr11	115182831	115183131	ENSMUSG00000015542	Nat9	mRNA	1e-52	-	115182831	115183131	0	1	300,	0	-52	-50.8	6.35
chr11	115244747	115245527	ENSMUSG00000045980	Tmem104	mRNA	5e-84	+	115244747	115245527	0	1	780,	0	-83.3	-81.8	16.5
chr11	115249408	115249948	ENSMUSG00000020734	Grin2c	mRNA	0	-	115249408	115249948	0	1	540,	0	-471	#NAME?	7.07
chr11	115268023	115268595	ENSMUSG00000018861	Fdxr	mRNA	1e-165	-	115268023	115268595	0	2	431,18,	0,554	-165	-163	24.3
chr11	115283337	115283607	ENSMUSG00000044788	Fads6	mRNA	2e-90	-	115283337	115283607	0	1	270,	0	-89.7	-88.2	3.86
chr11	115367636	115367756	ENSMUSG00000034586	Hid1	mRNA	6.3e-11	-	115367636	115367756	0	1	120,	0	-10.2	-9.31	4.3
chr11	115393476	115394581	ENSMUSG00000050910	Cdr2l	mRNA	0	+	115393476	115394581	0	1	1105,	0	-434	#NAME?	14.8
chr11	115395385	115395893	ENSMUSG00000050910	Cdr2l	mRNA	1e-87	+	115395385	115395893	0	1	508,	0	-87	-85.5	5.49
chr11	115410236	115410919	ENSMUSG00000018858	Ict1	mRNA	0	+	115410236	115410919	0	2	165,282,	0,401	-354	#NAME?	7.61
chr11	115418408	115418619	ENSMUSG00000034566	Atp5h	mRNA	7.9e-55	-	115418408	115418619	0	1	211,	0	-54.1	-52.8	2.24
chr11	115420127	115420426	ENSMUSG00000016940	Kctd2	mRNA	6.3e-69	+	115420127	115420426	0	1	299,	0	-68.2	-66.8	2.81
chr11	115430528	115431274	ENSMUSG00000016940	Kctd2	mRNA	0	+	115430528	115431274	0	1	746,	0	-834	#NAME?	8.82
chr11	115488828	115490080	ENSMUSG00000057219	Armc7	mRNA	1e-53	+	115488828	115490080	0	1	1252,	0	-53	-51.8	17
chr11	115490419	115490840	ENSMUSG00000020736	Nt5c	mRNA	1e-121	-	115490419	115490840	0	1	421,	0	-121	-120	4.5
chr11	115497352	115497651	ENSMUSG00000020737	Hn1	mRNA	4e-82	-	115497352	115497651	0	1	299,	0	-81.4	-80	10.5
chr11	115497770	115497980	ENSMUSG00000020737	Hn1	mRNA	7.9e-21	-	115497770	115497980	0	1	210,	0	-20.1	-19.1	2.95
chr11	115584732	115585032	ENSMUSG00000020740	Gga3	mRNA	6.3e-18	-	115584732	115585032	0	1	300,	0	-17.2	-16.3	2.33
chr11	115585120	115585809	ENSMUSG00000020740	Gga3	mRNA	2.5e-75	-	115585120	115585809	0	1	689,	0	-74.6	-73.2	4.99
chr11	115606053	115607651	ENSMUSG00000046756	Mrps7	mRNA	0	+	115606053	115607651	0	2	84,834,	0,764	-500	#NAME?	9.76
chr11	115607977	115608488	ENSMUSG00000020743	Mif4gd	mRNA	1e-123	-	115607977	115608488	0	1	511,	0	-123	-121	6.1
chr11	115612327	115612969	ENSMUSG00000020743	Mif4gd	mRNA	4e-34	-	115612327	115612969	0	2	176,185,	0,457	-33.4	-32.3	4.95
chr11	115614982	115615490	ENSMUSG00000020744	Slc25a19	mRNA	1e-105	-	115614982	115615490	0	1	508,	0	-105	-103	5.19
chr11	115624284	115627702	ENSMUSG00000020744	Slc25a19	mRNA	3.2e-13	-	115624284	115627702	0	2	84,66,	0,3352	-12.5	-11.6	2.27
chr11	115644252	115644699	ENSMUSG00000059923	Grb2	mRNA	4e-80	-	115644252	115644699	0	1	447,	0	-79.4	-78	2.58
chr11	115645234	115645889	ENSMUSG00000059923	Grb2	mRNA	0	-	115645234	115645889	0	1	655,	0	-344	#NAME?	4.47
chr11	115699350	115708597	ENSMUSG00000059923	Grb2	mRNA	1.6e-61	-	115699350	115708597	0	3	184,29,204,	0,549,9043	-60.8	-59.5	5.88
chr11	115765432	115766779	ENSMUSG00000020747	Tmem94	mRNA	7.9e-13	+	115765432	115766779	0	2	121,59,	0,1288	-12.1	-11.2	5.43
chr11	115799661	115800572	ENSMUSG00000034471	Caskin2	mRNA	1.3e-87	-	115799661	115800572	0	2	416,213,	0,698	-86.9	-85.5	14.1
chr11	115800840	115801380	ENSMUSG00000034471	Caskin2	mRNA	2.5e-53	-	115800840	115801380	0	1	540,	0	-52.6	-51.3	8.41
chr11	115811932	115813579	ENSMUSG00000034471	Caskin2	mRNA	2.5e-55	-	115811932	115813579	0	3	450,53,66,	0,959,1581	-54.6	-53.3	15.7
chr11	115820442	115820682	ENSMUSG00000020781	Tsen54	mRNA	2.5e-15	+	115820442	115820682	0	1	240,	0	-14.6	-13.7	3.85
chr11	115894526	115894707	ENSMUSG00000020752	Recql5	mRNA	1e-12	-	115894526	115894707	0	1	181,	0	-12	-11.1	3.37
chr11	115933610	115935374	ENSMUSG00000020755	Sap30bp	mRNA	6.3e-19	+	115933610	115935374	0	2	171,9,	0,1755	-18.2	-17.2	3.03
chr11	115962550	115964812	ENSMUSG00000020755	Sap30bp	mRNA	0	+	115962550	115964812	0	3	2,85,602,	0,1392,1660	-512	#NAME?	16.7
chr11	116012539	116012719	ENSMUSG00000020766	Galk1	mRNA	1.7e-07	-	116012539	116012719	0	1	180,	0	-6.76	-5.96	2.55
chr11	116023993	116024143	ENSMUSG00000016559	H3f3b	mRNA	1.3e-17	-	116023993	116024143	0	1	150,	0	-16.9	-16	1.5
chr11	116024350	116024530	ENSMUSG00000016559	H3f3b	mRNA	1e-172	-	116024350	116024530	0	1	180,	0	-172	-170	3.72
chr11	116083865	116086995	ENSMUSG00000034341	Wbp2	mRNA	1e-142	-	116083865	116086995	0	2	82,129,	0,3001	-142	-140	3.62
chr11	116131876	116132117	ENSMUSG00000020775	Mrpl38	mRNA	2e-77	-	116131876	116132117	0	1	241,	0	-76.7	-75.3	3.82
chr11	116142553	116142734	ENSMUSG00000020776	Fbf1	mRNA	2.4e-07	-	116142553	116142734	0	1	181,	0	-6.62	-5.82	1.87
chr11	116152655	116152835	ENSMUSG00000020776	Fbf1	mRNA	1.2e-10	-	116152655	116152835	0	1	180,	0	-9.91	-9.05	2.66
chr11	116167537	116168166	ENSMUSG00000020776	Fbf1	mRNA	1e-181	-	116167537	116168166	0	1	629,	0	-181	-179	19.5
chr11	116173172	116173502	ENSMUSG00000020777	Acox1	mRNA	1e-137	-	116173172	116173502	0	1	330,	0	-137	-135	3.71
chr11	116198854	116198915	ENSMUSG00000020778	Ten1	mRNA	1.7e-07	+	116198854	116198915	0	1	61,	0	-6.76	-5.96	1.88
chr11	116271973	116274158	ENSMUSG00000020780	Srp68	mRNA	1e-179	-	116271973	116274158	0	2	6,233,	0,1952	-179	-177	6.23
chr11	116306410	116306934	ENSMUSG00000020792	Exoc7	mRNA	6.3e-22	-	116306410	116306934	0	3	43,121,46,	0,203,478	-21.2	-20.2	3.53
chr11	116331418	116332343	ENSMUSG00000034227	Foxj1	mRNA	6.3e-67	-	116331418	116332343	0	1	925,	0	-66.2	-64.8	10.1
chr11	116334472	116335399	ENSMUSG00000034227	Foxj1	mRNA	7.9e-17	-	116334472	116335399	0	2	236,182,	0,745	-16.1	-15.1	6.26
chr11	116337432	116337672	ENSMUSG00000052949	Rnf157	mRNA	1.3e-43	-	116337432	116337672	0	1	240,	0	-42.9	-41.7	2.97
chr11	116338151	116338812	ENSMUSG00000052949	Rnf157	mRNA	0	-	116338151	116338812	0	1	661,	0	-570	#NAME?	17.4
chr11	116412731	116413032	ENSMUSG00000052949	Rnf157	mRNA	2e-54	-	116412731	116413032	0	1	301,	0	-53.7	-52.4	20.1
chr11	116438134	116438429	ENSMUSG00000050628	Ubald2	mRNA	5e-38	+	116438134	116438429	0	1	295,	0	-37.3	-36.2	3.64
chr11	116438693	116438871	ENSMUSG00000050628	Ubald2	mRNA	7.9e-17	+	116438693	116438871	0	1	178,	0	-16.1	-15.2	2.7
chr11	116535868	116536346	ENSMUSG00000061878	Sphk1	mRNA	1.6e-58	+	116535868	116536346	0	1	478,	0	-57.8	-56.5	16
chr11	116537829	116538188	ENSMUSG00000020802	Ube2o	mRNA	1.6e-18	-	116537829	116538188	0	1	359,	0	-17.8	-16.9	2.72
chr11	116538366	116538636	ENSMUSG00000020802	Ube2o	mRNA	7.9e-17	-	116538366	116538636	0	1	270,	0	-16.1	-15.1	2.15
chr11	116538964	116539711	ENSMUSG00000020802	Ube2o	mRNA	0	-	116538964	116539711	0	1	747,	0	-741	#NAME?	19.3
chr11	116541476	116541746	ENSMUSG00000020802	Ube2o	mRNA	7.9e-16	-	116541476	116541746	0	1	270,	0	-15.1	-14.1	2.13
chr11	116646640	116646850	ENSMUSG00000020810	Cygb	mRNA	1.3e-43	-	116646640	116646850	0	1	210,	0	-42.9	-41.7	3.1
chr11	116804196	116807749	ENSMUSG00000020814	Mxra7	mRNA	5e-81	-	116804196	116807749	0	2	458,21,	0,3532	-80.3	-78.9	13.5
chr11	116837431	116837761	ENSMUSG00000056962	Jmjd6	mRNA	4e-59	-	116837431	116837761	0	1	330,	0	-58.4	-57.1	5.88
chr11	116842536	116843389	ENSMUSG00000056962	Jmjd6	mRNA	2.5e-26	-	116842536	116843389	0	2	184,325,	0,528	-25.6	-24.5	3.13
chr11	116852944	116853094	ENSMUSG00000034120	Srsf2	mRNA	1e-148	-	116852944	116853094	0	1	150,	0	-148	-146	4.57
chr11	116874195	116874466	ENSMUSG00000020818	Mfsd11	mRNA	5e-18	+	116874195	116874466	0	1	271,	0	-17.3	-16.3	3.89
chr11	116918862	116919012	ENSMUSG00000043857	Mgat5b	mRNA	1.4e-06	+	116918862	116919012	0	1	150,	0	-5.84	-5.06	4.14
chr11	116985515	116986023	ENSMUSG00000043857	Mgat5b	mRNA	1.6e-23	+	116985515	116986023	0	1	508,	0	-22.8	-21.8	7.63
chr11	116986529	116986858	ENSMUSG00000043857	Mgat5b	mRNA	4e-47	+	116986529	116986858	0	1	329,	0	-46.4	-45.2	6.19
chr11	117076789	117076938	ENSMUSG00000086859	Snhg20	lncRNA	7.9e-30	+	117076789	117076938	0	1	149,	0	-29.1	-28	3.62
chr11	117157055	117157534	ENSMUSG00000020823	Sec14l1	mRNA	1e-151	+	117157055	117157534	0	1	479,	0	-151	-150	5.23
chr11	117654677	117700796	ENSMUSG00000025571	Tnrc6c	mRNA	7.9e-39	+	117654677	117700796	0	3	9,519,72,	0,135,46047	-38.1	-37	5.66
chr11	117714373	117723535	ENSMUSG00000025571	Tnrc6c	mRNA	1e-248	+	117714373	117723535	0	2	79,2586,	0,6576	-248	-246	15
chr11	117760534	117761134	ENSMUSG00000025571	Tnrc6c	mRNA	1e-175	+	117760534	117761134	0	1	600,	0	-175	-174	14.7
chr11	117761732	117762541	ENSMUSG00000025571	Tnrc6c	mRNA	1e-218	+	117761732	117762541	0	1	809,	0	-218	-216	12
chr11	117813335	117813632	ENSMUSG00000048277	Syngr2	mRNA	1.6e-41	+	117813335	117813632	0	1	297,	0	-40.8	-39.6	7.05
chr11	117868371	117868702	ENSMUSG00000017713	Tha1	mRNA	7.9e-22	-	117868371	117868702	0	1	331,	0	-21.1	-20	7.61
chr11	117967151	117967390	ENSMUSG00000053113	Socs3	mRNA	1.9e-05	-	117967151	117967390	0	1	239,	0	-4.73	-3.98	5.04
chr11	118005378	118005799	ENSMUSG00000017715	Pgs1	mRNA	1e-168	+	118005378	118005799	0	1	421,	0	-168	-166	5.85
chr11	118023460	118024670	ENSMUSG00000033987	Dnah17	mRNA	4e-57	-	118023460	118024670	0	3	71,118,111,	0,151,1099	-56.4	-55.1	4.4
chr11	118023471	118023801	ENSMUSG00000017715	Pgs1	mRNA	1e-101	+	118023471	118023801	0	1	330,	0	-101	-99.5	4.24
chr11	118165906	118169066	ENSMUSG00000017132	Cyth1	mRNA	1.6e-39	-	118165906	118169066	0	2	188,51,	0,3109	-38.8	-37.6	2.24
chr11	118260607	118261476	ENSMUSG00000033909	Usp36	mRNA	1e-266	-	118260607	118261476	0	1	869,	0	-266	-264	21
chr11	118263649	118265253	ENSMUSG00000033909	Usp36	mRNA	1e-122	-	118263649	118265253	0	2	193,556,	0,1048	-122	-120	6.98
chr11	118268543	118268933	ENSMUSG00000033909	Usp36	mRNA	4e-33	-	118268543	118268933	0	1	390,	0	-32.4	-31.3	3.84
chr11	118355183	118355560	ENSMUSG00000017466	Timp2	mRNA	7.9e-54	-	118355183	118355560	0	2	323,7,	0,370	-53.1	-51.8	9.15
chr11	118392750	118393500	ENSMUSG00000033880	Lgals3bp	mRNA	3.2e-38	-	118392750	118393500	0	1	750,	0	-37.5	-36.4	7.49
chr11	118393739	118396657	ENSMUSG00000033880	Lgals3bp	mRNA	1.6e-85	-	118393739	118396657	0	2	383,67,	0,2851	-84.8	-83.3	13.2
chr11	118407213	118408845	ENSMUSG00000025575	Cant1	mRNA	1e-109	-	118407213	118408845	0	2	881,165,	0,1467	-109	-107	9.5
chr11	118410939	118411418	ENSMUSG00000025575	Cant1	mRNA	1e-298	-	118410939	118411418	0	1	479,	0	-298	-295	9.84
chr11	118476948	118477159	ENSMUSG00000033857	Engase	mRNA	2.6e-08	+	118476948	118477159	0	1	211,	0	-7.58	-6.76	4.31
chr11	118476948	118477159	ENSMUSG00000087036	Gm11748	lncRNA	2.6e-08	-	118476948	118477159	0	1	211,	0	-7.58	-6.76	4.31
chr11	118487231	118487741	ENSMUSG00000033857	Engase	mRNA	7.9e-25	+	118487231	118487741	0	1	510,	0	-24.1	-23	7.74
chr11	118489761	118490002	ENSMUSG00000025576	Rbfox3	mRNA	2.1e-08	-	118489761	118490002	0	1	241,	0	-7.68	-6.86	2.22
chr11	118490091	118491291	ENSMUSG00000025576	Rbfox3	mRNA	0	-	118490091	118491291	0	1	1200,	0	-649	#NAME?	5.14
chr11	118507281	118513348	ENSMUSG00000025576	Rbfox3	mRNA	2.8e-10	-	118507281	118513348	0	2	72,199,	0,5868	-9.56	-8.7	1.49
chr1	111861179	111861598	ENSMUSG00000038702	Dsel	mRNA	7.9e-06	-	111861179	111861598	0	1	419,	0	-5.1	-4.34	4.9
chr11	118909403	118911567	ENSMUSG00000025576	Rbfox3	mRNA	1e-161	-	118909403	118911567	0	2	169,132,	0,2032	-161	-160	6.54
chr11	119038544	119039471	ENSMUSG00000025578	Cbx8	mRNA	1e-169	-	119038544	119039471	0	1	927,	0	-169	-167	17.8
chr11	119078166	119081865	ENSMUSG00000097614	Gm26508	lncRNA	0	+	119078166	119081865	0	2	27,895,	0,2804	-403	#NAME?	11.2
chr11	119080536	119082093	ENSMUSG00000039989	Cbx4	mRNA	0	-	119080536	119082093	0	1	1557,	0	-414	#NAME?	10.8
chr11	119086070	119086221	ENSMUSG00000039989	Cbx4	mRNA	6.3e-51	-	119086070	119086221	0	1	151,	0	-50.2	-49	5.32
chr11	119143612	119143912	ENSMUSG00000039976	Tbc1d16	mRNA	7.9e-92	-	119143612	119143912	0	1	300,	0	-91.1	-89.7	5.76
chr11	119147052	119149004	ENSMUSG00000039976	Tbc1d16	mRNA	5e-77	-	119147052	119149004	0	2	764,74,	0,1878	-76.3	-74.9	4.91
chr11	119158885	119209273	ENSMUSG00000039976	Tbc1d16	mRNA	1e-302	-	119158885	119209273	0	2	7,503,	0,49885	-302	-300	10.5
chr11	119268006	119270529	ENSMUSG00000025579	Gaa	mRNA	1e-186	+	119268006	119270529	0	2	216,442,	0,2081	-186	-184	3.44
chr11	11933146	11933537	ENSMUSG00000020176	Grb10	mRNA	7.9e-68	-	11933146	11933537	0	1	391,	0	-67.1	-65.8	6.65
chr11	119343841	119344409	ENSMUSG00000005043	Sgsh	mRNA	2e-24	-	119343841	119344409	0	1	568,	0	-23.7	-22.7	10.5
chr11	119345988	119346586	ENSMUSG00000005043	Sgsh	mRNA	1e-29	-	119345988	119346586	0	1	598,	0	-29	-27.9	11.4
chr11	119505946	119508024	ENSMUSG00000039850	Endov	mRNA	1e-114	+	119505946	119508024	0	2	16,823,	0,1255	-114	-113	14.6
chr11	119508083	119508413	ENSMUSG00000039850	Endov	mRNA	5e-36	+	119508083	119508413	0	1	330,	0	-35.3	-34.2	7.51
chr11	119540217	119540458	ENSMUSG00000025582	Nptx1	mRNA	5e-42	-	119540217	119540458	0	1	241,	0	-41.3	-40.1	1.56
chr11	119542375	119542676	ENSMUSG00000025582	Nptx1	mRNA	7.9e-68	-	119542375	119542676	0	1	301,	0	-67.1	-65.7	1.98
chr11	119547242	119547423	ENSMUSG00000025582	Nptx1	mRNA	1.3e-55	-	119547242	119547423	0	1	181,	0	-54.9	-53.6	1.97
chr11	119547602	119547753	ENSMUSG00000025582	Nptx1	mRNA	1e-106	-	119547602	119547753	0	1	151,	0	-106	-104	3.11
chr11	119548838	119549168	ENSMUSG00000087675	Gm11762	lncRNA	1.9e-05	+	119548838	119549168	0	1	330,	0	-4.73	-3.98	11.8
chr11	119898438	119899037	ENSMUSG00000025583	Rptor	mRNA	1e-111	+	119898438	119899037	0	1	599,	0	-111	-109	6.2
chr11	119899096	119899486	ENSMUSG00000025583	Rptor	mRNA	5e-59	+	119899096	119899486	0	1	390,	0	-58.3	-57	4.89
chr11	119913529	119914071	ENSMUSG00000025371	Chmp6	mRNA	1.6e-28	+	119913529	119914071	0	3	23,128,57,	0,280,485	-27.8	-26.7	3.59
chr11	119916013	119916761	ENSMUSG00000025371	Chmp6	mRNA	1.9e-05	+	119916013	119916761	0	2	98,81,	0,667	-4.71	-3.96	2.12
chr11	119919132	119919489	ENSMUSG00000025371	Chmp6	mRNA	1e-138	+	119919132	119919489	0	1	357,	0	-138	-136	7.19
chr11	120001359	120001778	ENSMUSG00000025372	Baiap2	mRNA	1e-273	+	120001359	120001778	0	1	419,	0	-273	-271	7.14
chr11	120001837	120002436	ENSMUSG00000025372	Baiap2	mRNA	1e-143	+	120001837	120002436	0	1	599,	0	-143	-142	3.6
chr11	120006452	120006782	ENSMUSG00000025372	Baiap2	mRNA	1e-205	+	120006452	120006782	0	1	330,	0	-205	-203	12.7
chr11	120008181	120008511	ENSMUSG00000025375	Aatk	mRNA	1.3e-76	-	120008181	120008511	0	1	330,	0	-75.9	-74.5	2.62
chr11	120009139	120009350	ENSMUSG00000025375	Aatk	mRNA	1.6e-07	-	120009139	120009350	0	1	211,	0	-6.8	-6	1.6
chr11	120010008	120012375	ENSMUSG00000025375	Aatk	mRNA	0	-	120010008	120012375	0	1	2367,	0	-1310	#NAME?	16.2
chr11	120046956	120047167	ENSMUSG00000025375	Aatk	mRNA	5e-26	-	120046956	120047167	0	1	211,	0	-25.3	-24.3	4.35
chr11	120066747	120067199	ENSMUSG00000039781	Cep131	mRNA	2.5e-05	-	120066747	120067199	0	3	21,118,71,	0,173,381	-4.61	-3.86	1.85
chr11	120090830	120091820	ENSMUSG00000025377	Enthd2	mRNA	1.3e-80	-	120090830	120091820	0	1	990,	0	-79.9	-78.4	9.96
chr11	120098927	120099110	ENSMUSG00000078572	1810043H04Rik	mRNA	1e-16	+	120098927	120099110	0	2	138,12,	0,171	-16	-15	2.52
chr11	120104706	120106477	ENSMUSG00000061306	Slc38a10	mRNA	1e-120	-	120104706	120106477	0	2	1330,44,	0,1727	-120	-118	5.42
chr11	120109493	120110531	ENSMUSG00000061306	Slc38a10	mRNA	1.6e-55	-	120109493	120110531	0	2	43,466,	0,572	-54.8	-53.5	3.57
chr11	120151187	120151365	ENSMUSG00000085636	Gm11769	lncRNA	3.2e-13	+	120151187	120151365	0	1	178,	0	-12.5	-11.6	4.71
chr11	120151196	120151346	ENSMUSG00000061306	Slc38a10	mRNA	7.9e-13	-	120151196	120151346	0	1	150,	0	-12.1	-11.2	5.88
chr11	120189671	120189852	ENSMUSG00000075389	2810410L24Rik	lncRNA	7.9e-22	-	120189671	120189852	0	1	181,	0	-21.1	-20.1	3.87
chr11	120230580	120230850	ENSMUSG00000043993	2900052L18Rik	lncRNA	6.3e-35	-	120230580	120230850	0	1	270,	0	-34.2	-33.1	7.46
chr11	120236727	120236997	ENSMUSG00000039741	Bahcc1	mRNA	6.3e-09	+	120236727	120236997	0	1	270,	0	-8.2	-7.37	4.31
chr11	120271606	120272506	ENSMUSG00000039741	Bahcc1	mRNA	4e-42	+	120271606	120272506	0	1	900,	0	-41.4	-40.2	11.8
chr11	120275075	120276740	ENSMUSG00000039741	Bahcc1	mRNA	2e-34	+	120275075	120276740	0	2	127,683,	0,982	-33.7	-32.6	10.1
chr11	120287184	120287605	ENSMUSG00000039741	Bahcc1	mRNA	1e-72	+	120287184	120287605	0	1	421,	0	-72	-70.6	12
chr11	120374190	120374551	ENSMUSG00000025384	Faap100	mRNA	5e-89	-	120374190	120374551	0	1	361,	0	-88.3	-86.9	11.4
chr11	120376719	120377259	ENSMUSG00000025384	Faap100	mRNA	1e-144	-	120376719	120377259	0	1	540,	0	-144	-143	10.7
chr11	120382189	120383338	ENSMUSG00000039703	Nploc4	mRNA	6.3e-61	-	120382189	120383338	0	2	437,42,	0,1107	-60.2	-58.9	5.27
chr11	120433098	120437708	ENSMUSG00000039703	Nploc4	mRNA	5e-87	-	120433098	120437708	0	2	30,210,	0,4400	-86.3	-84.8	5.2
chr11	120456605	120457128	ENSMUSG00000039670	Oxld1	mRNA	6.3e-48	-	120456605	120457128	0	1	523,	0	-47.2	-45.9	18.7
chr11	120465074	120465641	ENSMUSG00000057594	Arl16	mRNA	1e-159	-	120465074	120465641	0	1	567,	0	-159	-158	14.1
chr11	120467634	120469059	ENSMUSG00000025793	Hgs	mRNA	3.2e-18	+	120467634	120469059	0	2	129,51,	0,1374	-17.5	-16.6	5.16
chr11	120483654	120483894	ENSMUSG00000025793	Hgs	mRNA	3.2e-18	+	120483654	120483894	0	1	240,	0	-17.5	-16.6	2.1
chr11	120487977	120488582	ENSMUSG00000097658	Gm16755	lncRNA	1e-280	-	120487977	120488582	0	3	9,98,127,	0,94,478	-280	-278	6.84
chr11	120488127	120488800	ENSMUSG00000039640	Mrpl12	mRNA	0	+	120488127	120488800	0	2	107,483,	0,190	-1350	#NAME?	12.6
chr11	120498442	120498770	ENSMUSG00000025792	Slc25a10	mRNA	2e-32	+	120498442	120498770	0	1	328,	0	-31.7	-30.6	6.46
chr11	120543096	120543186	ENSMUSG00000061111	Fam195b	mRNA	8.5e-06	-	120543096	120543186	0	1	90,	0	-5.07	-4.31	1.42
chr11	120543274	120543454	ENSMUSG00000061111	Fam195b	mRNA	1.3e-15	-	120543274	120543454	0	1	180,	0	-14.9	-14	2.26
chr11	120544760	120549727	ENSMUSG00000061111	Fam195b	mRNA	4e-66	-	120544760	120549727	0	2	168,71,	0,4896	-65.4	-64	6.04
chr11	120560363	120561236	ENSMUSG00000025130	P4hb	mRNA	3.2e-61	-	120560363	120561236	0	2	187,168,	0,705	-60.5	-59.1	2.45
chr11	120560386	120560655	ENSMUSG00000025130	P4hb	mRNA	5e-46	-	120560386	120560655	0	1	269,	0	-45.3	-44.1	2.08
chr11	120561072	120562387	ENSMUSG00000025130	P4hb	mRNA	2.5e-56	-	120561072	120562387	0	3	188,87,24,	0,1088,1291	-55.6	-54.3	2.44
chr11	120579083	120579411	ENSMUSG00000025132	Arhgdia	mRNA	1e-151	-	120579083	120579411	0	1	328,	0	-151	-149	3.13
chr11	120580292	120581097	ENSMUSG00000025132	Arhgdia	mRNA	1.3e-94	-	120580292	120581097	0	2	101,108,	0,697	-93.9	-92.4	3.29
chr11	120594991	120595271	ENSMUSG00000025134	Alyref	mRNA	1.6e-19	-	120594991	120595271	0	2	163,17,	0,263	-18.8	-17.8	1.67
chr11	120610086	120610686	ENSMUSG00000025137	Pcyt2	mRNA	0	-	120610086	120610686	0	1	600,	0	-658	#NAME?	13.1
chr11	120618580	120619030	ENSMUSG00000025138	Sirt7	mRNA	2e-82	-	120618580	120619030	0	1	450,	0	-81.7	-80.2	4.59
chr11	120624760	120625031	ENSMUSG00000025138	Sirt7	mRNA	3.2e-60	-	120624760	120625031	0	1	271,	0	-59.5	-58.2	6.45
chr11	120629265	120629654	ENSMUSG00000051510	Mafg	mRNA	1.3e-59	-	120629265	120629654	0	1	389,	0	-58.9	-57.6	4.13
chr11	120633420	120633600	ENSMUSG00000051510	Mafg	mRNA	6.3e-12	-	120633420	120633600	0	1	180,	0	-11.2	-10.4	8.63
chr11	120633826	120634412	ENSMUSG00000097062	Gm17586	lncRNA	2e-25	+	120633826	120634412	0	1	586,	0	-24.7	-23.7	9.59
chr11	120646059	120647662	ENSMUSG00000025141	Myadml2	mRNA	1.6e-34	-	120646059	120647662	0	3	382,61,24,	0,962,1579	-33.8	-32.7	12.1
chr11	120713924	120714219	ENSMUSG00000025145	Lrrc45	mRNA	1.3e-20	+	120713924	120714219	0	2	129,52,	0,243	-19.9	-18.9	6.45
chr11	120720858	120721128	ENSMUSG00000025145	Lrrc45	mRNA	1.3e-70	+	120720858	120721128	0	1	270,	0	-69.9	-68.5	5.63
chr11	120780805	120781645	ENSMUSG00000025158	Rfng	mRNA	0	-	120780805	120781645	0	1	840,	0	-446	#NAME?	10.1
chr11	120784271	120784594	ENSMUSG00000025156	Gps1	mRNA	2.5e-13	+	120784271	120784594	0	2	71,80,	0,243	-12.6	-11.7	2.12
chr11	120788741	120789072	ENSMUSG00000025156	Gps1	mRNA	1.6e-36	+	120788741	120789072	0	1	331,	0	-35.8	-34.7	2.03
chr11	120789200	120789529	ENSMUSG00000025155	Dus1l	mRNA	1.3e-20	-	120789200	120789529	0	1	329,	0	-19.9	-18.9	2.33
chr11	120807075	120807405	ENSMUSG00000025153	Fasn	mRNA	7.9e-53	-	120807075	120807405	0	1	330,	0	-52.1	-50.9	4.9
chr11	120822784	120823338	ENSMUSG00000025153	Fasn	mRNA	1.3e-12	-	120822784	120823338	0	2	68,113,	0,441	-11.9	-11	3.58
chr11	120962585	120962765	ENSMUSG00000025162	Csnk1d	mRNA	7.6e-05	-	120962585	120962765	0	1	180,	0	-4.12	-3.39	1.34
chr11	120963452	120965605	ENSMUSG00000025162	Csnk1d	mRNA	0	-	120963452	120965605	0	3	454,63,22,	0,1495,2131	-613	#NAME?	8.26
chr11	120990940	120991300	ENSMUSG00000025162	Csnk1d	mRNA	1.7e-10	-	120990940	120991300	0	1	360,	0	-9.76	-8.9	2.38
chr11	121204701	121205090	ENSMUSG00000039307	Hexdc	mRNA	2.5e-19	+	121204701	121205090	0	1	389,	0	-18.6	-17.6	6.46
chr11	121205837	121207658	ENSMUSG00000039307	Hexdc	mRNA	1.3e-50	+	121205837	121207658	0	2	937,20,	0,1801	-49.9	-48.6	7.91
chr11	121222265	121222655	ENSMUSG00000039307	Hexdc	mRNA	5e-96	+	121222265	121222655	0	1	390,	0	-95.3	-93.8	9.86
chr11	121222796	121223693	ENSMUSG00000039294	BC017643	mRNA	1e-77	-	121222796	121223693	0	1	897,	0	-77	-75.6	8.68
chr11	121223812	121224577	ENSMUSG00000039294	BC017643	mRNA	1e-56	-	121223812	121224577	0	2	420,29,	0,736	-56	-54.7	4.28
chr11	121237252	121238469	ENSMUSG00000000056	Narf	mRNA	6.3e-23	+	121237252	121238469	0	2	99,51,	0,1166	-22.2	-21.2	3.09
chr11	121252691	121253051	ENSMUSG00000000056	Narf	mRNA	1e-121	+	121252691	121253051	0	1	360,	0	-121	-120	3.37
chr11	121299842	121307506	ENSMUSG00000039275	Foxk2	mRNA	0	+	121299842	121307506	0	2	8,739,	0,6925	-674	#NAME?	15.9
chr11	121307625	121307805	ENSMUSG00000039275	Foxk2	mRNA	5e-28	+	121307625	121307805	0	1	180,	0	-27.3	-26.3	2.34
chr11	121328147	121328834	ENSMUSG00000025173	Wdr45b	mRNA	0	-	121328147	121328834	0	2	317,42,	0,645	-413	#NAME?	11.5
chr11	121356753	121357143	ENSMUSG00000025170	Rab40b	mRNA	0.00021	-	121356753	121357143	0	1	390,	0	-3.68	-2.96	5.23
chr11	121429488	121429669	ENSMUSG00000039253	Fn3krp	mRNA	1.1e-07	+	121429488	121429669	0	1	181,	0	-6.95	-6.15	1.83
chr11	121616971	121617181	ENSMUSG00000046605	B3gntl1	mRNA	1.6e-16	-	121616971	121617181	0	1	210,	0	-15.8	-14.9	3.56
chr11	121616983	121617164	ENSMUSG00000039230	Tbcd	mRNA	3.2e-17	+	121616983	121617164	0	1	181,	0	-16.5	-15.6	4.02
chr11	121617329	121617687	ENSMUSG00000046605	B3gntl1	mRNA	3.2e-18	-	121617329	121617687	0	1	358,	0	-17.5	-16.5	7.08
chr11	121702783	121708087	ENSMUSG00000039208	Metrnl	mRNA	7.9e-66	+	121702783	121708087	0	2	92,358,	0,4946	-65.1	-63.8	12.2
chr11	121715767	121716276	ENSMUSG00000039208	Metrnl	mRNA	6.3e-69	+	121715767	121716276	0	1	509,	0	-68.2	-66.8	25.5
chr11	16263139	16281832	ENSMUSG00000048834	Vstm2a	mRNA	5e-21	+	16263139	16281832	0	2	111,130,	0,18563	-20.3	-19.3	6.54
chr11	16281890	16282491	ENSMUSG00000048834	Vstm2a	mRNA	6.3e-86	+	16281890	16282491	0	1	601,	0	-85.2	-83.8	13.2
chr11	16911626	16912316	ENSMUSG00000020122	Egfr	mRNA	2e-51	+	16911626	16912316	0	1	690,	0	-50.7	-49.5	20.9
chr11	17078414	17078804	ENSMUSG00000044629	Cnrip1	mRNA	1e-144	+	17078414	17078804	0	1	390,	0	-144	-143	4.49
chr11	17159322	17182126	ENSMUSG00000033953	Ppp3r1	mRNA	4e-25	+	17159322	17182126	0	2	220,20,	0,22784	-24.4	-23.3	1.57
chr11	17211360	17211568	ENSMUSG00000020116	Pno1	mRNA	4e-15	-	17211360	17211568	0	1	208,	0	-14.4	-13.4	3.38
chr11	17257578	17257817	ENSMUSG00000000581	C1d	mRNA	4e-50	+	17257578	17257817	0	2	80,130,	0,109	-49.4	-48.2	4.01
chr11	17945924	17946403	ENSMUSG00000016984	Etaa1	mRNA	6.3e-38	-	17945924	17946403	0	1	479,	0	-37.2	-36	5.28
chr1	118332779	118333167	ENSMUSG00000026377	Nifk	mRNA	2e-92	+	118332779	118333167	0	1	388,	0	-91.7	-90.2	5.05
chr1	118419604	118459604	ENSMUSG00000064302	Clasp1	mRNA	1.3e-17	+	118419604	118459604	0	2	314,17,	0,39983	-16.9	-16	4.36
chr1	118608093	118608303	ENSMUSG00000064302	Clasp1	mRNA	3.9e-10	+	118608093	118608303	0	1	210,	0	-9.41	-8.55	2.71
chr1	118608632	118609172	ENSMUSG00000064302	Clasp1	mRNA	1e-173	+	118608632	118609172	0	1	540,	0	-173	-172	11.5
chr1	118837100	118837401	ENSMUSG00000048402	Gli2	mRNA	6.5e-08	-	118837100	118837401	0	1	301,	0	-7.19	-6.38	5.66
chr11	18881432	18881971	ENSMUSG00000020160	Meis1	mRNA	1e-232	-	18881432	18881971	0	1	539,	0	-232	-230	9.99
chr1	119416632	119418071	ENSMUSG00000037035	Inhbb	mRNA	1.6e-48	-	119416632	119418071	0	1	1439,	0	-47.8	-46.6	14.3
chr1	119471439	119471799	ENSMUSG00000004451	Ralb	mRNA	2e-47	-	119471439	119471799	0	1	360,	0	-46.7	-45.4	5.34
chr1	119526527	119527229	ENSMUSG00000098923	Tmem185b	mRNA	4e-55	+	119526527	119527229	0	2	20,306,	0,396	-54.4	-53.1	8.38
chr1	119526842	119527884	ENSMUSG00000098923	Tmem185b	mRNA	1e-120	+	119526842	119527884	0	1	1042,	0	-120	-118	15.8
chr1	119659174	119667610	ENSMUSG00000026384	Ptpn4	mRNA	1e-168	-	119659174	119667610	0	2	743,97,	0,8339	-168	-167	8.66
chr1	119836983	119837523	ENSMUSG00000026384	Ptpn4	mRNA	1.3e-39	-	119836983	119837523	0	1	540,	0	-38.9	-37.7	5.17
chr1	119909648	119910991	ENSMUSG00000036975	Tmem177	mRNA	3.2e-64	-	119909648	119910991	0	1	1343,	0	-63.5	-62.2	11.3
chr11	19924404	19924645	ENSMUSG00000045671	Spred2	mRNA	2e-25	+	19924404	19924645	0	1	241,	0	-24.7	-23.6	2.49
chr11	20018155	20021597	ENSMUSG00000045671	Spred2	mRNA	0	+	20018155	20021597	0	2	34,807,	0,2635	-704	#NAME?	12.8
chr11	20100832	20112913	ENSMUSG00000020152	Actr2	mRNA	1e-129	-	20100832	20112913	0	2	101,109,	0,11972	-129	-127	3.34
chr11	20201431	20201611	ENSMUSG00000020149	Rab1a	mRNA	5e-79	+	20201431	20201611	0	1	180,	0	-78.3	-76.8	3.72
chr11	20239202	20239891	ENSMUSG00000044066	Cep68	mRNA	1.3e-70	-	20239202	20239891	0	1	689,	0	-69.9	-68.5	10.6
chr11	20239980	20240400	ENSMUSG00000044066	Cep68	mRNA	1e-20	-	20239980	20240400	0	1	420,	0	-20	-19	5.63
chr11	20302269	20302599	ENSMUSG00000020142	Slc1a4	mRNA	4e-44	-	20302269	20302599	0	1	330,	0	-43.4	-42.2	6.79
chr11	20302718	20302989	ENSMUSG00000020142	Slc1a4	mRNA	6.3e-38	-	20302718	20302989	0	1	271,	0	-37.2	-36	4.81
chr11	20303108	20304427	ENSMUSG00000020142	Slc1a4	mRNA	7.9e-96	-	20303108	20304427	0	1	1319,	0	-95.1	-93.7	8.83
chr11	20647897	20649127	ENSMUSG00000049800	Sertad2	mRNA	2e-65	+	20647897	20649127	0	1	1230,	0	-64.7	-63.4	12.2
chr11	20712316	20741589	ENSMUSG00000049659	Aftph	mRNA	0	-	20712316	20741589	0	3	8,1955,284,	0,13368,28989	-340	#NAME?	8.87
chr11	20826049	20829340	ENSMUSG00000042363	Lgalsl	mRNA	1e-231	-	20826049	20829340	0	2	466,72,	0,3219	-231	-229	7.41
chr11	21091290	21091471	ENSMUSG00000020134	Peli1	mRNA	3.2e-20	+	21091290	21091471	0	1	181,	0	-19.5	-18.5	3.62
chr11	21147419	21148618	ENSMUSG00000020134	Peli1	mRNA	1e-179	+	21147419	21148618	0	2	27,662,	0,537	-179	-177	9.85
chr11	21277717	21291050	ENSMUSG00000020128	Vps54	mRNA	1.3e-70	+	21277717	21291050	0	2	343,18,	0,13315	-69.9	-68.5	6.23
chr1	121304981	121305221	ENSMUSG00000003721	Insig2	mRNA	1.3e-19	-	121304981	121305221	0	1	240,	0	-18.9	-17.9	2.6
chr11	21316832	21320118	ENSMUSG00000020128	Vps54	mRNA	3.2e-92	+	21316832	21320118	0	2	54,366,	0,2920	-91.5	-90.1	8.57
chr1	121319906	121327611	ENSMUSG00000003721	Insig2	mRNA	2.5e-41	-	121319906	121327611	0	3	66,53,91,	0,3232,7614	-40.6	-39.4	5.05
chr11	21371051	21371201	ENSMUSG00000001891	Ugp2	mRNA	3.2e-34	-	21371051	21371201	0	1	150,	0	-33.5	-32.4	3.31
chr1	121499474	121501607	ENSMUSG00000026339	Ccdc93	mRNA	1.6e-30	+	121499474	121501607	0	2	3,418,	0,1715	-29.8	-28.7	6.7
chr1	121553834	121554104	ENSMUSG00000001674	Ddx18	mRNA	5e-51	-	121553834	121554104	0	1	270,	0	-50.3	-49.1	11.2
chr1	121564526	121567959	ENSMUSG00000001674	Ddx18	mRNA	6.3e-28	-	121564526	121567959	0	4	77,288,155,169,	0,1354,3041,3264	-27.2	-26.1	4.2
chr11	21566696	21571887	ENSMUSG00000020321	Mdh1	mRNA	1e-147	-	21566696	21571887	0	2	22,158,	0,5033	-147	-145	2.69
chr11	22006454	22007114	ENSMUSG00000042302	Ehbp1	mRNA	7.9e-16	-	22006454	22007114	0	2	417,32,	0,628	-15.1	-14.2	3.17
chr11	22095487	22096175	ENSMUSG00000042302	Ehbp1	mRNA	2.5e-72	-	22095487	22096175	0	1	688,	0	-71.6	-70.2	8.47
chr11	22518523	22518850	ENSMUSG00000049904	Tmem17	mRNA	4e-23	+	22518523	22518850	0	1	327,	0	-22.4	-21.4	5.68
chr11	22835220	22835460	ENSMUSG00000098650	Gm28048	mRNA	4e-28	-	22835220	22835460	0	1	240,	0	-27.4	-26.3	4.78
chr11	22835224	22835465	ENSMUSG00000051650	B3gnt2	mRNA	2e-29	-	22835224	22835465	0	1	241,	0	-28.7	-27.6	5.09
chr11	22835966	22837131	ENSMUSG00000098650	Gm28048	mRNA	1e-175	-	22835966	22837131	0	1	1165,	0	-175	-173	13
chr11	22835972	22837139	ENSMUSG00000051650	B3gnt2	mRNA	1e-175	-	22835972	22837139	0	1	1167,	0	-175	-173	12.4
chr11	22859556	22859766	ENSMUSG00000051650	B3gnt2	mRNA	1.6e-12	-	22859556	22859766	0	1	210,	0	-11.8	-10.9	4.22
chr11	22899762	22956157	ENSMUSG00000051355	Commd1	mRNA	1e-110	-	22899762	22956157	0	2	295,6,	0,56389	-110	-108	5.56
chr11	22956903	22978431	ENSMUSG00000051355	Commd1	mRNA	0	-	22956903	22978431	0	4	44,209,203,115,	0,15747,16996,21413	-680	#NAME?	18.4
chr11	22973214	22974766	ENSMUSG00000044068	Zrsr1	mRNA	0	+	22973214	22974766	0	1	1552,	0	-525	#NAME?	10.3
chr11	22982111	22982322	ENSMUSG00000051355	Commd1	mRNA	1.6e-21	-	22982111	22982322	0	1	211,	0	-20.8	-19.8	4.6
chr11	23256040	23256430	ENSMUSG00000020290	Xpo1	mRNA	4e-68	+	23256040	23256430	0	1	390,	0	-67.4	-66	4.11
chr1	123334019	123336879	ENSMUSG00000036815	Dpp10	mRNA	0	-	123334019	123336879	0	2	364,56,	0,2804	-438	#NAME?	7.57
chr11	23363864	23364494	ENSMUSG00000056342	Usp34	mRNA	1e-287	+	23363864	23364494	0	1	630,	0	-287	-285	12.8
chr11	23488209	23489253	ENSMUSG00000020288	Ahsa2	mRNA	1e-146	-	23488209	23489253	0	1	1044,	0	-146	-145	7.59
chr11	23488217	23489242	ENSMUSG00000056342	Usp34	mRNA	1e-199	+	23488217	23489242	0	2	151,659,	0,366	-199	-197	6.66
chr11	23490439	23490560	ENSMUSG00000056342	Usp34	mRNA	4e-17	+	23490439	23490560	0	1	121,	0	-16.4	-15.5	4.39
chr11	23490445	23490752	ENSMUSG00000020288	Ahsa2	mRNA	7.9e-22	-	23490445	23490752	0	2	125,84,	0,223	-21.1	-20.1	3.57
chr11	23497525	23498030	ENSMUSG00000020288	Ahsa2	mRNA	1.6e-24	-	23497525	23498030	0	2	13,256,	0,249	-23.8	-22.8	4.36
chr11	23655462	23655823	ENSMUSG00000020283	Pex13	mRNA	0	-	23655462	23655823	0	1	361,	0	-449	#NAME?	10.8
chr11	23863689	23863959	ENSMUSG00000020273	Papolg	mRNA	5e-18	-	23863689	23863959	0	1	270,	0	-17.3	-16.3	4.54
chr11	23895103	23895253	ENSMUSG00000020273	Papolg	mRNA	1e-13	-	23895103	23895253	0	1	150,	0	-13	-12.1	5.88
chr11	24078444	24085430	ENSMUSG00000000861	Bcl11a	mRNA	3.3e-10	+	24078444	24085430	0	3	1,70,110,	0,2225,6876	-9.48	-8.63	3.68
chr11	24163296	24163716	ENSMUSG00000000861	Bcl11a	mRNA	3.5e-06	+	24163296	24163716	0	1	420,	0	-5.46	-4.69	4.86
chr11	24164044	24164704	ENSMUSG00000000861	Bcl11a	mRNA	2e-44	+	24164044	24164704	0	1	660,	0	-43.7	-42.5	20.9
chr11	24164763	24165093	ENSMUSG00000000861	Bcl11a	mRNA	5.2e-07	+	24164763	24165093	0	1	330,	0	-6.28	-5.49	6.21
chr1	125435385	125435727	ENSMUSG00000026341	Actr3	mRNA	4e-35	-	125435385	125435727	0	2	162,78,	0,264	-34.4	-33.2	3.91
chr1	125840296	125873325	ENSMUSG00000026343	Gpr39	mRNA	1e-114	+	125840296	125873325	0	2	30,956,	0,32073	-114	-113	12.1
chr1	125868639	125868850	ENSMUSG00000026344	Lypd1	mRNA	1e-06	-	125868639	125868850	0	1	211,	0	-5.98	-5.2	7.32
chr1	125872173	125873311	ENSMUSG00000026344	Lypd1	mRNA	1e-110	-	125872173	125873311	0	1	1138,	0	-110	-109	11.6
chr11	26386880	26397793	ENSMUSG00000004018	Fancl	mRNA	1.3e-27	+	26386880	26397793	0	2	430,48,	0,10865	-26.9	-25.8	13.3
chr1	127479598	127483041	ENSMUSG00000036155	Mgat5	mRNA	1e-262	+	127479598	127483041	0	2	24,515,	0,2928	-262	-260	19
chr1	127802277	127803866	ENSMUSG00000026349	Ccnt2	mRNA	0	+	127802277	127803866	0	1	1589,	0	-333	#NAME?	13.9
chr1	127942400	127942850	ENSMUSG00000036104	Rab3gap1	mRNA	1e-66	+	127942400	127942850	0	1	450,	0	-66	-64.6	3.82
chr1	128103300	128103511	ENSMUSG00000056211	R3hdm1	mRNA	5e-13	+	128103300	128103511	0	1	211,	0	-12.3	-11.4	4.66
chr1	128236416	128236956	ENSMUSG00000056211	R3hdm1	mRNA	6.3e-39	+	128236416	128236956	0	1	540,	0	-38.2	-37	3.37
chr1	128244082	128244513	ENSMUSG00000026353	Ubxn4	mRNA	4e-15	+	128244082	128244513	0	2	38,352,	0,79	-14.4	-13.5	4.31
chr1	128258958	128266319	ENSMUSG00000026353	Ubxn4	mRNA	4e-33	+	128258958	128266319	0	5	45,94,55,165,30,	0,485,1875,3834,7331	-32.4	-31.3	2.33
chr1	128274887	128277139	ENSMUSG00000026353	Ubxn4	mRNA	1.6e-21	+	128274887	128277139	0	2	117,183,	0,2069	-20.8	-19.8	2.25
chr1	128417188	128417368	ENSMUSG00000026356	Dars	mRNA	1.3e-58	-	128417188	128417368	0	1	180,	0	-57.9	-56.6	3.21
chr1	12852473	12859934	ENSMUSG00000016918	Sulf1	mRNA	1e-264	+	12852473	12859934	0	2	16,1123,	0,6338	-264	-262	24.2
chr11	28576443	28577281	ENSMUSG00000032878	Ccdc85a	mRNA	1e-108	-	28576443	28577281	0	1	838,	0	-108	-107	10.4
chr11	28583665	28584294	ENSMUSG00000032878	Ccdc85a	mRNA	6.3e-22	-	28583665	28584294	0	1	629,	0	-21.2	-20.2	4.82
chr11	28867691	28867962	ENSMUSG00000020467	Efemp1	mRNA	3.2e-41	+	28867691	28867962	0	1	271,	0	-40.5	-39.3	6.21
chr11	29171473	29173439	ENSMUSG00000086725	A630052C17Rik	lncRNA	2e-64	-	29171473	29173439	0	2	1478,41,	0,1925	-63.7	-62.4	11.4
chr11	29172889	29173250	ENSMUSG00000020463	Smek2	mRNA	1.6e-32	+	29172889	29173250	0	1	361,	0	-31.8	-30.7	4.17
chr11	29218459	29218670	ENSMUSG00000020463	Smek2	mRNA	1e-27	+	29218459	29218670	0	1	211,	0	-27	-25.9	2.88
chr11	29221620	29222576	ENSMUSG00000020462	Cfap36	mRNA	1e-212	-	29221620	29222576	0	2	365,143,	0,813	-212	-210	4.74
chr11	29247140	29247349	ENSMUSG00000020462	Cfap36	mRNA	3.2e-16	-	29247140	29247349	0	1	209,	0	-15.5	-14.5	4.36
chr11	29463217	29463995	ENSMUSG00000032740	Ccdc88a	mRNA	5e-29	+	29463217	29463995	0	1	778,	0	-28.3	-27.2	5.88
chr11	29503583	29507996	ENSMUSG00000032740	Ccdc88a	mRNA	3.2e-97	+	29503583	29507996	0	4	68,460,99,302,	0,268,3541,4111	-96.5	-95	7.48
chr11	29692946	29693515	ENSMUSG00000020458	Rtn4	mRNA	6.3e-88	+	29692946	29693515	0	1	569,	0	-87.2	-85.7	3
chr11	29706700	29707150	ENSMUSG00000020458	Rtn4	mRNA	6.3e-91	+	29706700	29707150	0	1	450,	0	-90.2	-88.7	4.01
chr11	29718673	29718853	ENSMUSG00000020458	Rtn4	mRNA	5e-44	+	29718673	29718853	0	1	180,	0	-43.3	-42.1	2.54
chr11	30024944	30026033	ENSMUSG00000044072	Eml6	mRNA	6.3e-19	-	30024944	30026033	0	2	156,144,	0,945	-18.2	-17.2	6.64
chr11	30117856	30118437	ENSMUSG00000020315	Sptbn1	mRNA	1e-122	-	30117856	30118437	0	2	154,147,	0,434	-122	-120	3.04
chr11	30136968	30137538	ENSMUSG00000020315	Sptbn1	mRNA	1e-222	-	30136968	30137538	0	1	570,	0	-222	-220	4.54
chr11	30139109	30139380	ENSMUSG00000020315	Sptbn1	mRNA	1e-151	-	30139109	30139380	0	1	271,	0	-151	-149	3.93
chr11	30267201	30268175	ENSMUSG00000020315	Sptbn1	mRNA	1.6e-55	-	30267201	30268175	0	2	13,228,	0,746	-54.8	-53.5	4.51
chr1	130690260	130690561	ENSMUSG00000026409	Pfkfb2	mRNA	1e-30	-	130690260	130690561	0	1	301,	0	-30	-28.9	7.36
chr1	130690650	130691250	ENSMUSG00000026409	Pfkfb2	mRNA	1e-136	-	130690650	130691250	0	1	600,	0	-136	-134	11.9
chr1	130714562	130729253	ENSMUSG00000026409	Pfkfb2	mRNA	2.5e-28	-	130714562	130729253	0	5	14,94,495,154,53,	0,1158,2181,4259,14638	-27.6	-26.5	9.44
chr1	130718798	130719815	ENSMUSG00000046404	Yod1	mRNA	5e-67	+	130718798	130719815	0	1	1017,	0	-66.3	-65	16.2
chr11	30771755	30771995	ENSMUSG00000040850	Psme4	mRNA	7.9e-66	+	30771755	30771995	0	1	240,	0	-65.1	-63.8	7.13
chr11	30891639	30892834	ENSMUSG00000043999	Gpr75	mRNA	1e-150	+	30891639	30892834	0	1	1195,	0	-150	-148	25.3
chr11	30977244	30977663	ENSMUSG00000020309	Chac2	mRNA	1e-124	-	30977244	30977663	0	1	419,	0	-124	-122	11.1
chr1	131097467	131097826	ENSMUSG00000016528	Mapkapk2	mRNA	1.6e-19	-	131097467	131097826	0	1	359,	0	-18.8	-17.8	2.91
chr1	131128713	131129343	ENSMUSG00000016526	Dyrk3	mRNA	2e-71	-	131128713	131129343	0	1	630,	0	-70.7	-69.3	16.6
chr1	131129492	131129883	ENSMUSG00000016526	Dyrk3	mRNA	1.6e-22	-	131129492	131129883	0	1	391,	0	-21.8	-20.8	10.7
chr1	131178377	131178676	ENSMUSG00000026430	Rassf5	mRNA	7.6e-10	-	131178377	131178676	0	1	299,	0	-9.12	-8.27	3.43
chr1	131179428	131180029	ENSMUSG00000026427	Eif2d	mRNA	2e-24	+	131179428	131180029	0	1	601,	0	-23.7	-22.6	17
chr1	131286569	131287169	ENSMUSG00000026425	Srgap2	mRNA	1.6e-62	-	131286569	131287169	0	1	600,	0	-61.8	-60.5	5.7
chr1	131289237	131291632	ENSMUSG00000026425	Srgap2	mRNA	2e-98	-	131289237	131291632	0	2	503,37,	0,2358	-97.7	-96.2	5.29
chr1	131295232	131295533	ENSMUSG00000026425	Srgap2	mRNA	7.9e-36	-	131295232	131295533	0	1	301,	0	-35.1	-34	3.85
chr11	3130286	3131004	ENSMUSG00000082286	Pisd-ps1	others	6.3e-45	+	3130286	3131004	0	2	27,212,	0,506	-44.2	-43	2.36
chr11	31359938	31360447	ENSMUSG00000020303	Stc2	mRNA	1e-29	-	31359938	31360447	0	1	509,	0	-29	-27.9	13.5
chr1	13140422	13140543	ENSMUSG00000005886	Ncoa2	mRNA	3.3e-06	-	13140422	13140543	0	1	121,	0	-5.48	-4.7	1.64
chr1	131525262	131527352	ENSMUSG00000026425	Srgap2	mRNA	1.3e-20	-	131525262	131527352	0	2	331,120,	0,1970	-19.9	-18.9	3.01
chr11	31665449	31666607	ENSMUSG00000044502	Bod1	mRNA	0	-	31665449	31666607	0	2	418,121,	0,1037	-460	#NAME?	6.71
chr1	13167045	13174946	ENSMUSG00000005886	Ncoa2	mRNA	1e-263	-	13167045	13174946	0	2	61,868,	0,7033	-263	-261	14.2
chr1	131712306	131712695	ENSMUSG00000052688	Rab7b	mRNA	4e-06	+	131712306	131712695	0	1	389,	0	-5.4	-4.63	11.8
chr1	13175065	13175336	ENSMUSG00000005886	Ncoa2	mRNA	5e-20	-	13175065	13175336	0	1	271,	0	-19.3	-18.3	2.62
chr1	131827990	131828320	ENSMUSG00000013275	Slc41a1	mRNA	1e-17	+	131827990	131828320	0	1	330,	0	-17	-16	2.78
chr1	131830086	131839169	ENSMUSG00000013275	Slc41a1	mRNA	1e-105	+	131830086	131839169	0	2	904,55,	0,9028	-105	-103	4.28
chr11	31872449	31872809	ENSMUSG00000020300	Cpeb4	mRNA	4e-93	+	31872449	31872809	0	1	360,	0	-92.4	-90.9	3.58
chr11	31873077	31873317	ENSMUSG00000020300	Cpeb4	mRNA	2e-46	+	31873077	31873317	0	1	240,	0	-45.7	-44.5	2.74
chr1	131910533	131910684	ENSMUSG00000026434	Nucks1	mRNA	2e-54	+	131910533	131910684	0	1	151,	0	-53.7	-52.4	4.85
chr1	131924602	131929271	ENSMUSG00000026434	Nucks1	mRNA	6.3e-31	+	131924602	131929271	0	3	39,153,109,	0,3461,4560	-30.2	-29.1	2.49
chr1	131930050	131931282	ENSMUSG00000026434	Nucks1	mRNA	6.3e-30	+	131930050	131931282	0	2	21,249,	0,983	-29.2	-28.1	2.37
chr1	132018033	132018453	ENSMUSG00000026436	Elk4	mRNA	6.3e-66	+	132018033	132018453	0	1	420,	0	-65.2	-63.8	23.4
chr1	132023605	132023755	ENSMUSG00000026436	Elk4	mRNA	0.00013	+	132023605	132023755	0	1	150,	0	-3.88	-3.15	1.91
chr11	3202541	3202887	ENSMUSG00000020454	Eif4enif1	mRNA	1.3e-16	+	3202541	3202887	0	2	15,225,	0,121	-15.9	-15	5.47
chr1	132027106	132027557	ENSMUSG00000059149	Mfsd4a	mRNA	1.6e-57	-	132027106	132027557	0	1	451,	0	-56.8	-55.5	6.03
chr1	132204541	132204962	ENSMUSG00000079330	Lemd1	mRNA	1e-12	+	132204541	132204962	0	1	421,	0	-12	-11.1	14.7
chr11	32205414	32205623	ENSMUSG00000040767	Snrnp25	mRNA	1e-34	+	32205414	32205623	0	1	209,	0	-34	-32.9	4.36
chr11	32209614	32209973	ENSMUSG00000020282	Rhbdf1	mRNA	1.3e-70	-	32209614	32209973	0	1	359,	0	-69.9	-68.5	11.6
chr11	32231580	32231850	ENSMUSG00000020289	Nprl3	mRNA	0.00014	-	32231580	32231850	0	1	270,	0	-3.86	-3.13	2.21
chr11	32231657	32231837	ENSMUSG00000020287	Mpg	mRNA	0.00079	+	32231657	32231837	0	1	180,	0	-3.1	-2.4	1.67
chr1	132298923	132299521	ENSMUSG00000042115	Klhdc8a	mRNA	1e-41	+	132298923	132299521	0	1	598,	0	-41	-39.9	4.72
chr1	132303812	132305059	ENSMUSG00000042115	Klhdc8a	mRNA	2.5e-51	+	132303812	132305059	0	2	18,461,	0,786	-50.6	-49.3	4.95
chr1	132357123	132357543	ENSMUSG00000042066	Tmcc2	mRNA	1e-215	-	132357123	132357543	0	1	420,	0	-215	-213	3.61
chr1	132358986	132359197	ENSMUSG00000042066	Tmcc2	mRNA	1e-32	-	132358986	132359197	0	1	211,	0	-32	-30.9	2.58
chr1	132360155	132360695	ENSMUSG00000042066	Tmcc2	mRNA	0	-	132360155	132360695	0	1	540,	0	-1610	#NAME?	10.8
chr1	132360814	132364840	ENSMUSG00000042066	Tmcc2	mRNA	1e-172	-	132360814	132364840	0	2	401,139,	0,3887	-172	-170	3.1
chr1	132367875	132380945	ENSMUSG00000042066	Tmcc2	mRNA	2e-17	-	132367875	132380945	0	2	12,289,	0,12781	-16.7	-15.7	1.67
chr1	132391160	132391281	ENSMUSG00000042066	Tmcc2	mRNA	1.6e-20	-	132391160	132391281	0	1	121,	0	-19.8	-18.8	2.27
chr11	32423648	32424098	ENSMUSG00000040711	Sh3pxd2b	mRNA	5e-30	+	32423648	32424098	0	1	450,	0	-29.3	-28.2	12.2
chr1	132434110	132449774	ENSMUSG00000042046	Dstyk	mRNA	1e-249	+	132434110	132449774	0	2	377,463,	0,15201	-249	-247	15.8
chr11	3243899	3244229	ENSMUSG00000020454	Eif4enif1	mRNA	1e-133	+	3243899	3244229	0	1	330,	0	-133	-132	6.93
chr11	32455369	32516687	ENSMUSG00000044949	Ubtd2	mRNA	1e-275	+	32455369	32516687	0	3	177,237,598,	0,43855,60720	-275	-273	13.8
chr1	132477364	132477659	ENSMUSG00000026439	Rbbp5	mRNA	5.4e-09	+	132477364	132477659	0	2	163,18,	0,277	-8.27	-7.44	2.33
chr11	3249918	3250277	ENSMUSG00000020457	Drg1	mRNA	2.5e-44	-	3249918	3250277	0	1	359,	0	-43.6	-42.4	2.96
chr1	132503798	132504309	ENSMUSG00000026439	Rbbp5	mRNA	6.3e-24	+	132503798	132504309	0	1	511,	0	-23.2	-22.2	2.68
chr1	132504458	132504759	ENSMUSG00000026439	Rbbp5	mRNA	1.6e-100	+	132504458	132504759	0	1	301,	0	-99.8	-98.3	4.83
chr1	132513831	132515627	ENSMUSG00000053024	Cntn2	mRNA	0	-	132513831	132515627	0	1	1796,	0	-697	#NAME?	11.5
chr1	132533858	132543115	ENSMUSG00000053024	Cntn2	mRNA	2.5e-91	-	132533858	132543115	0	3	26,217,87,	0,8864,9170	-90.6	-89.2	13.1
chr1	132564719	132564990	ENSMUSG00000026442	Nfasc	mRNA	5e-81	-	132564719	132564990	0	1	271,	0	-80.3	-78.9	10.9
chr1	132568645	132568825	ENSMUSG00000026442	Nfasc	mRNA	3.2e-20	-	132568645	132568825	0	1	180,	0	-19.5	-18.5	2.41
chr1	132569154	132569994	ENSMUSG00000026442	Nfasc	mRNA	0	-	132569154	132569994	0	1	840,	0	-336	#NAME?	9.41
chr1	132570233	132576307	ENSMUSG00000026442	Nfasc	mRNA	1e-203	-	132570233	132576307	0	3	418,70,22,	0,3536,6052	-203	-201	5.14
chr11	32642723	32652775	ENSMUSG00000020271	Fbxw11	mRNA	5e-57	+	32642723	32652775	0	2	212,28,	0,10024	-56.3	-55	2.89
chr11	3264857	3266415	ENSMUSG00000020457	Drg1	mRNA	1.6e-62	-	3264857	3266415	0	2	33,147,	0,1411	-61.8	-60.5	4.22
chr11	32742603	32744996	ENSMUSG00000020271	Fbxw11	mRNA	0	+	32742603	32744996	0	2	41,467,	0,1926	-586	#NAME?	6.39
chr1	132880272	132939975	ENSMUSG00000026443	Lrrn2	mRNA	0	+	132880272	132939975	0	2	570,2995,	0,56708	-927	#NAME?	13.2
chr11	3289873	3290144	ENSMUSG00000020453	Patz1	mRNA	1.3e-21	+	3289873	3290144	0	1	271,	0	-20.9	-19.9	4.84
chr11	3290263	3291642	ENSMUSG00000020453	Patz1	mRNA	1e-245	+	3290263	3291642	0	1	1379,	0	-245	-243	11.3
chr1	132991791	132994548	ENSMUSG00000054387	Mdm4	mRNA	1e-120	-	132991791	132994548	0	2	434,46,	0,2711	-120	-118	8.52
chr1	133066388	133067138	ENSMUSG00000026447	Pik3c2b	mRNA	3.2e-23	+	133066388	133067138	0	1	750,	0	-22.5	-21.5	9.88
chr11	33117429	33117904	ENSMUSG00000057967	Fgf18	mRNA	1e-24	-	33117429	33117904	0	1	475,	0	-24	-22.9	13.7
chr1	133131979	133132489	ENSMUSG00000046062	Ppp1r15b	mRNA	1e-136	+	133131979	133132489	0	1	510,	0	-136	-134	12.5
chr1	133132637	133137001	ENSMUSG00000046062	Ppp1r15b	mRNA	1e-271	+	133132637	133137001	0	2	978,339,	0,4025	-271	-269	13.8
chr11	33156055	33157187	ENSMUSG00000057113	Npm1	mRNA	1e-256	-	33156055	33157187	0	3	49,84,197,	0,608,935	-256	-254	3.71
chr11	33157246	33160390	ENSMUSG00000057113	Npm1	mRNA	2e-19	-	33157246	33160390	0	3	31,62,57,	0,2687,3087	-18.7	-17.8	1.63
chr1	133270070	133272616	ENSMUSG00000041757	Plekha6	mRNA	5e-80	+	133270070	133272616	0	2	132,408,	0,2138	-79.3	-77.9	5.45
chr1	133299807	133301427	ENSMUSG00000041757	Plekha6	mRNA	1e-136	+	133299807	133301427	0	1	1620,	0	-136	-134	6.66
chr11	3330669	3330968	ENSMUSG00000034614	Pik3ip1	mRNA	1.6e-50	+	3330669	3330968	0	1	299,	0	-49.8	-48.5	6.39
chr1	133383470	133383800	ENSMUSG00000070643	Sox13	mRNA	1.6e-34	-	133383470	133383800	0	1	330,	0	-33.8	-32.7	12.4
chr11	3341536	3342463	ENSMUSG00000034614	Pik3ip1	mRNA	1e-165	+	3341536	3342463	0	1	927,	0	-165	-164	5.66
chr11	3345062	3346250	ENSMUSG00000020451	Limk2	mRNA	0	-	3345062	3346250	0	2	822,16,	0,1172	-706	#NAME?	10.7
chr1	133619999	133620749	ENSMUSG00000094410	Gm38394	mRNA	1e-251	-	133619999	133620749	0	1	750,	0	-251	-249	9.07
chr1	133620010	133620758	ENSMUSG00000102976	Zc3h11a	mRNA	1e-266	-	133620010	133620758	0	1	748,	0	-266	-264	9.19
chr1	133621137	133621707	ENSMUSG00000094410	Gm38394	mRNA	1e-290	-	133621137	133621707	0	1	570,	0	-290	-288	8.62
chr1	133621145	133621713	ENSMUSG00000102976	Zc3h11a	mRNA	1e-299	-	133621145	133621713	0	1	568,	0	-299	-297	8.61
chr1	133626774	133627255	ENSMUSG00000094410	Gm38394	mRNA	1.6e-85	-	133626774	133627255	0	1	481,	0	-84.8	-83.3	3.12
chr1	133626777	133627256	ENSMUSG00000102976	Zc3h11a	mRNA	1.6e-85	-	133626777	133627256	0	1	479,	0	-84.8	-83.3	3.11
chr11	33630356	33634604	ENSMUSG00000053519	Kcnip1	mRNA	1e-123	-	33630356	33634604	0	3	242,63,26,	0,2791,4222	-123	-121	3.67
chr1	133657273	133657693	ENSMUSG00000094410	Gm38394	mRNA	2e-66	-	133657273	133657693	0	1	420,	0	-65.7	-64.4	7.16
chr1	133657287	133657708	ENSMUSG00000102049	Zbed6	mRNA	4e-66	-	133657287	133657708	0	1	421,	0	-65.4	-64.1	7.12
chr1	133657932	133658322	ENSMUSG00000094410	Gm38394	mRNA	7.9e-86	-	133657932	133658322	0	1	390,	0	-85.1	-83.6	8.78
chr1	133657946	133658337	ENSMUSG00000102049	Zbed6	mRNA	4e-82	-	133657946	133658337	0	1	391,	0	-81.4	-80	8.4
chr1	133659325	133659776	ENSMUSG00000102049	Zbed6	mRNA	4e-53	-	133659325	133659776	0	1	451,	0	-52.4	-51.1	4.59
chr1	133659340	133659760	ENSMUSG00000094410	Gm38394	mRNA	5e-54	-	133659340	133659760	0	1	420,	0	-53.3	-52	4.56
chr1	133706463	133706973	ENSMUSG00000026463	Atp2b4	mRNA	7.9e-26	-	133706463	133706973	0	1	510,	0	-25.1	-24.1	6.54
chr11	3371337	3392968	ENSMUSG00000020451	Limk2	mRNA	1.9e-06	-	3371337	3392968	0	2	39,52,	0,21579	-5.71	-4.94	2.21
chr1	133753093	133753663	ENSMUSG00000026463	Atp2b4	mRNA	5e-31	-	133753093	133753663	0	1	570,	0	-30.3	-29.2	7.14
chr1	133800890	133801011	ENSMUSG00000026463	Atp2b4	mRNA	0.0014	-	133800890	133801011	0	1	121,	0	-2.85	-2.16	3.7
chr1	133912095	133921265	ENSMUSG00000041577	Prelp	mRNA	4e-42	-	133912095	133921265	0	3	686,977,11,	0,2349,9159	-41.4	-40.2	6.92
chr1	133913804	133914822	ENSMUSG00000090208	Gm15851	lncRNA	4e-46	+	133913804	133914822	0	2	25,350,	0,668	-45.4	-44.2	9.41
chr1	134040266	134040892	ENSMUSG00000041559	Fmod	mRNA	5e-53	+	134040266	134040892	0	1	626,	0	-52.3	-51	6.11
chr1	134076570	134076809	ENSMUSG00000020423	Btg2	mRNA	4e-24	-	134076570	134076809	0	1	239,	0	-23.4	-22.4	3.31
chr1	134076987	134079120	ENSMUSG00000020423	Btg2	mRNA	4e-87	-	134076987	134079120	0	2	716,209,	0,1924	-86.4	-84.9	12.1
chr11	3416041	3416311	ENSMUSG00000020448	Rnf185	mRNA	2e-23	-	3416041	3416311	0	1	270,	0	-22.7	-21.6	3.84
chr11	3416640	3418078	ENSMUSG00000020448	Rnf185	mRNA	1e-239	-	3416640	3418078	0	1	1438,	0	-239	-237	15.2
chr1	134199492	134199583	ENSMUSG00000042429	Adora1	mRNA	1.3e-05	-	134199492	134199583	0	1	91,	0	-4.88	-4.12	1.44
chr1	134201500	134203299	ENSMUSG00000042429	Adora1	mRNA	0	-	134201500	134203299	0	1	1799,	0	-441	#NAME?	6.13
chr1	134234441	134235221	ENSMUSG00000042429	Adora1	mRNA	1e-251	-	134234441	134235221	0	1	780,	0	-251	-249	4.98
chr1	134298246	134298575	ENSMUSG00000026458	Ppfia4	mRNA	1e-147	-	134298246	134298575	0	1	329,	0	-147	-145	4.44
chr1	134327444	134328317	ENSMUSG00000026458	Ppfia4	mRNA	0.00015	-	134327444	134328317	0	3	5,90,25,	0,555,848	-3.83	-3.11	1.29
chr1	134494647	134506689	ENSMUSG00000042229	Rabif	mRNA	0	+	134494647	134506689	0	2	162,614,	0,11428	-479	#NAME?	15.8
chr11	3458054	3458323	ENSMUSG00000034587	8430429K09Rik	lncRNA	1.3e-13	+	3458054	3458323	0	1	269,	0	-12.9	-12	5.82
chr1	134628686	134631686	ENSMUSG00000042207	Kdm5b	mRNA	1e-183	+	134628686	134631686	0	2	66,1254,	0,1746	-183	-182	29.4
chr1	134747519	134749018	ENSMUSG00000026452	Syt2	mRNA	0	+	134747519	134749018	0	1	1499,	0	-1990	#NAME?	16.9
chr1	134754837	134755018	ENSMUSG00000073557	Ppp1r12b	mRNA	4.8e-05	-	134754837	134755018	0	1	181,	0	-4.32	-3.58	1.83
chr1	134755166	134755916	ENSMUSG00000073557	Ppp1r12b	mRNA	6.3e-41	-	134755166	134755916	0	1	750,	0	-40.2	-39	4.64
chr1	134755657	134760053	ENSMUSG00000073557	Ppp1r12b	mRNA	1.6e-26	-	134755657	134760053	0	2	153,117,	0,4279	-25.8	-24.8	3.49
chr1	134759092	134759392	ENSMUSG00000073557	Ppp1r12b	mRNA	2e-52	-	134759092	134759392	0	1	300,	0	-51.7	-50.5	5.79
chr1	134759871	134760052	ENSMUSG00000073557	Ppp1r12b	mRNA	2.8e-10	-	134759871	134760052	0	1	181,	0	-9.55	-8.69	2.55
chr11	3493086	3493386	ENSMUSG00000034579	Pla2g3	mRNA	3.2e-18	+	3493086	3493386	0	1	300,	0	-17.5	-16.5	9.27
chr11	3494374	3494585	ENSMUSG00000034570	Inpp5j	mRNA	1.3e-28	-	3494374	3494585	0	1	211,	0	-27.9	-26.8	3.05
chr11	3494763	3495004	ENSMUSG00000034570	Inpp5j	mRNA	3.2e-35	-	3494763	3495004	0	1	241,	0	-34.5	-33.4	1.92
chr1	134955791	134955942	ENSMUSG00000073557	Ppp1r12b	mRNA	1.7e-08	-	134955791	134955942	0	1	151,	0	-7.77	-6.95	3.58
chr1	134986022	134986262	ENSMUSG00000042793	Lgr6	mRNA	3.5e-05	-	134986022	134986262	0	1	240,	0	-4.46	-3.72	6.86
chr1	134986919	134987339	ENSMUSG00000042793	Lgr6	mRNA	6.3e-11	-	134986919	134987339	0	1	420,	0	-10.2	-9.38	8.22
chr1	134987488	134987728	ENSMUSG00000042793	Lgr6	mRNA	2.9e-09	-	134987488	134987728	0	1	240,	0	-8.54	-7.7	13.9
chr11	3502081	3502771	ENSMUSG00000034570	Inpp5j	mRNA	1e-180	-	3502081	3502771	0	1	690,	0	-180	-178	4.11
chr11	3504610	3504821	ENSMUSG00000034570	Inpp5j	mRNA	1.3e-70	-	3504610	3504821	0	1	211,	0	-69.9	-68.6	7.4
chr1	135146823	135147003	ENSMUSG00000026426	Arl8a	mRNA	7.9e-45	+	135146823	135147003	0	1	180,	0	-44.1	-42.9	2.57
chr11	3514683	3515039	ENSMUSG00000075702	Selm	mRNA	1e-97	+	3514683	3515039	0	1	356,	0	-97	-95.5	11.6
chr1	135155432	135155523	ENSMUSG00000026426	Arl8a	mRNA	1.1e-06	+	135155432	135155523	0	1	91,	0	-5.95	-5.16	1.31
chr1	135160412	135160652	ENSMUSG00000026424	Gpr37l1	mRNA	1e-227	-	135160412	135160652	0	1	240,	0	-227	-225	2.25
chr1	135160860	135166875	ENSMUSG00000026424	Gpr37l1	mRNA	0	-	135160860	135166875	0	2	835,1,	0,6014	-2670	#NAME?	7
chr1	135167083	135167681	ENSMUSG00000026424	Gpr37l1	mRNA	0	-	135167083	135167681	0	1	598,	0	-865	#NAME?	4.8
chr1	135301699	135304455	ENSMUSG00000062580	Timm17a	mRNA	4e-65	-	135301699	135304455	0	2	304,26,	0,2730	-64.4	-63.1	3.33
chr1	135371086	135371505	ENSMUSG00000041889	Shisa4	mRNA	1e-254	-	135371086	135371505	0	1	419,	0	-254	-252	9.31
chr1	135374908	135375237	ENSMUSG00000041889	Shisa4	mRNA	4e-16	-	135374908	135375237	0	1	329,	0	-15.4	-14.4	3.77
chr1	135383029	135383420	ENSMUSG00000041879	Ipo9	mRNA	1.3e-60	-	135383029	135383420	0	1	391,	0	-59.9	-58.6	5.16
chr1	135385065	135385816	ENSMUSG00000041879	Ipo9	mRNA	1e-299	-	135385065	135385816	0	2	412,8,	0,743	-299	-297	6.82
chr1	135438597	135439048	ENSMUSG00000009418	Nav1	mRNA	3.2e-18	-	135438597	135439048	0	1	451,	0	-17.5	-16.5	8.71
chr1	135439227	135439408	ENSMUSG00000009418	Nav1	mRNA	1.1e-05	-	135439227	135439408	0	1	181,	0	-4.96	-4.2	4.97
chr1	135440876	135441717	ENSMUSG00000009418	Nav1	mRNA	7.9e-44	-	135440876	135441717	0	1	841,	0	-43.1	-41.9	9.26
chr1	135470060	135470834	ENSMUSG00000009418	Nav1	mRNA	7.9e-34	-	135470060	135470834	0	2	6,355,	0,419	-33.1	-32	13.3
chr11	35708028	35708387	ENSMUSG00000056427	Slit3	mRNA	1.6e-23	+	35708028	35708387	0	1	359,	0	-22.8	-21.8	25.7
chr1	135729161	135739494	ENSMUSG00000026421	Csrp1	mRNA	1e-230	+	135729161	135739494	0	2	113,95,	0,10238	-230	-228	4.42
chr1	135751046	135751314	ENSMUSG00000026421	Csrp1	mRNA	1e-132	+	135751046	135751314	0	1	268,	0	-132	-131	2.22
chr1	135766118	135766329	ENSMUSG00000041801	Phlda3	mRNA	3.2e-19	+	135766118	135766329	0	1	211,	0	-18.5	-17.5	4.07
chr1	135766627	135769016	ENSMUSG00000041801	Phlda3	mRNA	1e-215	+	135766627	135769016	0	3	267,124,539,	0,506,1850	-215	-213	20
chr11	35797381	35797706	ENSMUSG00000051062	Fbll1	mRNA	1e-145	-	35797381	35797706	0	1	325,	0	-145	-143	7.12
chr11	35798117	35798619	ENSMUSG00000051062	Fbll1	mRNA	2e-92	-	35798117	35798619	0	1	502,	0	-91.7	-90.2	4.3
chr11	35833226	35834506	ENSMUSG00000018848	Rars	mRNA	1.3e-35	-	35833226	35834506	0	2	80,70,	0,1210	-34.9	-33.7	4.97
chr11	35875921	35876537	ENSMUSG00000018849	Wwc1	mRNA	2e-11	-	35875921	35876537	0	2	231,9,	0,607	-10.7	-9.82	2.83
chr1	13589760	13589880	ENSMUSG00000025935	Tram1	mRNA	0.00021	-	13589760	13589880	0	1	120,	0	-3.68	-2.96	2.05
chr11	35980048	35980527	ENSMUSG00000018849	Wwc1	mRNA	1.3e-15	-	35980048	35980527	0	1	479,	0	-14.9	-14	5.61
chr11	36007284	36007944	ENSMUSG00000049336	Tenm2	mRNA	2.5e-65	-	36007284	36007944	0	1	660,	0	-64.6	-63.3	12.7
chr11	36008003	36008633	ENSMUSG00000049336	Tenm2	mRNA	3.2e-61	-	36008003	36008633	0	1	630,	0	-60.5	-59.2	10.9
chr1	136017999	136018210	ENSMUSG00000026411	Tmem9	mRNA	5e-14	+	136017999	136018210	0	1	211,	0	-13.3	-12.4	3.6
chr11	36024116	36024357	ENSMUSG00000049336	Tenm2	mRNA	2.5e-19	-	36024116	36024357	0	1	241,	0	-18.6	-17.7	7.84
chr1	136152414	136154113	ENSMUSG00000041642	Kif21b	mRNA	1.3e-12	+	136152414	136154113	0	4	1,82,118,10,	0,343,778,1689	-11.9	-11	4.34
chr1	136176800	136177160	ENSMUSG00000041642	Kif21b	mRNA	6.3e-79	+	136176800	136177160	0	1	360,	0	-78.2	-76.8	15.2
chr1	136259642	136260056	ENSMUSG00000097433	Gm26781	lncRNA	1e-29	+	136259642	136260056	0	1	414,	0	-29	-27.9	8.12
chr1	136259796	136260066	ENSMUSG00000052759	Gpr25	mRNA	2.8e-10	-	136259796	136260066	0	1	270,	0	-9.56	-8.71	4.75
chr1	136270518	136271561	ENSMUSG00000041570	Camsap2	mRNA	1e-270	-	136270518	136271561	0	2	629,31,	0,1012	-270	-268	10.9
chr1	136276621	136277297	ENSMUSG00000041570	Camsap2	mRNA	4e-28	-	136276621	136277297	0	2	137,104,	0,572	-27.4	-26.3	2.97
chr1	136280390	136281589	ENSMUSG00000041570	Camsap2	mRNA	0	-	136280390	136281589	0	1	1199,	0	-481	#NAME?	12
chr1	136282187	136282398	ENSMUSG00000041570	Camsap2	mRNA	5e-26	-	136282187	136282398	0	1	211,	0	-25.3	-24.3	3.46
chr1	136345534	136345775	ENSMUSG00000041570	Camsap2	mRNA	6.3e-20	-	136345534	136345775	0	1	241,	0	-19.2	-18.3	2.89
chr1	136345863	136346104	ENSMUSG00000041570	Camsap2	mRNA	2.5e-14	-	136345863	136346104	0	1	241,	0	-13.6	-12.7	3.5
chr11	3639784	3640144	ENSMUSG00000056579	Tug1	lncRNA	1e-113	-	3639784	3640144	0	1	360,	0	-113	-112	9.93
chr11	3640323	3640773	ENSMUSG00000056579	Tug1	lncRNA	2e-98	-	3640323	3640773	0	1	450,	0	-97.7	-96.2	7.15
chr1	136415300	136417443	ENSMUSG00000026404	Ddx59	mRNA	7.9e-15	+	136415300	136417443	0	2	123,862,	0,1281	-14.1	-13.2	4.9
chr11	3641730	3642030	ENSMUSG00000056579	Tug1	lncRNA	1e-31	-	3641730	3642030	0	1	300,	0	-31	-29.9	6.62
chr11	3644903	3647164	ENSMUSG00000056579	Tug1	lncRNA	1e-134	-	3644903	3647164	0	2	620,608,	0,1653	-134	-132	9.43
chr11	3646941	3647029	ENSMUSG00000098503	Gm27937	others	1.5e-05	-	3646941	3647029	0	1	88,	0	-4.83	-4.07	4.18
chr11	3649195	3649673	ENSMUSG00000056579	Tug1	lncRNA	4e-30	-	3649195	3649673	0	1	478,	0	-29.4	-28.3	8.5
chr11	3649493	3650288	ENSMUSG00000034543	Morc2a	mRNA	1.6e-41	+	3649493	3650288	0	2	653,36,	0,759	-40.8	-39.6	5.67
chr1	136624930	136628019	ENSMUSG00000041483	Zfp281	mRNA	1e-288	+	136624930	136628019	0	2	121,2752,	0,337	-288	-286	15.6
chr11	3688216	3690238	ENSMUSG00000034543	Morc2a	mRNA	1e-209	+	3688216	3690238	0	2	83,1204,	0,818	-209	-207	13.6
chr11	3704417	3704716	ENSMUSG00000020435	Osbp2	mRNA	5e-38	-	3704417	3704716	0	1	299,	0	-37.3	-36.2	2.19
chr11	3705074	3705134	ENSMUSG00000020435	Osbp2	mRNA	0.0045	-	3705074	3705134	0	1	60,	0	-2.35	-1.69	1.22
chr1	138486532	138486832	ENSMUSG00000026393	Nek7	mRNA	5e-37	-	138486532	138486832	0	1	300,	0	-36.3	-35.1	4.45
chr11	3863245	3863545	ENSMUSG00000020435	Osbp2	mRNA	5e-35	-	3863245	3863545	0	1	300,	0	-34.3	-33.2	2.86
chr11	3897381	3897950	ENSMUSG00000047205	Dusp18	mRNA	5e-22	+	3897381	3897950	0	1	569,	0	-21.3	-20.3	11.5
chr11	3907228	3907705	ENSMUSG00000048807	Slc35e4	mRNA	0	-	3907228	3907705	0	1	477,	0	-383	#NAME?	14
chr11	3912790	3914040	ENSMUSG00000048807	Slc35e4	mRNA	2.5e-87	-	3912790	3914040	0	1	1250,	0	-86.6	-85.2	9
chr11	3931526	3931935	ENSMUSG00000020432	Tcn2	mRNA	3.5e-09	-	3931526	3931935	0	3	61,80,9,	0,198,400	-8.45	-7.61	4.21
chr1	139423522	139429161	ENSMUSG00000033964	Zbtb41	mRNA	1e-30	+	139423522	139429161	0	2	745,36,	0,5603	-30	-28.9	7.54
chr1	139442818	139447486	ENSMUSG00000033964	Zbtb41	mRNA	5e-49	+	139442818	139447486	0	2	79,612,	0,4056	-48.3	-47.1	10.8
chr11	3977171	3979046	ENSMUSG00000020430	Pes1	mRNA	2.5e-91	+	3977171	3979046	0	4	29,158,162,220,	0,454,699,1655	-90.6	-89.1	4.41
chr11	3983665	3985120	ENSMUSG00000049721	Gal3st1	mRNA	7.9e-12	+	3983665	3985120	0	2	175,180,	0,1275	-11.1	-10.2	4.86
chr11	3998054	3998291	ENSMUSG00000049721	Gal3st1	mRNA	2e-16	+	3998054	3998291	0	1	237,	0	-15.7	-14.7	4.69
chr11	3998438	3998942	ENSMUSG00000049721	Gal3st1	mRNA	1.6e-28	+	3998438	3998942	0	1	504,	0	-27.8	-26.7	6.41
chr11	40679972	40680673	ENSMUSG00000042032	Mat2b	mRNA	4e-97	-	40679972	40680673	0	2	222,18,	0,683	-96.4	-94.9	2.83
chr11	40692485	40692726	ENSMUSG00000042032	Mat2b	mRNA	6.3e-86	-	40692485	40692726	0	1	241,	0	-85.2	-83.7	10.5
chr11	40694813	40695023	ENSMUSG00000042032	Mat2b	mRNA	2e-06	-	40694813	40695023	0	1	210,	0	-5.7	-4.92	5.56
chr11	40755102	40755311	ENSMUSG00000020326	Ccng1	mRNA	5e-29	-	40755102	40755311	0	1	209,	0	-28.3	-27.2	5.64
chr11	4095294	4095445	ENSMUSG00000004748	Mtfp1	mRNA	9.3e-08	-	4095294	4095445	0	1	151,	0	-7.03	-6.22	2.53
chr11	4098086	4098267	ENSMUSG00000003585	Sec14l2	mRNA	8.1e-05	-	4098086	4098267	0	1	181,	0	-4.09	-3.36	2.03
chr11	4140487	4140994	ENSMUSG00000003581	Rnf215	mRNA	1.3e-47	+	4140487	4140994	0	1	507,	0	-46.9	-45.6	3.55
chr11	4147758	4148958	ENSMUSG00000051427	Ccdc157	mRNA	2.5e-60	-	4147758	4148958	0	2	19,520,	0,680	-59.6	-58.3	10.3
chr1	14170359	14170898	ENSMUSG00000025932	Eya1	mRNA	4e-23	-	14170359	14170898	0	1	539,	0	-22.4	-21.4	17.6
chr11	41804430	41884733	ENSMUSG00000087306	A230004M16Rik	lncRNA	2.5e-21	+	41804430	41884733	0	2	2,268,	0,80035	-20.6	-19.6	4.24
chr11	41912293	41914634	ENSMUSG00000020436	Gabrg2	mRNA	0	-	41912293	41914634	0	3	298,24,68,	0,1676,2273	-532	#NAME?	7.85
chr11	42000348	42000857	ENSMUSG00000020436	Gabrg2	mRNA	1.3e-11	-	42000348	42000857	0	1	509,	0	-10.9	-10	5.1
chr11	42133091	42133271	ENSMUSG00000010803	Gabra1	mRNA	1e-93	-	42133091	42133271	0	1	180,	0	-93	-91.5	2.15
chr11	42133659	42140363	ENSMUSG00000010803	Gabra1	mRNA	0	-	42133659	42140363	0	3	131,203,115,	0,1748,6589	-680	#NAME?	3.62
chr11	4214851	4215267	ENSMUSG00000034412	Tbc1d10a	mRNA	2e-87	+	4214851	4215267	0	1	416,	0	-86.7	-85.2	7.77
chr11	42182182	42182482	ENSMUSG00000010803	Gabra1	mRNA	4e-17	-	42182182	42182482	0	1	300,	0	-16.4	-15.4	1.51
chr11	42597713	42627048	ENSMUSG00000007653	Gabrb2	mRNA	0	+	42597713	42627048	0	3	72,114,505,	0,4401,28830	-576	#NAME?	9.2
chr11	42627167	42627588	ENSMUSG00000007653	Gabrb2	mRNA	1e-166	+	42627167	42627588	0	1	421,	0	-166	-164	3.96
chr11	43433743	43435188	ENSMUSG00000020409	Slu7	mRNA	4e-42	+	43433743	43435188	0	2	76,135,	0,1310	-41.4	-40.2	4.66
chr11	43445209	43446301	ENSMUSG00000020409	Slu7	mRNA	1e-147	+	43445209	43446301	0	3	46,114,290,	0,149,802	-147	-145	6.85
chr11	43447200	43447621	ENSMUSG00000020409	Slu7	mRNA	1.6e-43	+	43447200	43447621	0	1	421,	0	-42.8	-41.6	8.6
chr11	43491286	43491495	ENSMUSG00000046491	C1qtnf2	mRNA	2e-06	+	43491286	43491495	0	1	209,	0	-5.69	-4.91	13.1
chr11	43585292	43586160	ENSMUSG00000044707	Ccnjl	mRNA	1e-87	+	43585292	43586160	0	1	868,	0	-87	-85.6	18
chr11	43586338	43586788	ENSMUSG00000044707	Ccnjl	mRNA	1.6e-48	+	43586338	43586788	0	1	450,	0	-47.8	-46.5	14.4
chr1	143640742	143641342	ENSMUSG00000026361	Cdc73	mRNA	1e-108	-	143640742	143641342	0	1	600,	0	-108	-107	10.1
chr1	143640753	143641323	ENSMUSG00000033849	B3galt2	mRNA	1e-110	+	143640753	143641323	0	1	570,	0	-110	-109	10.3
chr1	143646105	143647484	ENSMUSG00000033849	B3galt2	mRNA	1e-141	+	143646105	143647484	0	1	1379,	0	-141	-140	15.3
chr11	43681997	43682477	ENSMUSG00000044950	Pwwp2a	mRNA	4e-55	+	43681997	43682477	0	1	480,	0	-54.4	-53.2	12.1
chr1	143702563	143702863	ENSMUSG00000026361	Cdc73	mRNA	1.3e-13	-	143702563	143702863	0	1	300,	0	-12.9	-12	13.1
chr11	43704606	43705744	ENSMUSG00000044950	Pwwp2a	mRNA	1e-158	+	43704606	43705744	0	1	1138,	0	-158	-156	14.4
chr11	43739809	43748008	ENSMUSG00000041278	Ttc1	mRNA	3.2e-83	-	43739809	43748008	0	4	20,61,430,87,	0,1951,5208,8112	-82.5	-81.1	6.78
chr1	143770575	143770965	ENSMUSG00000018199	Trove2	mRNA	1.6e-69	-	143770575	143770965	0	1	390,	0	-68.8	-67.4	9.15
chr1	143777271	143783748	ENSMUSG00000018189	Uchl5	mRNA	3.2e-16	+	143777271	143783748	0	2	205,124,	0,6353	-15.5	-14.5	4
chr1	143777790	143778119	ENSMUSG00000100455	Gm29170	lncRNA	4.6e-10	+	143777790	143778119	0	1	329,	0	-9.34	-8.49	3.42
chr11	43835200	43835440	ENSMUSG00000050541	Adra1b	mRNA	2.5e-16	-	43835200	43835440	0	1	240,	0	-15.6	-14.7	8.63
chr1	144001525	144001983	ENSMUSG00000026360	Rgs2	mRNA	7.9e-54	-	144001525	144001983	0	2	349,101,	0,357	-53.1	-51.8	6.22
chr1	144003025	144004161	ENSMUSG00000026360	Rgs2	mRNA	5e-53	-	144003025	144004161	0	2	28,153,	0,983	-52.3	-51	7.47
chr11	44454779	44455139	ENSMUSG00000041231	Ublcp1	mRNA	0	-	44454779	44455139	0	1	360,	0	-394	#NAME?	6.5
chr11	44455377	44456344	ENSMUSG00000041231	Ublcp1	mRNA	7.9e-43	-	44455377	44456344	0	2	238,92,	0,875	-42.1	-40.9	2.89
chr11	44518963	44519144	ENSMUSG00000019189	Rnf145	mRNA	1.8e-10	+	44518963	44519144	0	1	181,	0	-9.75	-8.89	2.04
chr11	44561511	44565251	ENSMUSG00000019189	Rnf145	mRNA	0	+	44561511	44565251	0	2	466,1332,	0,2408	-1230	#NAME?	14.5
chr11	4482636	4485363	ENSMUSG00000034354	Mtmr3	mRNA	1e-137	-	4482636	4485363	0	3	303,27,1,	0,2034,2726	-137	-136	7.17
chr11	4487289	4489628	ENSMUSG00000034354	Mtmr3	mRNA	1e-288	-	4487289	4489628	0	2	1343,7,	0,2332	-288	-286	11.6
chr11	45908948	45909577	ENSMUSG00000006169	Clint1	mRNA	1e-177	+	45908948	45909577	0	1	629,	0	-177	-176	10.8
chr11	45948095	45950232	ENSMUSG00000011254	Thg1l	mRNA	5e-11	-	45948095	45950232	0	2	233,37,	0,2100	-10.3	-9.43	3.58
chr11	46149172	46149412	ENSMUSG00000020411	Nipal4	mRNA	3.3e-10	-	46149172	46149412	0	1	240,	0	-9.48	-8.63	6.14
chr11	46195887	46199010	ENSMUSG00000020340	Cyfip2	mRNA	1e-222	-	46195887	46199010	0	2	580,20,	0,3103	-222	-220	3.15
chr11	46311947	46312038	ENSMUSG00000020340	Cyfip2	mRNA	2e-15	-	46311947	46312038	0	1	91,	0	-14.7	-13.8	1.83
chr11	46436954	46437134	ENSMUSG00000020397	Med7	mRNA	3.2e-22	+	46436954	46437134	0	1	180,	0	-21.5	-20.5	4.81
chr11	46440571	46447188	ENSMUSG00000097457	2310031A07Rik	lncRNA	1e-165	-	46440571	46447188	0	2	600,120,	0,6497	-165	-164	5.74
chr11	46440597	46441286	ENSMUSG00000020397	Med7	mRNA	1e-164	+	46440597	46441286	0	1	689,	0	-164	-162	5.67
chr11	4682947	4683487	ENSMUSG00000020412	Ascc2	mRNA	1.6e-16	+	4682947	4683487	0	1	540,	0	-15.8	-14.9	6.37
chr1	146901065	146902113	ENSMUSG00000035131	Brinp3	mRNA	1e-297	+	146901065	146902113	0	1	1048,	0	-297	-295	23.4
chr11	4704166	4704342	ENSMUSG00000059534	Uqcr10	mRNA	6.3e-51	-	4704166	4704342	0	1	176,	0	-50.2	-49	2.23
chr11	4704677	4722373	ENSMUSG00000009076	Zmat5	mRNA	7.2e-08	+	4704677	4722373	0	2	44,16,	0,17680	-7.14	-6.33	2.61
chr11	4732504	4737669	ENSMUSG00000009076	Zmat5	mRNA	1e-229	+	4732504	4737669	0	2	19,338,	0,4827	-229	-227	4.53
chr11	4737309	4737817	ENSMUSG00000009075	Cabp7	mRNA	1e-224	-	4737309	4737817	0	1	508,	0	-224	-222	3.72
chr11	4738622	4738803	ENSMUSG00000009075	Cabp7	mRNA	2.5e-24	-	4738622	4738803	0	1	181,	0	-23.6	-22.6	1.93
chr11	4849385	4849476	ENSMUSG00000009073	Nf2	mRNA	4.9e-05	-	4849385	4849476	0	1	91,	0	-4.31	-3.58	2.89
chr11	48807295	48807653	ENSMUSG00000040365	Trim41	mRNA	1e-142	-	48807295	48807653	0	1	358,	0	-142	-140	8.28
chr11	48816103	48817026	ENSMUSG00000040365	Trim41	mRNA	1e-215	-	48816103	48817026	0	1	923,	0	-215	-213	11
chr11	48865895	48866345	ENSMUSG00000046879	Irgm1	mRNA	7.9e-63	-	48865895	48866345	0	1	450,	0	-62.1	-60.8	11.5
chr11	48866464	48866944	ENSMUSG00000046879	Irgm1	mRNA	1e-117	-	48866464	48866944	0	1	480,	0	-117	-115	21.1
chr11	4893128	4893754	ENSMUSG00000034285	Nipsnap1	mRNA	3.2e-48	+	4893128	4893754	0	1	626,	0	-47.5	-46.3	3.95
chr11	49214883	49217886	ENSMUSG00000046311	Zfp62	mRNA	1e-183	+	49214883	49217886	0	2	27,2823,	0,180	-183	-181	10.5
chr11	49244190	49244641	ENSMUSG00000020346	Mgat1	mRNA	5e-11	+	49244190	49244641	0	3	149,47,75,	0,218,376	-10.3	-9.46	4.3
chr11	49244759	49249012	ENSMUSG00000020346	Mgat1	mRNA	1e-269	+	49244759	49249012	0	4	4,425,55,56,	0,433,2717,4197	-269	-267	10.3
chr11	49257945	49262132	ENSMUSG00000020346	Mgat1	mRNA	1e-279	+	49257945	49262132	0	2	27,1562,	0,2625	-279	-277	15.3
chr11	4938991	4940095	ENSMUSG00000020396	Nefh	mRNA	0	-	4938991	4940095	0	1	1104,	0	-374	#NAME?	4.87
chr11	4941047	4943871	ENSMUSG00000020396	Nefh	mRNA	1e-266	-	4941047	4943871	0	2	368,21,	0,2803	-266	-264	3.9
chr11	49712363	49712723	ENSMUSG00000020362	Cnot6	mRNA	2e-72	-	49712363	49712723	0	1	360,	0	-71.7	-70.3	3.95
chr11	49846750	49854227	ENSMUSG00000020366	Mapk9	mRNA	5e-77	+	49846750	49854227	0	2	225,15,	0,7462	-76.3	-74.9	5.19
chr11	4986883	5009485	ENSMUSG00000009090	Ap1b1	mRNA	1.6e-35	+	4986883	5009485	0	2	168,12,	0,22590	-34.8	-33.6	4.09
chr11	49882191	49883463	ENSMUSG00000020366	Mapk9	mRNA	1e-101	+	49882191	49883463	0	2	8,322,	0,950	-101	-99	2.94
chr11	49979646	49979797	ENSMUSG00000020374	Rasgef1c	mRNA	0.0012	+	49979646	49979797	0	1	151,	0	-2.92	-2.24	2.71
chr11	50164192	50171499	ENSMUSG00000036644	Tbc1d9b	mRNA	0	+	50164192	50171499	0	4	20,57,107,803,	0,3976,4503,6504	-781	#NAME?	10.3
chr11	50171618	50171978	ENSMUSG00000036644	Tbc1d9b	mRNA	1e-273	+	50171618	50171978	0	1	360,	0	-273	-271	7.07
chr11	50199635	50200115	ENSMUSG00000015837	Sqstm1	mRNA	2.5e-95	-	50199635	50200115	0	1	480,	0	-94.6	-93.1	10.3
chr11	50199664	50200115	ENSMUSG00000020381	3010026O09Rik	mRNA	2.5e-95	+	50199664	50200115	0	1	451,	0	-94.6	-93.1	10.3
chr11	50234714	50234954	ENSMUSG00000036620	Mgat4b	mRNA	5e-25	+	50234714	50234954	0	1	240,	0	-24.3	-23.3	2.55
chr11	50257724	50258263	ENSMUSG00000050567	Maml1	mRNA	1.6e-62	-	50257724	50258263	0	1	539,	0	-61.8	-60.5	13.1
chr11	50266280	50266789	ENSMUSG00000050567	Maml1	mRNA	6.3e-57	-	50266280	50266789	0	1	509,	0	-56.2	-54.9	9.94
chr11	50296231	50297359	ENSMUSG00000020368	Canx	mRNA	1e-186	-	50296231	50297359	0	3	104,80,86,	0,826,1042	-186	-184	2.81
chr1	150361753	150361963	ENSMUSG00000006010	BC003331	mRNA	7.9e-11	-	150361753	150361963	0	1	210,	0	-10.1	-9.27	2.13
chr11	50377425	50378401	ENSMUSG00000007850	Hnrnph1	mRNA	7.9e-97	+	50377425	50378401	0	3	15,84,111,	0,293,865	-96.1	-94.6	3.31
chr11	50389404	50389910	ENSMUSG00000020375	Rufy1	mRNA	1.6e-73	-	50389404	50389910	0	1	506,	0	-72.8	-71.4	7.27
chr11	50394922	50397670	ENSMUSG00000020375	Rufy1	mRNA	8.1e-07	-	50394922	50397670	0	2	93,27,	0,2721	-6.09	-5.31	1.64
chr11	50398385	50398475	ENSMUSG00000020375	Rufy1	mRNA	0.0028	-	50398385	50398475	0	1	90,	0	-2.56	-1.89	1.4
chr11	5041835	5042313	ENSMUSG00000009090	Ap1b1	mRNA	4e-28	+	5041835	5042313	0	1	478,	0	-27.4	-26.3	2.34
chr1	150439168	150440258	ENSMUSG00000006005	Tpr	mRNA	2.5e-39	+	150439168	150440258	0	2	108,192,	0,898	-38.6	-37.5	2.81
chr11	5060564	5061252	ENSMUSG00000034201	Gas2l1	mRNA	3.2e-59	-	5060564	5061252	0	1	688,	0	-58.5	-57.2	5.8
chr11	5061401	5061641	ENSMUSG00000034201	Gas2l1	mRNA	6.3e-31	-	5061401	5061641	0	1	240,	0	-30.2	-29.1	3.87
chr11	5064399	5064639	ENSMUSG00000034201	Gas2l1	mRNA	4e-15	-	5064399	5064639	0	1	240,	0	-14.4	-13.5	2.77
chr11	5064997	5065327	ENSMUSG00000034201	Gas2l1	mRNA	7.9e-20	-	5064997	5065327	0	2	97,113,	0,217	-19.1	-18.2	4.59
chr11	5070018	5070443	ENSMUSG00000009079	Ewsr1	mRNA	1e-79	-	5070018	5070443	0	2	85,216,	0,209	-79	-77.6	2.18
chr11	5071020	5071489	ENSMUSG00000009079	Ewsr1	mRNA	1.6e-16	-	5071020	5071489	0	2	138,73,	0,396	-15.8	-14.9	1.53
chr11	50814346	50815365	ENSMUSG00000044807	Zfp354c	mRNA	1e-194	-	50814346	50815365	0	1	1019,	0	-194	-193	14.5
chr11	50815633	50817208	ENSMUSG00000044807	Zfp354c	mRNA	2.5e-96	-	50815633	50817208	0	2	360,90,	0,1485	-95.6	-94.1	6.76
chr11	5082218	5082398	ENSMUSG00000009079	Ewsr1	mRNA	1.3e-18	-	5082218	5082398	0	1	180,	0	-17.9	-16.9	1.96
chr11	50873138	50873946	ENSMUSG00000048728	Zfp454	mRNA	2.5e-28	-	50873138	50873946	0	1	808,	0	-27.6	-26.5	8.86
chr11	50899461	50905243	ENSMUSG00000049321	Zfp2	mRNA	1e-147	-	50899461	50905243	0	2	1830,60,	0,5722	-147	-145	10.5
chr11	5093554	5099116	ENSMUSG00000009079	Ewsr1	mRNA	2.5e-90	-	5093554	5099116	0	4	14,52,37,108,	0,126,314,5454	-89.6	-88.1	3.59
chr1	151344452	151344736	ENSMUSG00000100954	Gm10138	lncRNA	2e-84	-	151344452	151344736	0	2	93,189,	0,95	-83.7	-82.2	5.23
chr1	151344457	151344815	ENSMUSG00000100954	Gm10138	lncRNA	5e-87	-	151344457	151344815	0	1	358,	0	-86.3	-84.8	4.37
chr1	151344476	151349425	ENSMUSG00000023150	Ivns1abp	mRNA	2e-85	+	151344476	151349425	0	2	279,50,	0,4899	-84.7	-83.3	5.23
chr11	51574187	51577159	ENSMUSG00000063564	Col23a1	mRNA	1.2e-07	+	51574187	51577159	0	4	13,27,54,86,	0,244,2663,2886	-6.93	-6.12	3.08
chr11	51578640	51581050	ENSMUSG00000063564	Col23a1	mRNA	1.6e-83	+	51578640	51581050	0	3	20,39,987,	0,934,1423	-82.8	-81.4	22.5
chr11	51606786	51606847	ENSMUSG00000020358	Hnrnpab	mRNA	1e-17	-	51606786	51606847	0	1	61,	0	-17	-16	2.78
chr11	51623096	51623244	ENSMUSG00000001056	Nhp2	mRNA	7.2e-08	+	51623096	51623244	0	1	148,	0	-7.14	-6.33	1.7
chr11	51623848	51624144	ENSMUSG00000001054	Rmnd5b	mRNA	3.2e-53	-	51623848	51624144	0	1	296,	0	-52.5	-51.3	4.48
chr11	51643571	51644358	ENSMUSG00000001053	N4bp3	mRNA	1e-256	-	51643571	51644358	0	2	577,84,	0,703	-256	-254	14.7
chr11	51657054	51657472	ENSMUSG00000052563	D930048N14Rik	mRNA	1.1e-05	+	51657054	51657472	0	1	418,	0	-4.96	-4.2	9.15
chr11	51685590	51688727	ENSMUSG00000007777	0610009B22Rik	mRNA	1e-271	-	51685590	51688727	0	3	502,106,38,	0,2957,3099	-271	-269	7.98
chr1	151811659	151819205	ENSMUSG00000043019	Edem3	mRNA	1e-299	+	151811659	151819205	0	3	45,48,896,	0,1094,6650	-299	-296	19.5
chr11	51814773	51815673	ENSMUSG00000020387	Jade2	mRNA	1e-121	-	51814773	51815673	0	1	900,	0	-121	-119	12.6
chr11	51816841	51817681	ENSMUSG00000020387	Jade2	mRNA	1e-102	-	51816841	51817681	0	1	840,	0	-102	-100	8.4
chr11	51825031	51825392	ENSMUSG00000020387	Jade2	mRNA	2.5e-26	-	51825031	51825392	0	1	361,	0	-25.6	-24.5	4.07
chr1	151891279	151891940	ENSMUSG00000032666	1700025G04Rik	mRNA	7.9e-25	-	151891279	151891940	0	1	661,	0	-24.1	-23	3.33
chr1	151893138	151893409	ENSMUSG00000032666	1700025G04Rik	mRNA	7.9e-52	-	151893138	151893409	0	1	271,	0	-51.1	-49.9	4.77
chr11	5192179	5192689	ENSMUSG00000020393	Kremen1	mRNA	5e-37	-	5192179	5192689	0	1	510,	0	-36.3	-35.2	10.7
chr11	5193436	5193587	ENSMUSG00000020393	Kremen1	mRNA	3.8e-07	-	5193436	5193587	0	1	151,	0	-6.42	-5.63	3.07
chr11	5194633	5194844	ENSMUSG00000020393	Kremen1	mRNA	2.8e-07	-	5194633	5194844	0	1	211,	0	-6.55	-5.75	5.37
chr11	51967660	51967809	ENSMUSG00000020392	Cdkn2aipnl	mRNA	2e-18	+	51967660	51967809	0	1	149,	0	-17.7	-16.8	2.81
chr11	51968343	51976089	ENSMUSG00000020392	Cdkn2aipnl	mRNA	5e-67	+	51968343	51976089	0	3	8,100,190,	0,1800,7556	-66.3	-65	3.34
chr11	51976740	51977097	ENSMUSG00000020392	Cdkn2aipnl	mRNA	5e-80	+	51976740	51977097	0	1	357,	0	-79.3	-77.9	3.66
chr11	51997876	52000702	ENSMUSG00000020390	Ube2b	mRNA	1e-57	-	51997876	52000702	0	3	22,192,26,	0,2416,2800	-57	-55.7	4.77
chr11	52004220	52004520	ENSMUSG00000020389	Cdkl3	mRNA	1.6e-23	+	52004220	52004520	0	1	300,	0	-22.8	-21.8	5.27
chr1	152055275	152090125	ENSMUSG00000032666	1700025G04Rik	mRNA	4e-19	-	152055275	152090125	0	2	17,194,	0,34656	-18.4	-17.5	2.51
chr11	52098770	52099100	ENSMUSG00000020349	Ppp2ca	mRNA	0	+	52098770	52099100	0	1	330,	0	-906	#NAME?	6.03
chr11	52127238	52127658	ENSMUSG00000020349	Ppp2ca	mRNA	4e-28	+	52127238	52127658	0	1	420,	0	-27.4	-26.3	6.68
chr11	52127241	52127660	ENSMUSG00000097605	9430098F02Rik	lncRNA	1.3e-28	-	52127241	52127660	0	1	419,	0	-27.9	-26.8	6.88
chr11	52360859	52374105	ENSMUSG00000020402	Vdac1	mRNA	2e-97	+	52360859	52374105	0	2	293,6,	0,13240	-96.7	-95.2	5.14
chr11	52403089	52403540	ENSMUSG00000036275	9530068E07Rik	mRNA	1e-264	+	52403089	52403540	0	1	451,	0	-264	-262	5.68
chr11	52408517	52408728	ENSMUSG00000036275	9530068E07Rik	mRNA	3.2e-12	+	52408517	52408728	0	1	211,	0	-11.5	-10.6	3.25
chr1	152508572	152508872	ENSMUSG00000032649	Colgalt2	mRNA	7.9e-19	+	152508572	152508872	0	1	300,	0	-18.1	-17.1	13.4
chr1	152517955	152524664	ENSMUSG00000026482	Rgl1	mRNA	1e-265	-	152517955	152524664	0	3	1241,115,20,	0,3339,6689	-265	-263	17.3
chr11	52764663	52764814	ENSMUSG00000036264	Fstl4	mRNA	3.4e-06	+	52764663	52764814	0	1	151,	0	-5.47	-4.7	4.44
chr1	152766541	152768532	ENSMUSG00000008475	Arpc5	mRNA	1.3e-94	+	152766541	152768532	0	2	326,34,	0,1957	-93.9	-92.4	4.5
chr11	5280927	5282034	ENSMUSG00000041961	Znrf3	mRNA	4e-36	-	5280927	5282034	0	1	1107,	0	-35.4	-34.3	23
chr11	5282212	5282452	ENSMUSG00000041961	Znrf3	mRNA	6.3e-14	-	5282212	5282452	0	1	240,	0	-13.2	-12.3	14.1
chr1	152837831	152838281	ENSMUSG00000042772	Smg7	mRNA	0	-	152837831	152838281	0	1	450,	0	-369	#NAME?	10.1
chr1	152839147	152839358	ENSMUSG00000042772	Smg7	mRNA	5e-34	-	152839147	152839358	0	1	211,	0	-33.3	-32.2	3.11
chr1	152848620	152848860	ENSMUSG00000042772	Smg7	mRNA	4e-16	-	152848620	152848860	0	1	240,	0	-15.4	-14.4	2.39
chr1	152878155	152902646	ENSMUSG00000042772	Smg7	mRNA	1.2e-06	-	152878155	152902646	0	2	13,138,	0,24353	-5.91	-5.13	3.37
chr1	153115666	153115877	ENSMUSG00000042751	Nmnat2	mRNA	3.2e-21	+	153115666	153115877	0	1	211,	0	-20.5	-19.5	1.69
chr11	53186288	53187158	ENSMUSG00000036264	Fstl4	mRNA	2e-77	+	53186288	53187158	0	1	870,	0	-76.7	-75.3	17.7
chr1	153221049	153223728	ENSMUSG00000026478	Lamc1	mRNA	7.9e-19	-	153221049	153223728	0	2	680,70,	0,2609	-18.1	-17.1	5.33
chr11	53261546	53262383	ENSMUSG00000020361	Hspa4	mRNA	2.5e-61	-	53261546	53262383	0	2	269,120,	0,717	-60.6	-59.3	2.96
chr11	53267066	53268554	ENSMUSG00000020361	Hspa4	mRNA	2.5e-15	-	53267066	53268554	0	2	175,65,	0,1423	-14.6	-13.6	2.44
chr11	53324678	53327383	ENSMUSG00000018239	Zcchc10	mRNA	6.3e-21	+	53324678	53327383	0	2	63,115,	0,2590	-20.2	-19.2	7.58
chr11	53332354	53332798	ENSMUSG00000018239	Zcchc10	mRNA	7.9e-94	+	53332354	53332798	0	1	444,	0	-93.1	-91.6	14.4
chr11	53350952	53368135	ENSMUSG00000049470	Aff4	mRNA	2.4e-06	+	53350952	53368135	0	2	177,63,	0,17120	-5.62	-4.85	1.67
chr11	53368747	53373048	ENSMUSG00000049470	Aff4	mRNA	0	+	53368747	53373048	0	2	39,771,	0,3530	-410	#NAME?	8.4
chr11	53399596	53404405	ENSMUSG00000049470	Aff4	mRNA	1e-189	+	53399596	53404405	0	3	910,89,50,	0,2881,4759	-189	-188	7.25
chr11	53411968	53415600	ENSMUSG00000049470	Aff4	mRNA	1e-198	+	53411968	53415600	0	2	88,213,	0,3419	-198	-196	7.92
chr1	153456026	153456715	ENSMUSG00000042699	Dhx9	mRNA	2.5e-48	-	153456026	153456715	0	1	689,	0	-47.6	-46.4	5.37
chr11	53465495	53465914	ENSMUSG00000018387	Shroom1	mRNA	1.3e-13	+	53465495	53465914	0	1	419,	0	-12.9	-12	6.1
chr11	53477288	53477528	ENSMUSG00000044352	Sowaha	mRNA	1e-45	-	53477288	53477528	0	1	240,	0	-45	-43.8	3.08
chr11	53477915	53480214	ENSMUSG00000044352	Sowaha	mRNA	1e-103	-	53477915	53480214	0	1	2299,	0	-103	-101	6.1
chr11	53519406	53532017	ENSMUSG00000018398	2017-09-08	mRNA	1e-161	+	53519406	53532017	0	3	45,294,22,	0,339,12589	-161	-159	8.71
chr11	53541203	53541414	ENSMUSG00000018398	2017-09-08	mRNA	1.6e-27	+	53541203	53541414	0	1	211,	0	-26.8	-25.8	2.43
chr11	53542762	53543033	ENSMUSG00000018398	2017-09-08	mRNA	3.2e-52	+	53542762	53543033	0	1	271,	0	-51.5	-50.2	2.76
chr11	53548545	53548786	ENSMUSG00000018398	2017-09-08	mRNA	2e-67	+	53548545	53548786	0	1	241,	0	-66.7	-65.4	1.97
chr11	53567378	53567772	ENSMUSG00000018395	Kif3a	mRNA	2e-17	+	53567378	53567772	0	2	153,57,	0,337	-16.7	-15.8	2.54
chr11	53584399	53594284	ENSMUSG00000018395	Kif3a	mRNA	2e-38	+	53584399	53594284	0	7	46,96,72,9,157,181,8,	0,2435,4289,6317,8974,9519,9877	-37.7	-36.5	2.76
chr1	153653114	153653324	ENSMUSG00000042671	Rgs8	mRNA	1e-204	+	153653114	153653324	0	1	210,	0	-204	-202	5.02
chr1	153690999	153693169	ENSMUSG00000042671	Rgs8	mRNA	0	+	153690999	153693169	0	2	65,445,	0,1725	-1680	#NAME?	5.21
chr1	153695413	153696581	ENSMUSG00000042671	Rgs8	mRNA	0	+	153695413	153696581	0	1	1168,	0	-847	#NAME?	3.65
chr1	153696909	153697449	ENSMUSG00000042671	Rgs8	mRNA	1e-238	+	153696909	153697449	0	1	540,	0	-238	-236	2.32
chr1	153742045	153744329	ENSMUSG00000026475	Rgs16	mRNA	1e-282	+	153742045	153744329	0	2	84,696,	0,1588	-282	-280	12
chr1	153743609	153749149	ENSMUSG00000099568	Gm28513	lncRNA	3.2e-70	-	153743609	153749149	0	2	260,120,	0,5420	-69.5	-68.2	22.7
chr1	153744868	153745408	ENSMUSG00000026475	Rgs16	mRNA	7.9e-35	+	153744868	153745408	0	1	540,	0	-34.1	-33	4.43
chr1	153870352	153900118	ENSMUSG00000045968	Teddm2	mRNA	1.3e-07	-	153870352	153900118	0	2	24,126,	0,29640	-6.89	-6.09	1.65
chr1	153899870	153900139	ENSMUSG00000045968	Teddm2	mRNA	0	-	153899870	153900139	0	1	269,	0	-526	#NAME?	5.15
chr1	153899925	153900036	ENSMUSG00000099227	Mir8114	others	0	+	153899925	153900036	0	1	111,	0	-582	#NAME?	7.02
chr1	153899943	153900670	ENSMUSG00000026473	Glul	mRNA	0	+	153899943	153900670	0	2	116,65,	0,662	-534	#NAME?	4.85
chr1	153907896	153908286	ENSMUSG00000026473	Glul	mRNA	0	+	153907896	153908286	0	1	390,	0	-1210	#NAME?	3.26
chr11	54353044	54361342	ENSMUSG00000020333	Acsl6	mRNA	1e-129	+	54353044	54361342	0	2	18,283,	0,8015	-129	-128	2.98
chr11	54361850	54362061	ENSMUSG00000020333	Acsl6	mRNA	2.5e-35	+	54361850	54362061	0	1	211,	0	-34.6	-33.5	2.48
chr1	154397687	154398828	ENSMUSG00000004110	Cacna1e	mRNA	1e-230	-	154397687	154398828	0	1	1141,	0	-230	-228	13
chr11	54438198	54438349	ENSMUSG00000035992	Fnip1	mRNA	7.9e-23	+	54438198	54438349	0	1	151,	0	-22.1	-21.1	4.86
chr1	154471645	154472534	ENSMUSG00000004110	Cacna1e	mRNA	1e-138	-	154471645	154472534	0	2	6,475,	0,414	-138	-136	7.9
chr11	54502259	54504758	ENSMUSG00000035992	Fnip1	mRNA	7.9e-77	+	54502259	54504758	0	2	1416,21,	0,2478	-76.1	-74.7	5.16
chr11	54690398	54694299	ENSMUSG00000037533	Rapgef6	mRNA	1e-161	+	54690398	54694299	0	3	7,503,30,	0,839,3871	-161	-159	17.3
chr11	54740207	54740446	ENSMUSG00000052298	Cdc42se2	mRNA	2e-28	-	54740207	54740446	0	1	239,	0	-27.7	-26.7	4.79
chr11	54756506	54787675	ENSMUSG00000052298	Cdc42se2	mRNA	1e-31	-	54756506	54787675	0	3	53,159,116,	0,3674,31053	-31	-29.9	11.3
chr11	54840822	54848589	ENSMUSG00000020268	Lyrm7	mRNA	5e-60	-	54840822	54848589	0	2	380,11,	0,7756	-59.3	-58	11.1
chr11	54866382	54866528	ENSMUSG00000020267	Hint1	mRNA	1e-132	+	54866382	54866528	0	1	146,	0	-132	-130	5.01
chr11	54870152	54870472	ENSMUSG00000020267	Hint1	mRNA	1e-182	+	54870152	54870472	0	1	320,	0	-182	-180	2.47
chr11	54910814	54911505	ENSMUSG00000020400	Tnip1	mRNA	1.6e-94	-	54910814	54911505	0	1	691,	0	-93.8	-92.3	8.36
chr1	155097789	155099338	ENSMUSG00000056708	Ier5	mRNA	1e-289	-	155097789	155099338	0	1	1549,	0	-289	-287	16.5
chr1	155099546	155099636	ENSMUSG00000056708	Ier5	mRNA	4.7e-08	-	155099546	155099636	0	1	90,	0	-7.33	-6.52	4.17
chr11	55109649	55109770	ENSMUSG00000000594	Gm2a	mRNA	9.1e-08	+	55109649	55109770	0	1	121,	0	-7.04	-6.23	1.54
chr1	155202019	155202829	ENSMUSG00000026470	Stx6	mRNA	0	+	155202019	155202829	0	1	810,	0	-506	#NAME?	13.1
chr11	55204349	55213797	ENSMUSG00000020261	Slc36a1	mRNA	1.6e-15	+	55204349	55213797	0	3	139,39,3,	0,8515,9445	-14.8	-13.9	4.11
chr11	5520688	5521136	ENSMUSG00000020484	Xbp1	mRNA	6.3e-80	+	5520688	5521136	0	1	448,	0	-79.2	-77.8	9.15
chr1	155225725	155226085	ENSMUSG00000033722	BC034090	mRNA	2.5e-14	-	155225725	155226085	0	1	360,	0	-13.6	-12.7	7.19
chr11	55232589	55233158	ENSMUSG00000020261	Slc36a1	mRNA	4e-63	+	55232589	55233158	0	1	569,	0	-62.4	-61.1	11
chr11	55233517	55233906	ENSMUSG00000020261	Slc36a1	mRNA	1.6e-64	+	55233517	55233906	0	1	389,	0	-63.8	-62.5	8.03
chr11	5524641	5525327	ENSMUSG00000020484	Xbp1	mRNA	0	+	5524641	5525327	0	1	686,	0	-714	#NAME?	4.96
chr1	155280440	155282243	ENSMUSG00000026469	Xpr1	mRNA	1e-114	-	155280440	155282243	0	2	630,61,	0,1742	-114	-112	18.4
chr11	5531243	5534281	ENSMUSG00000020482	Ccdc117	mRNA	6.3e-99	-	5531243	5534281	0	2	290,39,	0,2999	-98.2	-96.7	6
chr11	55409902	55420080	ENSMUSG00000018593	Sparc	mRNA	1e-294	-	55409902	55420080	0	2	95,293,	0,9885	-294	-292	4.7
chr1	155417204	155417415	ENSMUSG00000026469	Xpr1	mRNA	1e-35	-	155417204	155417415	0	1	211,	0	-35	-33.8	7.79
chr11	55461096	55461239	ENSMUSG00000018585	Atox1	mRNA	5e-16	-	55461096	55461239	0	1	143,	0	-15.3	-14.4	2.83
chr11	55469684	55485659	ENSMUSG00000018583	G3bp1	mRNA	1e-15	+	55469684	55485659	0	2	117,34,	0,15941	-15	-14	3.51
chr11	55499779	55500169	ENSMUSG00000018583	G3bp1	mRNA	1e-186	+	55499779	55500169	0	1	390,	0	-186	-184	5.63
chr1	155558119	155558508	ENSMUSG00000033701	Acbd6	mRNA	2e-09	+	155558119	155558508	0	1	389,	0	-8.69	-7.85	2.61
chr1	155686998	155687208	ENSMUSG00000033701	Acbd6	mRNA	7.9e-15	+	155686998	155687208	0	1	210,	0	-14.1	-13.2	3.53
chr1	155779380	155781286	ENSMUSG00000033684	Qsox1	mRNA	1.3e-34	-	155779380	155781286	0	2	558,12,	0,1894	-33.9	-32.8	6.88
chr1	155846762	155848712	ENSMUSG00000033671	Cep350	mRNA	1e-101	-	155846762	155848712	0	1	1950,	0	-101	-99.9	16.7
chr1	155862385	155862776	ENSMUSG00000033671	Cep350	mRNA	2.5e-27	-	155862385	155862776	0	1	391,	0	-26.6	-25.6	6.36
chr1	155928749	155929050	ENSMUSG00000033671	Cep350	mRNA	1.6e-35	-	155928749	155929050	0	1	301,	0	-34.8	-33.6	6.99
chr1	156006838	156017441	ENSMUSG00000026466	Tor1aip1	mRNA	0	-	156006838	156017441	0	3	871,57,118,	0,6479,10485	-370	#NAME?	14.4
chr1	156034855	156035913	ENSMUSG00000026466	Tor1aip1	mRNA	7.4e-09	-	156034855	156035913	0	2	25,156,	0,902	-8.13	-7.3	3.73
chr1	156035731	156035912	ENSMUSG00000050565	Tor1aip2	mRNA	7.8e-10	+	156035731	156035912	0	1	181,	0	-9.11	-8.27	3.34
chr1	156036270	156036480	ENSMUSG00000026466	Tor1aip1	mRNA	7.9e-35	-	156036270	156036480	0	1	210,	0	-34.1	-32.9	4.41
chr1	156036294	156051836	ENSMUSG00000050565	Tor1aip2	mRNA	0	+	156036294	156051836	0	3	260,245,543,	0,4595,14999	-551	#NAME?	17.4
chr1	156064880	156065898	ENSMUSG00000050565	Tor1aip2	mRNA	2e-51	+	156064880	156065898	0	1	1018,	0	-50.7	-49.5	10.9
chr1	156558785	156559116	ENSMUSG00000026596	Abl2	mRNA	2.8e-06	+	156558785	156559116	0	1	331,	0	-5.56	-4.79	3.34
chr1	156641108	156642819	ENSMUSG00000026596	Abl2	mRNA	1e-132	+	156641108	156642819	0	1	1711,	0	-132	-130	19.2
chr1	156655113	156655802	ENSMUSG00000060519	Tor3a	mRNA	1e-44	-	156655113	156655802	0	1	689,	0	-44	-42.8	7.73
chr1	156681045	156686078	ENSMUSG00000033557	Fam20b	mRNA	0	-	156681045	156686078	0	2	597,122,	0,4911	-381	#NAME?	11.9
chr1	156705644	156706124	ENSMUSG00000033557	Fam20b	mRNA	1e-266	-	156705644	156706124	0	1	480,	0	-266	-263	9.33
chr1	156718905	156719086	ENSMUSG00000033557	Fam20b	mRNA	2e-15	-	156718905	156719086	0	1	181,	0	-14.7	-13.8	9.15
chr1	156808843	156811514	ENSMUSG00000026594	Ralgps2	mRNA	7.9e-92	-	156808843	156811514	0	2	350,70,	0,2601	-91.1	-89.6	17.7
chr11	57011476	57011972	ENSMUSG00000020524	Gria1	mRNA	3.2e-34	+	57011476	57011972	0	2	17,163,	0,333	-33.5	-32.4	3.15
chr11	5704371	5704641	ENSMUSG00000020477	Mrps24	mRNA	1e-148	-	5704371	5704641	0	1	270,	0	-148	-146	5.42
chr1	15710803	15711673	ENSMUSG00000092083	Kcnb2	mRNA	1e-10	+	15710803	15711673	0	1	870,	0	-10	-9.13	19.6
chr11	5712580	5715680	ENSMUSG00000020477	Mrps24	mRNA	2e-95	-	5712580	5715680	0	2	14,226,	0,2874	-94.7	-93.2	6.11
chr1	157140551	157147818	ENSMUSG00000070565	Rasal2	mRNA	5e-30	-	157140551	157147818	0	3	324,88,189,	0,5638,7078	-29.3	-28.2	6.75
chr11	5715423	5732144	ENSMUSG00000049680	Urgcp	mRNA	0	-	5715423	5732144	0	6	2840,39,51,78,27,80,	0,7378,7687,10924,11407,16641	-889	#NAME?	20.4
chr1	157157025	157157326	ENSMUSG00000070565	Rasal2	mRNA	1e-30	-	157157025	157157326	0	1	301,	0	-30	-28.9	8.74
chr1	157157565	157157745	ENSMUSG00000070565	Rasal2	mRNA	7.1e-06	-	157157565	157157745	0	1	180,	0	-5.15	-4.39	2.61
chr1	157175850	157176031	ENSMUSG00000070565	Rasal2	mRNA	4.2e-07	-	157175850	157176031	0	1	181,	0	-6.38	-5.59	2.73
chr11	57327461	57328449	ENSMUSG00000020524	Gria1	mRNA	1e-171	+	57327461	57328449	0	1	988,	0	-171	-170	3.46
chr11	57328628	57329227	ENSMUSG00000020524	Gria1	mRNA	3.2e-26	+	57328628	57329227	0	1	599,	0	-25.5	-24.4	1.74
chr11	57329286	57329975	ENSMUSG00000020524	Gria1	mRNA	0	+	57329286	57329975	0	1	689,	0	-770	#NAME?	6.32
chr1	157412711	157412832	ENSMUSG00000049881	2810025M15Rik	others	1e-05	+	157412711	157412832	0	1	121,	0	-4.98	-4.22	2.56
chr11	57483619	57484097	ENSMUSG00000020523	Fam114a2	mRNA	2e-31	-	57483619	57484097	0	1	478,	0	-30.7	-29.6	3.96
chr11	57529479	57530616	ENSMUSG00000020522	Mfap3	mRNA	1e-196	+	57529479	57530616	0	1	1137,	0	-196	-194	15.7
chr11	57530854	57531782	ENSMUSG00000020522	Mfap3	mRNA	6.3e-58	+	57530854	57531782	0	1	928,	0	-57.2	-55.9	10.3
chr11	5762128	5769009	ENSMUSG00000083844	Ube2d-ps	others	1.6e-39	+	5762128	5769009	0	3	112,63,124,	0,3380,6757	-38.8	-37.7	3.78
chr11	5762135	5762376	ENSMUSG00000049680	Urgcp	mRNA	2e-32	-	5762135	5762376	0	1	241,	0	-31.7	-30.6	4.68
chr11	5769221	5780900	ENSMUSG00000083844	Ube2d-ps	others	1e-189	+	5769221	5780900	0	2	22,695,	0,10984	-189	-187	11.6
chr11	57784606	57785027	ENSMUSG00000020520	Galnt10	mRNA	1.3e-16	+	57784606	57785027	0	1	421,	0	-15.9	-14.9	5.56
chr11	57801636	57802256	ENSMUSG00000020519	Sap30l	mRNA	3.2e-47	+	57801636	57802256	0	1	620,	0	-46.5	-45.2	2.97
chr11	57808102	57810217	ENSMUSG00000020519	Sap30l	mRNA	1e-151	+	57808102	57810217	0	2	20,276,	0,1839	-151	-149	9.64
chr11	5788487	5791815	ENSMUSG00000020476	Dbnl	mRNA	2e-47	+	5788487	5791815	0	2	155,24,	0,3304	-46.7	-45.5	3.59
chr11	5796763	5797300	ENSMUSG00000020476	Dbnl	mRNA	3.2e-49	+	5796763	5797300	0	3	60,152,26,	0,260,511	-48.5	-47.3	2.53
chr11	5799981	5800487	ENSMUSG00000020476	Dbnl	mRNA	1e-149	+	5799981	5800487	0	1	506,	0	-149	-147	7.46
chr11	58041554	58042278	ENSMUSG00000037331	Larp1	mRNA	2e-05	+	58041554	58042278	0	2	102,49,	0,675	-4.69	-3.94	1.74
chr11	58048105	58049895	ENSMUSG00000037331	Larp1	mRNA	1.3e-15	+	58048105	58049895	0	2	41,199,	0,1591	-14.9	-14	2.76
chr11	58057359	58058949	ENSMUSG00000037331	Larp1	mRNA	1e-114	+	58057359	58058949	0	2	29,391,	0,1199	-114	-112	4.64
chr11	58059218	58060117	ENSMUSG00000037331	Larp1	mRNA	1e-230	+	58059218	58060117	0	1	899,	0	-230	-228	10.2
chr11	58060236	58060507	ENSMUSG00000037331	Larp1	mRNA	5e-36	+	58060236	58060507	0	1	271,	0	-35.3	-34.2	3.69
chr11	58121259	58121739	ENSMUSG00000037275	Gemin5	mRNA	1.6e-59	-	58121259	58121739	0	1	480,	0	-58.8	-57.5	18.7
chr11	58125087	58125328	ENSMUSG00000037275	Gemin5	mRNA	1e-10	-	58125087	58125328	0	1	241,	0	-9.99	-9.12	3.38
chr11	58206134	58206462	ENSMUSG00000078853	Igtp	mRNA	6.3e-31	+	58206134	58206462	0	1	328,	0	-30.2	-29.1	14
chr11	58206847	58207175	ENSMUSG00000078853	Igtp	mRNA	7.9e-26	+	58206847	58207175	0	1	328,	0	-25.1	-24.1	10.8
chr1	158245777	158247214	ENSMUSG00000004031	Brinp2	mRNA	1e-159	-	158245777	158247214	0	1	1437,	0	-159	-157	14.5
chr11	5828638	5829218	ENSMUSG00000020474	Polm	mRNA	2.5e-34	-	5828638	5829218	0	2	477,4,	0,576	-33.6	-32.4	7.57
chr11	58316574	58317082	ENSMUSG00000049755	Zfp672	mRNA	1.3e-69	-	58316574	58317082	0	1	508,	0	-68.9	-67.5	6.64
chr11	58317230	58319438	ENSMUSG00000049755	Zfp672	mRNA	4e-71	-	58317230	58319438	0	2	304,115,	0,2093	-70.4	-69	7.39
chr11	58331113	58331611	ENSMUSG00000013646	Sh3bp5l	mRNA	4e-83	+	58331113	58331611	0	2	2,358,	0,140	-82.4	-81	4.93
chr11	58331670	58337754	ENSMUSG00000013646	Sh3bp5l	mRNA	2e-26	+	58331670	58337754	0	2	193,18,	0,6066	-25.7	-24.7	1.91
chr11	58345456	58346410	ENSMUSG00000013646	Sh3bp5l	mRNA	0	+	58345456	58346410	0	2	29,481,	0,473	-553	#NAME?	10.3
chr1	158355487	158355847	ENSMUSG00000004031	Brinp2	mRNA	2.5e-37	-	158355487	158355847	0	1	360,	0	-36.6	-35.5	4.89
chr1	158356145	158356326	ENSMUSG00000004031	Brinp2	mRNA	8.3e-06	-	158356145	158356326	0	1	181,	0	-5.08	-4.31	4.36
chr1	158684116	158688992	ENSMUSG00000026587	Astn1	mRNA	1e-196	+	158684116	158688992	0	2	151,480,	0,4396	-196	-194	11.7
chr1	158689231	158689381	ENSMUSG00000026587	Astn1	mRNA	8.5e-07	+	158689231	158689381	0	1	150,	0	-6.07	-5.28	2.04
chr1	158689830	158690101	ENSMUSG00000026587	Astn1	mRNA	1.3e-13	+	158689830	158690101	0	1	271,	0	-12.9	-12	3.07
chr11	5871550	5872088	ENSMUSG00000020473	Aebp1	mRNA	1e-94	+	5871550	5872088	0	1	538,	0	-94	-92.5	16.9
chr11	58859232	58859742	ENSMUSG00000072915	Gm12258	mRNA	1e-15	+	58859232	58859742	0	1	510,	0	-15	-14.1	2.95
chr11	58860309	58860789	ENSMUSG00000072915	Gm12258	mRNA	6.3e-78	+	58860309	58860789	0	1	480,	0	-77.2	-75.8	7.63
chr11	58877979	58880470	ENSMUSG00000020491	2810021J22Rik	mRNA	1.3e-70	+	58877979	58880470	0	3	25,93,542,	0,796,1949	-69.9	-68.5	17.7
chr11	58949328	58949533	ENSMUSG00000056895	Hist3h2ba	mRNA	2e-43	+	58949328	58949533	0	1	205,	0	-42.7	-41.5	11.1
chr11	58954744	58955489	ENSMUSG00000078851	Hist3h2a	mRNA	0	+	58954744	58955489	0	1	745,	0	-364	#NAME?	9.48
chr11	58954744	58965175	ENSMUSG00000036964	Trim17	mRNA	0	+	58954744	58965175	0	3	648,68,62,	0,9057,10369	-358	#NAME?	9.52
chr11	58954982	58955120	ENSMUSG00000106175	Gm44313	others	3.2e-75	-	58954982	58955120	0	1	138,	0	-74.5	-73.1	5.44
chr11	58990383	58990742	ENSMUSG00000020455	Trim11	mRNA	2e-63	+	58990383	58990742	0	1	359,	0	-62.7	-61.4	6.12
chr11	59157855	59158843	ENSMUSG00000049287	Iba57	mRNA	2.5e-93	-	59157855	59158843	0	2	804,6,	0,982	-92.6	-91.1	15.7
chr11	59175687	59176168	ENSMUSG00000043448	Gjc2	mRNA	1e-85	-	59175687	59176168	0	1	481,	0	-85	-83.6	7.64
chr11	59176407	59177487	ENSMUSG00000043448	Gjc2	mRNA	1e-152	-	59176407	59177487	0	1	1080,	0	-152	-150	14.2
chr11	59177576	59183183	ENSMUSG00000043448	Gjc2	mRNA	7.9e-36	-	59177576	59183183	0	3	97,81,33,	0,5169,5574	-35.1	-34	17.2
chr11	59199835	59201499	ENSMUSG00000085882	2610507I01Rik	lncRNA	1e-33	-	59199835	59201499	0	2	467,7,	0,1657	-33	-31.9	35.3
chr11	59202266	59202385	ENSMUSG00000085882	2610507I01Rik	lncRNA	2.9e-10	-	59202266	59202385	0	1	119,	0	-9.54	-8.69	5.43
chr11	59204714	59205899	ENSMUSG00000036860	Mrpl55	mRNA	1.3e-28	+	59204714	59205899	0	2	43,251,	0,934	-27.9	-26.8	2.71
chr11	59208304	59208481	ENSMUSG00000072898	Gm10434	others	1.7e-06	-	59208304	59208481	0	1	177,	0	-5.76	-4.98	3.01
chr11	59208350	59208470	ENSMUSG00000020441	2310033P09Rik	mRNA	2.4e-07	+	59208350	59208470	0	1	120,	0	-6.62	-5.82	2.45
chr11	59209349	59210410	ENSMUSG00000020441	2310033P09Rik	mRNA	2.5e-35	+	59209349	59210410	0	3	44,132,184,	0,623,877	-34.6	-33.4	3.79
chr11	59212544	59212695	ENSMUSG00000048076	Arf1	mRNA	6.3e-61	-	59212544	59212695	0	1	151,	0	-60.2	-58.9	1.59
chr1	159342821	159345121	ENSMUSG00000040782	Rfwd2	mRNA	1e-62	+	159342821	159345121	0	2	30,301,	0,1999	-62	-60.6	4.4
chr11	59428789	59442794	ENSMUSG00000009894	Snap47	mRNA	0	-	59428789	59442794	0	3	24,539,3,	0,9188,14002	-1740	#NAME?	7.21
chr11	59455051	59456056	ENSMUSG00000036819	Jmjd4	mRNA	1e-136	+	59455051	59456056	0	2	28,750,	0,255	-136	-134	16.8
chr11	59487013	59492118	ENSMUSG00000020472	Zkscan17	mRNA	1e-134	-	59487013	59492118	0	2	804,4,	0,5101	-134	-132	14.2
chr11	59505661	59505841	ENSMUSG00000072893	4933439C10Rik	lncRNA	7.9e-22	+	59505661	59505841	0	1	180,	0	-21.1	-20.1	10
chr11	59505900	59506200	ENSMUSG00000072893	4933439C10Rik	lncRNA	4e-30	+	59505900	59506200	0	1	300,	0	-29.4	-28.3	4.88
chr11	59510770	59511040	ENSMUSG00000072893	4933439C10Rik	lncRNA	1.2e-10	+	59510770	59511040	0	1	270,	0	-9.93	-9.07	3.47
chr1	159523768	159523949	ENSMUSG00000015829	Tnr	mRNA	7.9e-09	+	159523768	159523949	0	1	181,	0	-8.1	-7.27	8.17
chr11	5955722	5955961	ENSMUSG00000002741	Ykt6	mRNA	1e-52	+	5955722	5955961	0	1	239,	0	-52	-50.7	4.94
chr11	5969912	5971170	ENSMUSG00000057897	Camk2b	mRNA	0	-	5969912	5971170	0	1	1258,	0	-3020	#NAME?	10.2
chr11	5971617	5971708	ENSMUSG00000057897	Camk2b	mRNA	4e-08	-	5971617	5971708	0	1	91,	0	-7.4	-6.58	1.31
chr11	59737145	59737266	ENSMUSG00000005417	Mprip	mRNA	2.7e-05	+	59737145	59737266	0	1	121,	0	-4.57	-3.83	1.44
chr11	59752552	59752943	ENSMUSG00000005417	Mprip	mRNA	1e-110	+	59752552	59752943	0	1	391,	0	-110	-108	2.93
chr11	59755053	59758397	ENSMUSG00000005417	Mprip	mRNA	1e-118	+	59755053	59758397	0	2	56,874,	0,2470	-118	-116	4.42
chr11	59758905	59759565	ENSMUSG00000005417	Mprip	mRNA	5e-32	+	59758905	59759565	0	1	660,	0	-31.3	-30.2	2.31
chr11	59759713	59760313	ENSMUSG00000005417	Mprip	mRNA	1e-161	+	59759713	59760313	0	1	600,	0	-161	-160	5.99
chr11	59760582	59764413	ENSMUSG00000005417	Mprip	mRNA	1e-183	+	59760582	59764413	0	2	745,34,	0,3797	-183	-182	4.83
chr11	59791854	59794112	ENSMUSG00000032633	Flcn	mRNA	0	-	59791854	59794112	0	2	957,27,	0,2231	-541	#NAME?	10.3
chr11	59809599	59809837	ENSMUSG00000032633	Flcn	mRNA	7.9e-25	-	59809599	59809837	0	2	2,178,	0,60	-24.1	-23	2.46
chr1	159850062	159852433	ENSMUSG00000015829	Tnr	mRNA	1e-102	+	159850062	159852433	0	2	483,477,	0,1894	-102	-101	17.2
chr11	59874649	59876085	ENSMUSG00000032615	Nt5m	mRNA	1e-119	+	59874649	59876085	0	2	18,281,	0,1155	-119	-117	5.26
chr1	159926240	159926331	ENSMUSG00000015829	Tnr	mRNA	0.0005	+	159926240	159926331	0	1	91,	0	-3.3	-2.6	3.21
chr11	59948205	59960946	ENSMUSG00000061650	Med9	mRNA	1e-150	+	59948205	59960946	0	2	273,388,	0,12353	-150	-148	4.49
chr11	59961544	59962055	ENSMUSG00000061650	Med9	mRNA	1e-122	+	59961544	59962055	0	1	511,	0	-122	-121	5.8
chr11	59963269	59964527	ENSMUSG00000049892	Rasd1	mRNA	1e-85	-	59963269	59964527	0	2	1097,8,	0,1250	-85	-83.6	21.7
chr11	60185813	60186203	ENSMUSG00000062115	Rai1	mRNA	2e-92	+	60185813	60186203	0	1	390,	0	-91.7	-90.2	7.88
chr11	60186412	60187852	ENSMUSG00000062115	Rai1	mRNA	1e-260	+	60186412	60187852	0	1	1440,	0	-260	-258	19.3
chr11	60187911	60188481	ENSMUSG00000062115	Rai1	mRNA	1e-153	+	60187911	60188481	0	1	570,	0	-153	-151	11.5
chr11	60188720	60190669	ENSMUSG00000062115	Rai1	mRNA	1e-160	+	60188720	60190669	0	1	1949,	0	-160	-158	9.26
chr11	60198387	60198718	ENSMUSG00000062115	Rai1	mRNA	7.9e-31	+	60198387	60198718	0	1	331,	0	-30.1	-29	3.95
chr1	160224059	160226183	ENSMUSG00000026721	Rabgap1l	mRNA	1e-111	-	160224059	160226183	0	2	309,142,	0,1982	-111	-109	7.47
chr1	160226451	160247537	ENSMUSG00000026721	Rabgap1l	mRNA	1e-155	-	160226451	160247537	0	5	231,72,84,105,79,	0,5344,10174,12079,21007	-155	-154	7.72
chr11	60229584	60231132	ENSMUSG00000000538	Tom1l2	mRNA	1e-214	-	60229584	60231132	0	2	657,32,	0,1516	-214	-212	4.53
chr11	60280222	60352905	ENSMUSG00000000538	Tom1l2	mRNA	1e-216	-	60280222	60352905	0	2	61,149,	0,72534	-216	-214	6.1
chr11	60438486	60442310	ENSMUSG00000018415	Gid4	mRNA	1e-111	+	60438486	60442310	0	2	87,332,	0,3492	-111	-109	6.48
chr11	60454590	60456577	ENSMUSG00000020537	Drg2	mRNA	1e-22	+	60454590	60456577	0	2	153,27,	0,1960	-22	-21	3.01
chr11	60468216	60468426	ENSMUSG00000020537	Drg2	mRNA	7.9e-17	+	60468216	60468426	0	1	210,	0	-16.1	-15.1	1.86
chr11	60537989	60538529	ENSMUSG00000042650	Alkbh5	mRNA	3.2e-45	+	60537989	60538529	0	1	540,	0	-44.5	-43.3	3.99
chr11	60538588	60538978	ENSMUSG00000042650	Alkbh5	mRNA	2e-29	+	60538588	60538978	0	1	390,	0	-28.7	-27.6	3.25
chr11	60553803	60554501	ENSMUSG00000042650	Alkbh5	mRNA	4e-20	+	60553803	60554501	0	2	66,264,	0,434	-19.4	-18.4	2.65
chr11	6065585	6066362	ENSMUSG00000057897	Camk2b	mRNA	5e-42	-	6065585	6066362	0	2	163,107,	0,670	-41.3	-40.1	6.54
chr11	60713320	60713947	ENSMUSG00000020536	Llgl1	mRNA	1e-178	+	60713320	60713947	0	1	627,	0	-178	-176	6.28
chr11	60730921	60732324	ENSMUSG00000018599	Mief2	mRNA	1e-290	+	60730921	60732324	0	1	1403,	0	-290	-288	20.8
chr11	60740117	60740655	ENSMUSG00000002814	Top3a	mRNA	5e-34	-	60740117	60740655	0	1	538,	0	-33.3	-32.2	13.3
chr11	60742470	60743936	ENSMUSG00000002814	Top3a	mRNA	1e-30	-	60742470	60743936	0	2	654,4,	0,1462	-30	-28.9	19.4
chr11	60777523	60777823	ENSMUSG00000049323	Smcr8	mRNA	2.5e-27	+	60777523	60777823	0	1	300,	0	-26.6	-25.5	5.93
chr11	60778032	60779080	ENSMUSG00000049323	Smcr8	mRNA	2.5e-57	+	60778032	60779080	0	1	1048,	0	-56.6	-55.3	8
chr11	60779228	60780366	ENSMUSG00000049323	Smcr8	mRNA	7.9e-83	+	60779228	60780366	0	1	1138,	0	-82.1	-80.7	11.3
chr11	60783859	60786043	ENSMUSG00000049323	Smcr8	mRNA	1e-219	+	60783859	60786043	0	1	2184,	0	-219	-217	15.6
chr11	60855784	60858129	ENSMUSG00000042569	Dhrs7b	mRNA	5e-68	+	60855784	60858129	0	2	68,412,	0,1933	-67.3	-66	5.58
chr11	60864451	60875868	ENSMUSG00000043284	Tmem11	mRNA	0	-	60864451	60875868	0	2	897,109,	0,11308	-329	#NAME?	9.17
chr11	60905086	60906073	ENSMUSG00000018931	Natd1	mRNA	4e-84	-	60905086	60906073	0	1	987,	0	-83.4	-82	12
chr1	160906417	160930102	ENSMUSG00000040423	Rc3h1	mRNA	7.9e-19	+	160906417	160930102	0	2	282,139,	0,23546	-18.1	-17.1	5.63
chr11	60952064	60952572	ENSMUSG00000018932	Map2k3	mRNA	2.5e-73	+	60952064	60952572	0	1	508,	0	-72.6	-71.2	15.8
chr1	161019487	161020117	ENSMUSG00000043467	Zbtb37	mRNA	1.3e-19	-	161019487	161020117	0	1	630,	0	-18.9	-17.9	15.5
chr1	16105773	16106223	ENSMUSG00000025921	Rdh10	mRNA	5e-93	+	16105773	16106223	0	1	450,	0	-92.3	-90.9	12.7
chr11	6106678	6107427	ENSMUSG00000053838	Nudcd3	mRNA	1e-244	-	6106678	6107427	0	1	749,	0	-244	-242	8.38
chr11	61069128	61071071	ENSMUSG00000042529	Kcnj12	mRNA	0	+	61069128	61071071	0	1	1943,	0	-1090	#NAME?	16.5
chr1	161070060	161070658	ENSMUSG00000026709	Dars2	mRNA	7.9e-41	-	161070060	161070658	0	1	598,	0	-40.1	-38.9	8.37
chr1	161088853	161089183	ENSMUSG00000026705	Klhl20	mRNA	2.5e-31	-	161088853	161089183	0	1	330,	0	-30.6	-29.5	6.31
chr1	161109288	161109649	ENSMUSG00000026705	Klhl20	mRNA	6.3e-49	-	161109288	161109649	0	1	361,	0	-48.2	-47	6.62
chr1	161130390	161131511	ENSMUSG00000026705	Klhl20	mRNA	7.9e-15	-	161130390	161131511	0	2	62,149,	0,972	-14.1	-13.2	5.96
chr11	61245973	61246272	ENSMUSG00000010025	Aldh3a2	mRNA	1e-107	-	61245973	61246272	0	1	299,	0	-107	-105	4.16
chr1	161251039	161251189	ENSMUSG00000026701	Prdx6	mRNA	2.8e-05	-	161251039	161251189	0	1	150,	0	-4.55	-3.8	2.1
chr11	61408077	61409003	ENSMUSG00000109829	RP23-451A6.4	lncRNA	1e-140	+	61408077	61409003	0	1	926,	0	-140	-139	14.2
chr11	61449249	61449729	ENSMUSG00000010086	Rnf112	mRNA	0	-	61449249	61449729	0	1	480,	0	-327	#NAME?	2.47
chr11	61453801	61454131	ENSMUSG00000010086	Rnf112	mRNA	1e-76	-	61453801	61454131	0	1	330,	0	-76	-74.6	9.59
chr11	61490156	61490575	ENSMUSG00000001034	Mapk7	mRNA	6.3e-43	-	61490156	61490575	0	1	419,	0	-42.2	-41	5.68
chr11	61490783	61491651	ENSMUSG00000001034	Mapk7	mRNA	4e-95	-	61490783	61491651	0	1	868,	0	-94.4	-92.9	8.49
chr11	61517606	61517996	ENSMUSG00000001036	Epn2	mRNA	1.3e-70	-	61517606	61517996	0	1	390,	0	-69.9	-68.6	2.86
chr11	61546255	61548015	ENSMUSG00000001036	Epn2	mRNA	0	-	61546255	61548015	0	3	656,114,8,	0,1614,1752	-587	#NAME?	14.3
chr11	61756313	61762058	ENSMUSG00000020528	Prpsap2	mRNA	2.5e-34	-	61756313	61762058	0	4	32,96,95,105,	0,268,5166,5640	-33.6	-32.5	4.12
chr11	61777112	61779754	ENSMUSG00000004798	Ulk2	mRNA	9.88131291682493e-324	-	61777112	61779754	0	2	727,81,	0,2561	-323	-321	10.1
chr1	161818300	161820425	ENSMUSG00000040297	Suco	mRNA	1.6e-67	-	161818300	161820425	0	2	509,31,	0,2094	-66.8	-65.4	11.1
chr1	161834190	161834520	ENSMUSG00000040297	Suco	mRNA	3.2e-60	-	161834190	161834520	0	1	330,	0	-59.5	-58.2	5.91
chr1	161834669	161835149	ENSMUSG00000040297	Suco	mRNA	1e-144	-	161834669	161835149	0	1	480,	0	-144	-143	15.4
chr11	61915072	61916113	ENSMUSG00000047804	Akap10	mRNA	4e-66	-	61915072	61916113	0	2	509,30,	0,1011	-65.4	-64.1	15.6
chr11	6193230	6193440	ENSMUSG00000053838	Nudcd3	mRNA	2e-32	-	6193230	6193440	0	1	210,	0	-31.7	-30.6	2.2
chr1	161970262	161971550	ENSMUSG00000026698	Pigc	mRNA	1e-130	+	161970262	161971550	0	1	1288,	0	-130	-129	14.7
chr11	6200028	6200238	ENSMUSG00000096923	A730071L15Rik	mRNA	7.6e-10	+	6200028	6200238	0	1	210,	0	-9.12	-8.27	3.92
chr11	6200145	6200235	ENSMUSG00000053838	Nudcd3	mRNA	6.8e-10	-	6200145	6200235	0	1	90,	0	-9.17	-8.33	3.05
chr11	62117705	62118275	ENSMUSG00000042331	Specc1	mRNA	1e-166	+	62117705	62118275	0	1	570,	0	-166	-164	4.76
chr11	62118784	62119265	ENSMUSG00000042331	Specc1	mRNA	1e-173	+	62118784	62119265	0	1	481,	0	-173	-171	5.47
chr11	62138842	62139413	ENSMUSG00000042331	Specc1	mRNA	4e-41	+	62138842	62139413	0	1	571,	0	-40.4	-39.2	8.73
chr11	62205481	62219626	ENSMUSG00000042331	Specc1	mRNA	2.5e-32	+	62205481	62219626	0	3	19,60,342,	0,6162,13803	-31.6	-30.5	2.82
chr11	62222412	62222893	ENSMUSG00000042331	Specc1	mRNA	2e-32	+	62222412	62222893	0	1	481,	0	-31.7	-30.5	2.67
chr11	62249429	62266066	ENSMUSG00000018500	Adora2b	mRNA	1.6e-37	+	62249429	62266066	0	2	7,1005,	0,15632	-36.8	-35.6	29.1
chr11	62267311	62267575	ENSMUSG00000014243	Zswim7	mRNA	1.6e-30	-	62267311	62267575	0	1	264,	0	-29.8	-28.7	4.59
chr11	62281472	62281653	ENSMUSG00000042298	Ttc19	mRNA	1.3e-15	+	62281472	62281653	0	1	181,	0	-14.9	-14	2.79
chr1	16229513	16231039	ENSMUSG00000025920	Stau2	mRNA	1.6e-25	-	16229513	16231039	0	2	353,37,	0,1489	-24.8	-23.8	6.39
chr11	62313092	62314493	ENSMUSG00000042298	Ttc19	mRNA	1e-139	+	62313092	62314493	0	2	86,484,	0,917	-139	-137	9
chr11	62317562	62318012	ENSMUSG00000018501	Ncor1	mRNA	1e-167	-	62317562	62318012	0	1	450,	0	-167	-165	8.42
chr11	62330929	62333948	ENSMUSG00000018501	Ncor1	mRNA	3.2e-18	-	62330929	62333948	0	2	14,286,	0,2733	-17.5	-16.5	2.5
chr11	62373101	62373432	ENSMUSG00000018501	Ncor1	mRNA	5e-82	-	62373101	62373432	0	1	331,	0	-81.3	-79.8	3.11
chr11	62383200	62389777	ENSMUSG00000018501	Ncor1	mRNA	2e-95	-	62383200	62389777	0	3	175,128,87,	0,1517,6490	-94.7	-93.2	3.62
chr11	62457220	62457444	ENSMUSG00000018501	Ncor1	mRNA	2.3e-08	-	62457220	62457444	0	2	112,9,	0,215	-7.63	-6.81	2.45
chr11	62458459	62458669	ENSMUSG00000014245	Pigl	mRNA	1.2e-09	+	62458459	62458669	0	1	210,	0	-8.92	-8.08	5.82
chr1	162477798	162478008	ENSMUSG00000066752	Gm10176	lncRNA	5e-44	+	162477798	162478008	0	1	210,	0	-43.3	-42.1	3.02
chr1	162477823	162478004	ENSMUSG00000040265	Dnm3	mRNA	6.3e-44	-	162477823	162478004	0	1	181,	0	-43.2	-42	3.22
chr1	162533774	162534494	ENSMUSG00000026694	Mettl13	mRNA	6.3e-73	-	162533774	162534494	0	1	720,	0	-72.2	-70.8	13.9
chr11	62539082	62539261	ENSMUSG00000018509	Cenpv	mRNA	1.6e-29	-	62539082	62539261	0	1	179,	0	-28.8	-27.8	4.05
chr1	162545823	162546034	ENSMUSG00000026694	Mettl13	mRNA	4.9e-08	-	162545823	162546034	0	1	211,	0	-7.31	-6.5	3.53
chr11	62551439	62551819	ENSMUSG00000019505	Ubb	mRNA	0	+	62551439	62551819	0	2	156,144,	0,236	-2720	#NAME?	6.65
chr11	6258948	6259594	ENSMUSG00000004393	Ddx56	mRNA	1e-123	-	6258948	6259594	0	2	310,48,	0,598	-123	-121	7.22
chr11	62605808	62606137	ENSMUSG00000046417	Lrrc75a	mRNA	7.9e-16	-	62605808	62606137	0	1	329,	0	-15.1	-14.2	17.3
chr1	162648478	162649130	ENSMUSG00000026697	Myoc	mRNA	1.6e-61	+	162648478	162649130	0	1	652,	0	-60.8	-59.5	21.4
chr11	62664711	62665130	ENSMUSG00000048497	Mmgt2	mRNA	6.3e-26	+	62664711	62665130	0	1	419,	0	-25.2	-24.2	7.72
chr11	62665308	62665608	ENSMUSG00000048497	Mmgt2	mRNA	7.9e-13	+	62665308	62665608	0	1	300,	0	-12.1	-11.2	8.22
chr1	162673271	162674133	ENSMUSG00000040225	Prrc2c	mRNA	6.3e-60	-	162673271	162674133	0	2	385,35,	0,827	-59.2	-57.9	5.18
chr1	162697583	162697884	ENSMUSG00000040225	Prrc2c	mRNA	4e-13	-	162697583	162697884	0	1	301,	0	-12.4	-11.5	2.07
chr11	6270457	6270727	ENSMUSG00000004394	Tmed4	mRNA	5e-89	-	6270457	6270727	0	1	270,	0	-88.3	-86.9	5.77
chr1	162705202	162705892	ENSMUSG00000040225	Prrc2c	mRNA	4e-89	-	162705202	162705892	0	1	690,	0	-88.4	-86.9	6.07
chr1	162709649	162710696	ENSMUSG00000040225	Prrc2c	mRNA	6.3e-77	-	162709649	162710696	0	2	37,414,	0,633	-76.2	-74.8	4.58
chr11	62713719	62714258	ENSMUSG00000005267	Zfp287	mRNA	6.3e-90	-	62713719	62714258	0	1	539,	0	-89.2	-87.7	13.4
chr11	62728643	62729003	ENSMUSG00000005267	Zfp287	mRNA	6.3e-28	-	62728643	62729003	0	1	360,	0	-27.2	-26.1	8.71
chr11	6274660	6274870	ENSMUSG00000004394	Tmed4	mRNA	7.9e-68	-	6274660	6274870	0	1	210,	0	-67.1	-65.7	3.86
chr11	62779582	62780212	ENSMUSG00000047342	Zfp286	mRNA	3.2e-20	-	62779582	62780212	0	1	630,	0	-19.5	-18.5	7.27
chr11	62780420	62780990	ENSMUSG00000047342	Zfp286	mRNA	1.3e-36	-	62780420	62780990	0	1	570,	0	-35.9	-34.7	11.9
chr1	162840758	162850114	ENSMUSG00000040181	Fmo1	mRNA	1e-122	-	162840758	162850114	0	2	306,53,	0,9303	-122	-120	6.61
chr11	6291632	6292058	ENSMUSG00000020456	Ogdh	mRNA	6.3e-17	+	6291632	6292058	0	2	137,74,	0,352	-16.2	-15.2	4.44
chr11	6292387	6297285	ENSMUSG00000020456	Ogdh	mRNA	1e-180	+	6292387	6297285	0	3	126,110,334,	0,217,4564	-180	-178	7.84
chr1	163248057	163252916	ENSMUSG00000026586	Prrx1	mRNA	4e-36	-	163248057	163252916	0	2	339,51,	0,4808	-35.4	-34.3	11
chr1	163386156	163386603	ENSMUSG00000040124	Gorab	mRNA	1e-141	-	163386156	163386603	0	1	447,	0	-141	-140	14.8
chr1	16344613	16345093	ENSMUSG00000025920	Stau2	mRNA	2.5e-77	-	16344613	16345093	0	1	480,	0	-76.6	-75.2	6.13
chr1	163779612	163779852	ENSMUSG00000026585	Kifap3	mRNA	2.5e-39	+	163779612	163779852	0	1	240,	0	-38.6	-37.5	3.61
chr11	6389103	6390323	ENSMUSG00000041164	Zmiz2	mRNA	1e-48	+	6389103	6390323	0	3	37,150,53,	0,260,1167	-48	-46.7	31.4
chr1	163951968	163953751	ENSMUSG00000026584	Scyl3	mRNA	1.3e-70	+	163951968	163953751	0	2	648,370,	0,1413	-69.9	-68.5	7.57
chr11	63963906	63964413	ENSMUSG00000042148	Cox10	mRNA	1e-123	-	63963906	63964413	0	1	507,	0	-123	-121	8.44
chr1	163996412	163997243	ENSMUSG00000041396	Mettl18	mRNA	3.2e-38	+	163996412	163997243	0	1	831,	0	-37.5	-36.3	12.9
chr11	6404048	6404198	ENSMUSG00000041164	Zmiz2	mRNA	1.1e-05	+	6404048	6404198	0	1	150,	0	-4.94	-4.18	1.33
chr11	6404994	6405502	ENSMUSG00000041164	Zmiz2	mRNA	1e-191	+	6404994	6405502	0	1	508,	0	-191	-190	4.18
chr11	64073653	64079468	ENSMUSG00000042148	Cox10	mRNA	1.3e-18	-	64073653	64079468	0	2	17,133,	0,5682	-17.9	-16.9	6.34
chr1	164256755	164257025	ENSMUSG00000040918	Slc19a2	mRNA	1e-23	+	164256755	164257025	0	1	270,	0	-23	-22	5.38
chr1	164264784	164264995	ENSMUSG00000040918	Slc19a2	mRNA	1e-13	+	164264784	164264995	0	1	211,	0	-13	-12.1	3.25
chr1	164275584	164280533	ENSMUSG00000026578	Ccdc181	mRNA	1.6e-67	+	164275584	164280533	0	3	177,141,667,	0,2589,4282	-66.8	-65.5	8.96
chr1	164280800	164286348	ENSMUSG00000026578	Ccdc181	mRNA	1.6e-23	+	164280800	164286348	0	3	14,147,108,	0,1590,5440	-22.8	-21.7	2.88
chr1	164302296	164302537	ENSMUSG00000026577	Blzf1	mRNA	2e-28	-	164302296	164302537	0	1	241,	0	-27.7	-26.6	2.64
chr1	164306468	164307309	ENSMUSG00000026577	Blzf1	mRNA	3.2e-08	-	164306468	164307309	0	2	48,163,	0,678	-7.5	-6.69	2.38
chr1	164438304	164439333	ENSMUSG00000026576	Atp1b1	mRNA	1e-125	-	164438304	164439333	0	2	235,35,	0,994	-125	-123	1.47
chr11	6444383	6444443	ENSMUSG00000041126	H2afv	mRNA	5e-12	-	6444383	6444443	0	1	60,	0	-11.3	-10.4	1.91
chr1	164457965	164458026	ENSMUSG00000026576	Atp1b1	mRNA	6.3e-44	-	164457965	164458026	0	1	61,	0	-43.2	-42	1.54
chr1	164458204	164458355	ENSMUSG00000026576	Atp1b1	mRNA	2.5e-73	-	164458204	164458355	0	1	151,	0	-72.6	-71.2	3.13
chr11	6473373	6475917	ENSMUSG00000094483	Purb	mRNA	0	-	6473373	6475917	0	1	2544,	0	-358	#NAME?	9.85
chr11	6475572	6490864	ENSMUSG00000086839	Gm11973	lncRNA	1.6e-13	+	6475572	6490864	0	3	137,68,61,	0,10094,15231	-12.8	-11.9	3.31
chr11	65001019	65001289	ENSMUSG00000020549	Elac2	mRNA	1.6e-19	+	65001019	65001289	0	1	270,	0	-18.8	-17.8	2.45
chr11	65008277	65009899	ENSMUSG00000033389	Arhgap44	mRNA	6.3e-20	-	65008277	65009899	0	2	163,18,	0,1604	-19.2	-18.2	1.79
chr1	16509376	16520052	ENSMUSG00000025920	Stau2	mRNA	3.2e-17	-	16509376	16520052	0	4	32,82,135,52,	0,2553,9796,10624	-16.5	-15.6	4.26
chr11	65162780	65162961	ENSMUSG00000033389	Arhgap44	mRNA	2.5e-32	-	65162780	65162961	0	1	181,	0	-31.6	-30.5	2.89
chr1	165178694	165179053	ENSMUSG00000040848	Sft2d2	mRNA	9.5e-10	-	165178694	165179053	0	1	359,	0	-9.02	-8.17	2.85
chr1	165188293	165194378	ENSMUSG00000040848	Sft2d2	mRNA	1.3e-05	-	165188293	165194378	0	2	41,139,	0,5946	-4.89	-4.14	2.38
chr1	165215305	165215964	ENSMUSG00000040843	Tiprl	mRNA	1e-136	-	165215305	165215964	0	1	659,	0	-136	-134	5.44
chr1	165310671	165317247	ENSMUSG00000040836	Gpr161	mRNA	7.9e-29	+	165310671	165317247	0	2	322,8,	0,6568	-28.1	-27	17.9
chr1	165318829	165321995	ENSMUSG00000040836	Gpr161	mRNA	4e-27	+	165318829	165321995	0	2	39,560,	0,2606	-26.4	-25.4	13.6
chr1	165350982	165351472	ENSMUSG00000026571	Dcaf6	mRNA	2.5e-54	-	165350982	165351472	0	2	298,1,	0,489	-53.6	-52.3	3.31
chr1	165460295	165460475	ENSMUSG00000026571	Dcaf6	mRNA	1.3e-26	-	165460295	165460475	0	1	180,	0	-25.9	-24.8	3.66
chr1	165461235	165461386	ENSMUSG00000026568	Mpc2	mRNA	2.5e-35	+	165461235	165461386	0	1	151,	0	-34.6	-33.5	1.82
chr11	6546886	6560249	ENSMUSG00000000378	Ccm2	mRNA	1e-32	+	6546886	6560249	0	2	143,67,	0,13296	-32	-30.9	2.93
chr1	165592507	165592717	ENSMUSG00000026566	Mpzl1	mRNA	5e-11	-	165592507	165592717	0	1	210,	0	-10.3	-9.46	2.21
chr1	165593432	165601803	ENSMUSG00000026566	Mpzl1	mRNA	1e-127	-	165593432	165601803	0	2	245,54,	0,8317	-127	-126	6.22
chr1	165634328	165634538	ENSMUSG00000026566	Mpzl1	mRNA	5e-19	-	165634328	165634538	0	1	210,	0	-18.3	-17.3	3.47
chr1	165655445	165657568	ENSMUSG00000040723	Rcsd1	mRNA	2e-22	-	165655445	165657568	0	2	591,70,	0,2053	-21.7	-20.7	15.3
chr11	65689766	65693444	ENSMUSG00000033352	Map2k4	mRNA	0	-	65689766	65693444	0	3	1038,46,23,	0,1961,3655	-587	#NAME?	8.37
chr11	65775747	65788297	ENSMUSG00000033352	Map2k4	mRNA	2.5e-28	-	65775747	65788297	0	2	18,162,	0,12388	-27.6	-26.6	3.41
chr11	65822920	65828913	ENSMUSG00000018347	Zkscan6	mRNA	1e-174	+	65822920	65828913	0	2	18,872,	0,5121	-174	-172	21
chr11	6596117	6596744	ENSMUSG00000000378	Ccm2	mRNA	0	+	6596117	6596744	0	1	627,	0	-344	#NAME?	12.2
chr11	6599825	6601048	ENSMUSG00000041073	Nacad	mRNA	1.6e-88	-	6599825	6601048	0	1	1223,	0	-87.8	-86.4	7.46
chr11	6601704	6601943	ENSMUSG00000041073	Nacad	mRNA	4e-13	-	6601704	6601943	0	1	239,	0	-12.4	-11.5	3.13
chr11	6602181	6602361	ENSMUSG00000041073	Nacad	mRNA	1.6e-11	-	6602181	6602361	0	1	180,	0	-10.8	-9.89	3.44
chr11	66217288	66217977	ENSMUSG00000053930	Shisa6	mRNA	0	-	66217288	66217977	0	1	689,	0	-308	-306	9.92
chr1	166311830	166312399	ENSMUSG00000040612	Ildr2	mRNA	1.1e-08	+	166311830	166312399	0	1	569,	0	-7.94	-7.11	8.71
chr1	166398565	166403291	ENSMUSG00000040596	Pogk	mRNA	1e-265	-	166398565	166403291	0	3	1600,99,10,	0,3300,4716	-265	-263	16.4
chr1	166408453	166409219	ENSMUSG00000040596	Pogk	mRNA	4e-35	-	166408453	166409219	0	2	79,222,	0,544	-34.4	-33.3	3.41
chr1	16647930	16656606	ENSMUSG00000079658	Tceb1	mRNA	1e-55	-	16647930	16656606	0	2	109,311,	0,8365	-55	-53.7	5.92
chr11	66525634	66525964	ENSMUSG00000053930	Shisa6	mRNA	3.2e-51	-	66525634	66525964	0	1	330,	0	-50.5	-49.2	4.32
chr11	6676964	6677235	ENSMUSG00000041046	Ramp3	mRNA	1e-12	+	6676964	6677235	0	1	271,	0	-12	-11.1	3.11
chr1	166998944	166999271	ENSMUSG00000097823	Gm16701	lncRNA	2.5e-48	-	166998944	166999271	0	1	327,	0	-47.6	-46.4	4.19
chr1	167001416	167079624	ENSMUSG00000060568	Fam78b	mRNA	9.99999999999997e-311	+	167001416	167079624	0	2	412,1088,	0,77120	-310	-307	17.2
chr11	67041500	67041980	ENSMUSG00000020910	Adprm	mRNA	1e-143	-	67041500	67041980	0	1	480,	0	-143	-141	12.4
chr11	67058401	67064314	ENSMUSG00000069844	Sco1	mRNA	5e-86	+	67058401	67064314	0	2	41,409,	0,5504	-85.3	-83.8	8.51
chr1	167081121	167088665	ENSMUSG00000060568	Fam78b	mRNA	2e-52	+	167081121	167088665	0	2	3,688,	0,6856	-51.7	-50.5	7.81
chr1	167090672	167090972	ENSMUSG00000060568	Fam78b	mRNA	5e-42	+	167090672	167090972	0	1	300,	0	-41.3	-40.1	7.64
chr1	167226046	167226435	ENSMUSG00000026558	Uck2	mRNA	1.6e-86	-	167226046	167226435	0	1	389,	0	-85.8	-84.3	9.1
chr1	167308707	167308887	ENSMUSG00000052428	Tmco1	mRNA	4e-27	+	167308707	167308887	0	1	180,	0	-26.4	-25.3	3.64
chr1	167378387	167393841	ENSMUSG00000026688	Mgst3	mRNA	4e-27	-	167378387	167393841	0	2	28,91,	0,15363	-26.4	-25.3	2.1
chr11	67675672	67682312	ENSMUSG00000033066	Gas7	mRNA	5e-59	+	67675672	67682312	0	3	50,80,141,	0,5552,6499	-58.3	-57	2.27
chr11	67682610	67683694	ENSMUSG00000033066	Gas7	mRNA	0	+	67682610	67683694	0	2	123,357,	0,727	-590	#NAME?	4.47
chr11	67966432	67966643	ENSMUSG00000020903	Stx8	mRNA	1.6e-22	+	67966432	67966643	0	1	211,	0	-21.8	-20.8	4.21
chr11	68212650	68213309	ENSMUSG00000020902	Ntn1	mRNA	1e-183	-	68212650	68213309	0	1	659,	0	-183	-181	7.54
chr11	68385953	68400438	ENSMUSG00000020902	Ntn1	mRNA	2.5e-36	-	68385953	68400438	0	3	231,403,54,	0,656,14431	-35.6	-34.4	5.96
chr1	168427879	168431581	ENSMUSG00000052534	Pbx1	mRNA	2e-58	-	168427879	168431581	0	2	63,268,	0,3434	-57.7	-56.4	4.35
chr1	168431730	168432150	ENSMUSG00000052534	Pbx1	mRNA	9.3e-09	-	168431730	168432150	0	1	420,	0	-8.03	-7.21	2.61
chr11	68691768	68692423	ENSMUSG00000020900	Myh10	mRNA	6.3e-25	+	68691768	68692423	0	3	74,268,108,	0,146,547	-24.2	-23.2	27.5
chr11	68694758	68699431	ENSMUSG00000020900	Myh10	mRNA	1.6e-47	+	68694758	68699431	0	2	49,222,	0,4451	-46.8	-45.6	11.8
chr11	68785955	68790167	ENSMUSG00000020900	Myh10	mRNA	2e-18	+	68785955	68790167	0	3	1,207,63,	0,1382,4149	-17.7	-16.7	1.9
chr11	68790660	68797346	ENSMUSG00000020900	Myh10	mRNA	4e-19	+	68790660	68797346	0	4	80,172,213,15,	0,1202,2395,6671	-18.4	-17.4	1.76
chr11	68797405	68798389	ENSMUSG00000020900	Myh10	mRNA	9.3e-08	+	68797405	68798389	0	2	71,140,	0,844	-7.03	-6.22	1.34
chr11	68801613	68802171	ENSMUSG00000020900	Myh10	mRNA	3.2e-07	+	68801613	68802171	0	2	116,64,	0,494	-6.49	-5.69	1.33
chr11	68804737	68804828	ENSMUSG00000020900	Myh10	mRNA	0.00065	+	68804737	68804828	0	1	91,	0	-3.19	-2.49	1.2
chr11	68808827	68810246	ENSMUSG00000020900	Myh10	mRNA	5.2e-06	+	68808827	68810246	0	2	94,87,	0,1332	-5.28	-4.51	1.32
chr11	68814953	68815493	ENSMUSG00000020900	Myh10	mRNA	1e-132	+	68814953	68815493	0	1	540,	0	-132	-130	4.15
chr11	68822358	68822568	ENSMUSG00000018736	Ndel1	mRNA	1.3e-53	-	68822358	68822568	0	1	210,	0	-52.9	-51.7	2.77
chr11	68843833	68859937	ENSMUSG00000018736	Ndel1	mRNA	1e-172	-	68843833	68859937	0	4	141,98,194,15,	0,1493,9108,16089	-172	-171	6.24
chr11	68903303	68906636	ENSMUSG00000060938	Rpl26	mRNA	3.2e-71	+	68903303	68906636	0	3	16,170,51,	0,1061,3282	-70.5	-69.1	2.32
chr11	68943154	68944021	ENSMUSG00000052921	Arhgef15	mRNA	1e-104	-	68943154	68944021	0	1	867,	0	-104	-103	14.1
chr11	68973647	68973887	ENSMUSG00000018740	Slc25a35	mRNA	1.6e-32	+	68973647	68973887	0	1	240,	0	-31.8	-30.6	3.73
chr11	68973665	68975097	ENSMUSG00000032892	Rangrf	mRNA	5e-31	-	68973665	68975097	0	2	178,30,	0,1402	-30.3	-29.2	4.25
chr11	69059144	69059472	ENSMUSG00000072809	9330160F10Rik	lncRNA	7.9e-15	-	69059144	69059472	0	1	328,	0	-14.1	-13.2	14.4
chr11	69059679	69060483	ENSMUSG00000072809	9330160F10Rik	lncRNA	1e-121	-	69059679	69060483	0	1	804,	0	-121	-119	20.4
chr11	69059716	69061046	ENSMUSG00000045176	Borcs6	mRNA	1e-173	+	69059716	69061046	0	1	1330,	0	-173	-171	16.3
chr11	69088489	69088760	ENSMUSG00000020894	Vamp2	mRNA	0	+	69088489	69088760	0	1	271,	0	-402	#NAME?	5.1
chr11	69090614	69090825	ENSMUSG00000020894	Vamp2	mRNA	4e-25	+	69090614	69090825	0	1	211,	0	-24.4	-23.3	2.1
chr11	69090884	69090975	ENSMUSG00000020894	Vamp2	mRNA	5.5e-06	+	69090884	69090975	0	1	91,	0	-5.26	-4.49	1.18
chr11	69106470	69106920	ENSMUSG00000020893	Per1	mRNA	6.3e-24	+	69106470	69106920	0	1	450,	0	-23.2	-22.2	2.88
chr11	69108462	69109421	ENSMUSG00000020893	Per1	mRNA	1e-172	+	69108462	69109421	0	2	49,341,	0,618	-172	-170	5.4
chr11	69236474	69236625	ENSMUSG00000020890	Gucy2e	mRNA	1.4e-05	-	69236474	69236625	0	1	151,	0	-4.84	-4.08	4.74
chr11	69332713	69333042	ENSMUSG00000018470	Kcnab3	mRNA	1.6e-50	+	69332713	69333042	0	1	329,	0	-49.8	-48.5	3.75
chr11	69340787	69341542	ENSMUSG00000043419	Chd3os	mRNA	0	+	69340787	69341542	0	2	271,384,	0,371	-830	#NAME?	8.21
chr11	69344140	69344351	ENSMUSG00000018474	Chd3	mRNA	7.9e-12	-	69344140	69344351	0	1	211,	0	-11.1	-10.2	2
[truncated: 14,578 more rows]

## Sheet: table S5
Table S5. List of commonly methylated m6A peaks in mouse cerebral cortex.
chr	chromStart	chromEnd	gene_id	name	symbol	score	strand	thickStart	thickEnd	itemRgb	blockCount	blockSizes	blockStarts	lg.p	lg.fdr	fold_enrchment
chr10	100096052	100096799	ENSMUSG00000019966	Kitl	mRNA	2e-64	+	100096052	100096799	0	1	747,	0	-63.7	-61.9	5.86
chr10	100447110	100447591	ENSMUSG00000036676	Tmtc3	mRNA	1.6e-12	-	100447110	100447591	0	1	481,	0	-11.8	-10.7	5.9
chr10	103418123	103418333	ENSMUSG00000019894	Slc6a15	mRNA	2.3e-06	+	103418123	103418333	0	1	210,	0	-5.63	-4.75	1.89
chr10	105189816	105190206	ENSMUSG00000036019	Tmtc2	mRNA	4e-11	-	105189816	105190206	0	1	390,	0	-10.4	-9.35	6.39
chr10	105574661	105575644	ENSMUSG00000085282	Gm15663	lncRNA	2.6e-09	+	105574661	105575644	0	1	983,	0	-8.59	-7.61	4.35
chr10	105841455	105841636	ENSMUSG00000019897	Ccdc59	mRNA	1.3e-07	+	105841455	105841636	0	1	181,	0	-6.87	-5.95	2.69
chr10	105845366	105847294	ENSMUSG00000019897	Ccdc59	mRNA	4e-29	+	105845366	105847294	0	2	83,278,	0,1650	-28.4	-27	3.13
chr10	10687887	10689088	ENSMUSG00000019828	Grm1	mRNA	7.9e-73	-	10687887	10689088	0	1	1201,	0	-72.1	-70.2	8.29
chr10	10719599	10720080	ENSMUSG00000019828	Grm1	mRNA	5.5e-09	-	10719599	10720080	0	1	481,	0	-8.26	-7.29	3.24
chr10	107380294	107411973	ENSMUSG00000019906	Lin7a	mRNA	1.3e-06	+	107380294	107411973	0	3	9,210,21,	0,2209,31658	-5.9	-5.02	2.27
chr10	108261405	108264719	ENSMUSG00000019907	Ppp1r12a	mRNA	5.8e-09	+	108261405	108264719	0	3	11,122,17,	0,904,3297	-8.24	-7.27	1.58
chr10	108273396	108277485	ENSMUSG00000019907	Ppp1r12a	mRNA	1e-117	+	108273396	108277485	0	3	29,51,279,	0,741,3810	-117	-115	5.33
chr10	108498399	108498640	ENSMUSG00000035864	Syt1	mRNA	5e-27	-	108498399	108498640	0	1	241,	0	-26.3	-24.9	1.29
chr10	108636584	108636795	ENSMUSG00000035864	Syt1	mRNA	7.9e-58	-	108636584	108636795	0	1	211,	0	-57.1	-55.3	2.22
chr10	109010861	109010982	ENSMUSG00000035864	Syt1	mRNA	7.9e-22	-	109010861	109010982	0	1	121,	0	-21.1	-19.8	2.26
chr10	10936564	11080514	ENSMUSG00000019828	Grm1	mRNA	1.3e-17	-	10936564	11080514	0	2	14,676,	0,143274	-16.9	-15.7	7.16
chr10	109852665	109863752	ENSMUSG00000020181	Nav3	mRNA	1e-54	-	109852665	109863752	0	2	869,1,	0,11086	-54	-52.3	7.74
chr10	110944150	110944510	ENSMUSG00000035798	Zdhhc17	mRNA	2.5e-81	-	110944150	110944510	0	1	360,	0	-80.6	-78.7	3.66
chr10	110985991	111010066	ENSMUSG00000035798	Zdhhc17	mRNA	6.3e-18	-	110985991	111010066	0	2	52,129,	0,23946	-17.2	-16	3.73
chr10	111164801	111164982	ENSMUSG00000020189	Osbpl8	mRNA	9.1e-10	+	111164801	111164982	0	1	181,	0	-9.04	-8.05	4.72
chr10	111293356	111293447	ENSMUSG00000020189	Osbpl8	mRNA	0.00016	+	111293356	111293447	0	1	91,	0	-3.79	-3.01	1.49
chr10	111299731	111299911	ENSMUSG00000035759	Bbs10	mRNA	4.3e-05	+	111299731	111299911	0	1	180,	0	-4.37	-3.55	4.91
chr10	111506929	111507662	ENSMUSG00000100113	Gm28592	lncRNA	2e-22	-	111506929	111507662	0	2	269,117,	0,616	-21.7	-20.5	3.13
chr10	111506940	111507733	ENSMUSG00000020205	Phlda1	mRNA	7.9e-44	+	111506940	111507733	0	2	708,38,	0,755	-43.1	-41.5	5.74
chr10	111508078	111508317	ENSMUSG00000020205	Phlda1	mRNA	1.5e-08	+	111508078	111508317	0	1	239,	0	-7.82	-6.87	2.32
chr10	11151722	11151963	ENSMUSG00000090112	Shprh	mRNA	2.1e-10	+	11151722	11151963	0	1	241,	0	-9.68	-8.66	4.78
chr10	11164467	11164677	ENSMUSG00000090112	Shprh	mRNA	7.9e-12	+	11164467	11164677	0	1	210,	0	-11.1	-10	3.47
chr10	112271152	112272390	ENSMUSG00000035681	Kcnc2	mRNA	1.3e-48	+	112271152	112272390	0	2	15,704,	0,534	-47.9	-46.3	4.2
chr10	11281419	11281479	ENSMUSG00000047648	Fbxo30	mRNA	0.0091	+	11281419	11281479	0	1	60,	0	-2.04	-1.39	2.09
chr10	112927066	112927781	ENSMUSG00000074748	Atxn7l3b	mRNA	1e-117	-	112927066	112927781	0	1	715,	0	-117	-115	3.28
chr10	112927869	112929001	ENSMUSG00000074748	Atxn7l3b	mRNA	1e-169	-	112927869	112929001	0	1	1132,	0	-169	-167	3.55
chr10	112928500	112928769	ENSMUSG00000097185	Gm26596	mRNA	5e-57	+	112928500	112928769	0	1	269,	0	-56.3	-54.5	3.12
chr10	112928828	112929068	ENSMUSG00000097185	Gm26596	mRNA	6.3e-36	+	112928828	112929068	0	1	240,	0	-35.2	-33.7	16.7
chr10	114400771	114408688	ENSMUSG00000050663	Trhde	mRNA	4e-29	-	114400771	114408688	0	2	767,43,	0,7874	-28.4	-27	6.76
chr10	11457253	11457553	ENSMUSG00000055493	Epm2a	mRNA	6.3e-31	+	11457253	11457553	0	1	300,	0	-30.2	-28.8	3.35
chr10	114800627	114800868	ENSMUSG00000050663	Trhde	mRNA	3.3e-07	-	114800627	114800868	0	1	241,	0	-6.48	-5.58	2.5
chr10	114801137	114801647	ENSMUSG00000050663	Trhde	mRNA	1.6e-81	-	114801137	114801647	0	1	510,	0	-80.8	-78.8	9.94
chr10	114801796	114801947	ENSMUSG00000050663	Trhde	mRNA	0.001	-	114801796	114801947	0	1	151,	0	-3	-2.27	2
chr10	114802054	114802235	ENSMUSG00000084865	Gm15723	lncRNA	1.2e-07	+	114802054	114802235	0	1	181,	0	-6.92	-6	4.64
chr10	114802066	114802247	ENSMUSG00000050663	Trhde	mRNA	2.6e-07	-	114802066	114802247	0	1	181,	0	-6.58	-5.67	4.52
chr10	115240908	115251463	ENSMUSG00000020130	Tbc1d15	mRNA	5.5e-08	-	115240908	115251463	0	2	39,82,	0,10473	-7.26	-6.32	3.55
chr10	115315261	115315591	ENSMUSG00000020132	Rab21	mRNA	1e-126	-	115315261	115315591	0	1	330,	0	-126	-124	6.24
chr10	115342406	115342646	ENSMUSG00000069520	Tmem19	mRNA	4.8e-08	-	115342406	115342646	0	1	240,	0	-7.32	-6.38	1.99
chr10	115372386	115372865	ENSMUSG00000020137	Thap2	mRNA	4e-13	-	115372386	115372865	0	1	479,	0	-12.4	-11.4	5.16
chr10	115384958	115385169	ENSMUSG00000034163	Zfc3h1	mRNA	7.9e-15	+	115384958	115385169	0	1	211,	0	-14.1	-13	10
chr10	115385317	115385798	ENSMUSG00000034163	Zfc3h1	mRNA	4e-20	+	115385317	115385798	0	1	481,	0	-19.4	-18.1	4.42
chr10	115390728	115391029	ENSMUSG00000034163	Zfc3h1	mRNA	4e-13	+	115390728	115391029	0	1	301,	0	-12.4	-11.3	4.31
chr10	115398056	115401816	ENSMUSG00000034163	Zfc3h1	mRNA	4e-32	+	115398056	115401816	0	3	13,199,208,	0,2658,3552	-31.4	-29.9	5.02
chr10	115432531	115432742	ENSMUSG00000034163	Zfc3h1	mRNA	1.6e-13	+	115432531	115432742	0	1	211,	0	-12.8	-11.7	5.5
chr10	116273733	116274154	ENSMUSG00000020151	Ptprr	mRNA	4e-41	+	116273733	116274154	0	1	421,	0	-40.4	-38.8	6.48
chr10	116387682	116387982	ENSMUSG00000020154	Ptprb	mRNA	1.6e-13	+	116387682	116387982	0	1	300,	0	-12.8	-11.7	5.47
chr10	116417950	116418310	ENSMUSG00000054934	Kcnmb4	mRNA	1e-216	-	116417950	116418310	0	1	360,	0	-216	-213	3.71
chr10	116418051	116418317	ENSMUSG00000020164	Kcnmb4os1	lncRNA	1e-108	+	116418051	116418317	0	1	266,	0	-108	-106	3.3
chr10	116473488	116473878	ENSMUSG00000054934	Kcnmb4	mRNA	1e-111	-	116473488	116473878	0	1	390,	0	-111	-108	25
chr10	116473489	116474562	ENSMUSG00000085837	Kcnmb4os2	lncRNA	1e-111	+	116473489	116474562	0	1	1073,	0	-111	-109	15.5
chr10	116485220	116485490	ENSMUSG00000020166	Cnot2	mRNA	4e-18	-	116485220	116485490	0	1	270,	0	-17.4	-16.2	2.7
chr10	116581310	116581697	ENSMUSG00000052291	5330438D12Rik	others	4.5e-05	+	116581310	116581697	0	1	387,	0	-4.35	-3.53	3.64
chr10	116906799	116910135	ENSMUSG00000064181	Rab3ip	mRNA	1.6e-31	-	116906799	116910135	0	2	319,11,	0,3325	-30.8	-29.4	3.56
chr10	117073806	117076814	ENSMUSG00000020170	Frs2	mRNA	7.9e-86	-	117073806	117076814	0	2	1073,4,	0,3004	-85.1	-83.1	8.56
chr10	117102160	117148474	ENSMUSG00000020170	Frs2	mRNA	2e-10	-	117102160	117148474	0	2	38,83,	0,46231	-9.7	-8.68	3.12
chr10	117215470	117217235	ENSMUSG00000020171	Yeats4	mRNA	3.2e-78	-	117215470	117217235	0	2	366,24,	0,1741	-77.5	-75.6	5.07
chr10	117349373	117353856	ENSMUSG00000055531	Cpsf6	mRNA	2.3e-07	-	117349373	117353856	0	2	128,52,	0,4431	-6.63	-5.71	2.03
chr10	117360997	117361297	ENSMUSG00000055531	Cpsf6	mRNA	1.6e-18	-	117360997	117361297	0	1	300,	0	-17.8	-16.6	2.27
chr10	117367953	117377617	ENSMUSG00000055531	Cpsf6	mRNA	5e-18	-	117367953	117377617	0	3	35,135,40,	0,8885,9624	-17.3	-16.1	3.13
chr10	117683486	117683756	ENSMUSG00000020183	Cpm	mRNA	1.6e-11	+	117683486	117683756	0	1	270,	0	-10.8	-9.73	5.11
chr10	117683815	117684176	ENSMUSG00000020183	Cpm	mRNA	1.1e-07	+	117683815	117684176	0	1	361,	0	-6.97	-6.05	3.93
chr10	117690177	117690778	ENSMUSG00000020184	Mdm2	mRNA	6.3e-70	-	117690177	117690778	0	1	601,	0	-69.2	-67.3	5.99
chr10	117735195	117735613	ENSMUSG00000060181	Slc35e3	mRNA	3.2e-12	-	117735195	117735613	0	1	418,	0	-11.5	-10.4	4.09
chr10	117746149	117746358	ENSMUSG00000060181	Slc35e3	mRNA	6.3e-12	-	117746149	117746358	0	1	209,	0	-11.2	-10.1	2.83
chr10	117824629	117845935	ENSMUSG00000052681	Rap1b	mRNA	3.2e-29	-	117824629	117845935	0	2	45,105,	0,21201	-28.5	-27.1	3.71
chr10	118859467	118860565	ENSMUSG00000028630	Dyrk2	mRNA	2.5e-100	-	118859467	118860565	0	1	1098,	0	-99.6	-97.5	7.97
chr10	119202938	119203029	ENSMUSG00000020114	Cand1	mRNA	5.5e-06	-	119202938	119203029	0	1	91,	0	-5.26	-4.4	1.41
chr10	119210964	119211654	ENSMUSG00000020114	Cand1	mRNA	6.3e-69	-	119210964	119211654	0	1	690,	0	-68.2	-66.3	3.92
chr10	120203203	120208916	ENSMUSG00000020225	Tmbim4	mRNA	1.3e-21	+	120203203	120208916	0	2	12,167,	0,5546	-20.9	-19.6	3.71
chr10	120227069	120231536	ENSMUSG00000020224	Llph	mRNA	1e-163	+	120227069	120231536	0	4	54,364,230,334,	0,116,904,4133	-163	-160	5.54
chr10	120925144	120925205	ENSMUSG00000048661	Lemd3	mRNA	0.0059	-	120925144	120925205	0	1	61,	0	-2.23	-1.56	1.47
chr10	120925353	120925773	ENSMUSG00000048661	Lemd3	mRNA	1.6e-18	-	120925353	120925773	0	2	203,7,	0,413	-17.8	-16.6	4.56
chr10	120977957	120979332	ENSMUSG00000048661	Lemd3	mRNA	2e-29	-	120977957	120979332	0	1	1375,	0	-28.7	-27.3	4.56
chr10	121264362	121264663	ENSMUSG00000052302	Tbc1d30	mRNA	4e-65	-	121264362	121264663	0	1	301,	0	-64.4	-62.6	5.03
chr10	121265650	121267597	ENSMUSG00000052302	Tbc1d30	mRNA	1.3e-70	-	121265650	121267597	0	1	1947,	0	-69.9	-68.1	8.25
chr10	121395123	121395632	ENSMUSG00000034707	Gns	mRNA	4e-31	+	121395123	121395632	0	1	509,	0	-30.4	-28.9	2.43
chr10	121397005	121397245	ENSMUSG00000034707	Gns	mRNA	3.2e-20	+	121397005	121397245	0	1	240,	0	-19.5	-18.2	2.48
chr10	121412284	121413000	ENSMUSG00000025795	Rassf3	mRNA	6.3e-57	-	121412284	121413000	0	1	716,	0	-56.2	-54.4	5.08
chr10	121750488	121751236	ENSMUSG00000053684	BC048403	mRNA	3.2e-13	+	121750488	121751236	0	1	748,	0	-12.5	-11.5	5.05
chr10	121784523	121784883	ENSMUSG00000020121	Srgap1	mRNA	6.3e-14	-	121784523	121784883	0	1	360,	0	-13.2	-12.1	6.2
chr10	121785361	121785661	ENSMUSG00000020121	Srgap1	mRNA	1.1e-08	-	121785361	121785661	0	1	300,	0	-7.97	-7.01	4.11
chr10	122081427	122081518	ENSMUSG00000034620	Tmem5	mRNA	0.0032	-	122081427	122081518	0	1	91,	0	-2.49	-1.79	1.51
chr10	122097042	122097192	ENSMUSG00000034620	Tmem5	mRNA	0.00019	-	122097042	122097192	0	1	150,	0	-3.73	-2.95	1.9
chr10	122921956	122941477	ENSMUSG00000034613	Ppm1h	mRNA	3.2e-11	+	122921956	122941477	0	2	18,253,	0,19268	-10.5	-9.5	3.93
chr10	122994812	122994902	ENSMUSG00000034602	Mon2	mRNA	4.3e-05	-	122994812	122994902	0	1	90,	0	-4.37	-3.55	4.18
chr10	122995470	122995740	ENSMUSG00000034602	Mon2	mRNA	2.2e-08	-	122995470	122995740	0	1	270,	0	-7.66	-6.71	1.76
chr10	123013691	123014941	ENSMUSG00000034602	Mon2	mRNA	4.7e-09	-	123013691	123014941	0	2	299,1,	0,1249	-8.33	-7.36	2.47
chr10	123113333	123119143	ENSMUSG00000020124	Usp15	mRNA	1.6e-100	-	123113333	123119143	0	2	354,35,	0,5775	-99.8	-97.7	4.65
chr10	123264493	123430830	ENSMUSG00000044071	Fam19a2	mRNA	7.9e-43	+	123264493	123430830	0	2	1048,119,	0,166218	-42.1	-40.5	4.3
chr10	125228110	125230773	ENSMUSG00000020102	Slc16a7	mRNA	2e-11	-	125228110	125230773	0	2	179,182,	0,2481	-10.7	-9.65	4.33
chr10	126887366	126887604	ENSMUSG00000025436	Xrcc6bp1	mRNA	1.3e-11	-	126887366	126887604	0	1	238,	0	-10.9	-9.84	4.37
chr10	126978716	126979256	ENSMUSG00000078429	Ctdsp2	mRNA	2.5e-28	+	126978716	126979256	0	1	540,	0	-27.6	-26.2	4.91
chr10	126996169	126996769	ENSMUSG00000078429	Ctdsp2	mRNA	1e-89	+	126996169	126996769	0	2	42,409,	0,191	-89	-87	4.29
chr10	127022458	127022758	ENSMUSG00000040521	Tsfm	mRNA	7.9e-12	-	127022458	127022758	0	1	300,	0	-11.1	-10.1	2.58
chr10	127055367	127055577	ENSMUSG00000040502	2017-03-09	mRNA	1.3e-06	-	127055367	127055577	0	1	210,	0	-5.89	-5.01	3.29
chr10	127056022	127057436	ENSMUSG00000040502	2017-03-09	mRNA	3.2e-98	-	127056022	127057436	0	2	889,5,	0,1409	-97.5	-95.4	7.11
chr10	127058357	127060184	ENSMUSG00000040502	2017-03-09	mRNA	3.2e-25	-	127058357	127060184	0	2	18,787,	0,1040	-24.5	-23.2	5.49
chr10	127067465	127067673	ENSMUSG00000006736	Tspan31	mRNA	3.5e-09	-	127067465	127067673	0	1	208,	0	-8.45	-7.48	1.74
chr10	127067472	127067652	ENSMUSG00000006728	Cdk4	mRNA	1.2e-08	+	127067472	127067652	0	1	180,	0	-7.91	-6.96	1.69
chr10	127078906	127080615	ENSMUSG00000025422	Agap2	mRNA	0	+	127078906	127080615	0	1	1709,	0	-817	#NAME?	6.41
chr10	127087450	127089251	ENSMUSG00000025422	Agap2	mRNA	1e-202	+	127087450	127089251	0	4	56,163,120,22,	0,434,758,1779	-202	-200	2.61
chr10	127091580	127092780	ENSMUSG00000025422	Agap2	mRNA	0	+	127091580	127092780	0	1	1200,	0	-738	#NAME?	4.84
chr10	127092838	127093169	ENSMUSG00000025422	Agap2	mRNA	3.2e-24	+	127092838	127093169	0	1	331,	0	-23.5	-22.2	2.04
chr10	127094498	127094769	ENSMUSG00000040462	Os9	mRNA	4e-11	-	127094498	127094769	0	1	271,	0	-10.4	-9.37	3.77
chr10	127095817	127100166	ENSMUSG00000040462	Os9	mRNA	4e-68	-	127095817	127100166	0	10	555,113,165,190,297,86,55,95,102,82,	0,812,1097,2114,2523,3013,3585,3795,4072,4267	-67.4	-65.6	2.77
chr10	127121009	127121160	ENSMUSG00000040462	Os9	mRNA	1.6e-18	-	127121009	127121160	0	1	151,	0	-17.8	-16.6	3.41
chr10	127171713	127172340	ENSMUSG00000006731	B4galnt1	mRNA	2.5e-86	+	127171713	127172340	0	1	627,	0	-85.6	-83.6	6.2
chr10	127182550	127183222	ENSMUSG00000019467	Arhgef25	mRNA	1e-157	-	127182550	127183222	0	2	393,25,	0,647	-157	-154	3.22
chr10	127190407	127191095	ENSMUSG00000040415	Dtx3	mRNA	4e-59	-	127190407	127191095	0	1	688,	0	-58.4	-56.7	2.89
chr10	127192837	127193197	ENSMUSG00000040415	Dtx3	mRNA	5e-26	-	127192837	127193197	0	1	360,	0	-25.3	-23.9	1.88
chr10	127194500	127194787	ENSMUSG00000040415	Dtx3	mRNA	6.3e-68	-	127194500	127194787	0	2	134,106,	0,181	-67.2	-65.3	3.71
chr10	127198320	127198679	ENSMUSG00000025417	Pip4k2c	mRNA	1e-136	-	127198320	127198679	0	1	359,	0	-136	-134	3.46
chr10	127198857	127199384	ENSMUSG00000025417	Pip4k2c	mRNA	2e-13	-	127198857	127199384	0	2	287,72,	0,455	-12.7	-11.6	1.71
chr10	127211561	127211622	ENSMUSG00000025417	Pip4k2c	mRNA	7.4e-07	-	127211561	127211622	0	1	61,	0	-6.13	-5.24	3.67
chr10	127226921	127227400	ENSMUSG00000074657	Kif5a	mRNA	0	-	127226921	127227400	0	1	479,	0	-567	#NAME?	2.88
chr10	127228296	127229800	ENSMUSG00000074657	Kif5a	mRNA	1.6e-45	-	127228296	127229800	0	2	125,56,	0,1448	-44.8	-43.2	1.51
chr10	127262973	127263363	ENSMUSG00000074657	Kif5a	mRNA	9.99988867182683e-320	-	127262973	127263363	0	1	390,	0	-319	-316	4.42
chr10	127266261	127267441	ENSMUSG00000025410	Dctn2	mRNA	7.9e-43	+	127266261	127267441	0	2	273,28,	0,1152	-42.1	-40.5	4.57
chr10	127282613	127283030	ENSMUSG00000025409	Mbd6	mRNA	7.9e-13	-	127282613	127283030	0	2	294,6,	0,411	-12.1	-11	3.48
chr10	127290803	127290863	ENSMUSG00000025408	Ddit3	mRNA	0.00054	+	127290803	127290863	0	1	60,	0	-3.27	-2.52	1.83
chr10	127295756	127296288	ENSMUSG00000025408	Ddit3	mRNA	3.2e-61	+	127295756	127296288	0	1	532,	0	-60.5	-58.7	4.64
chr10	127380735	127380915	ENSMUSG00000025404	R3hdm2	mRNA	3.2e-18	+	127380735	127380915	0	1	180,	0	-17.5	-16.3	5.24
chr10	127459514	127465181	ENSMUSG00000025404	R3hdm2	mRNA	4e-19	+	127459514	127465181	0	4	61,96,32,51,	0,2673,5467,5616	-18.4	-17.2	1.82
chr10	127495049	127498965	ENSMUSG00000025404	R3hdm2	mRNA	1e-257	+	127495049	127498965	0	4	119,98,85,597,	0,2112,2491,3319	-257	-254	4.72
chr10	127499024	127499085	ENSMUSG00000025404	R3hdm2	mRNA	0.00032	+	127499024	127499085	0	1	61,	0	-3.5	-2.74	1.29
chr10	127526369	127526878	ENSMUSG00000040258	Nxph4	mRNA	7.9e-14	-	127526369	127526878	0	1	509,	0	-13.1	-12	6.04
chr10	127620817	127621028	ENSMUSG00000040249	Lrp1	mRNA	1e-05	-	127620817	127621028	0	1	211,	0	-4.99	-4.15	2.53
chr10	127659968	127660418	ENSMUSG00000002147	Stat6	mRNA	8.7e-08	+	127659968	127660418	0	1	450,	0	-7.06	-6.13	3.6
chr10	127661214	127662760	ENSMUSG00000025402	Nab2	mRNA	1e-109	-	127661214	127662760	0	2	565,30,	0,1516	-109	-107	7.72
chr10	127664376	127664882	ENSMUSG00000025402	Nab2	mRNA	2.5e-21	-	127664376	127664882	0	1	506,	0	-20.6	-19.3	2.46
chr10	127664428	127664898	ENSMUSG00000085731	Gm16229	lncRNA	1.6e-22	+	127664428	127664898	0	1	470,	0	-21.8	-20.6	2.53
chr10	127666377	127668479	ENSMUSG00000025402	Nab2	mRNA	7.9e-50	-	127666377	127668479	0	2	333,84,	0,2018	-49.1	-47.4	5.72
chr10	127743570	127743810	ENSMUSG00000044617	Zbtb39	mRNA	2.2e-08	+	127743570	127743810	0	1	240,	0	-7.65	-6.7	7.21
chr10	128035614	128039240	ENSMUSG00000061315	Naca	mRNA	1.6e-16	+	128035614	128039240	0	3	69,72,70,	0,874,3556	-15.8	-14.6	1.55
chr10	128058953	128059283	ENSMUSG00000071072	Ptges3	mRNA	6.3e-62	+	128058953	128059283	0	1	330,	0	-61.2	-59.4	2.54
chr10	128083272	128083392	ENSMUSG00000025393	Atp5b	mRNA	1.6e-54	+	128083272	128083392	0	1	120,	0	-53.8	-52.1	2.21
chr10	128110822	128110972	ENSMUSG00000040054	Baz2a	mRNA	1.1e-05	+	128110822	128110972	0	1	150,	0	-4.94	-4.1	2.47
chr10	128116684	128119478	ENSMUSG00000040054	Baz2a	mRNA	3.2e-40	+	128116684	128119478	0	4	73,101,66,209,	0,1870,2270,2585	-39.5	-37.9	5.41
chr10	128127000	128127270	ENSMUSG00000040054	Baz2a	mRNA	1.3e-07	+	128127000	128127270	0	1	270,	0	-6.87	-5.95	2.95
chr10	128210854	128211270	ENSMUSG00000051346	Spryd4	mRNA	3.2e-21	-	128210854	128211270	0	1	416,	0	-20.5	-19.3	5.39
chr10	128291006	128291653	ENSMUSG00000040033	Stat2	mRNA	7.9e-25	+	128291006	128291653	0	2	24,426,	0,221	-24.1	-22.7	5.36
chr10	128292399	128292670	ENSMUSG00000040033	Stat2	mRNA	2.5e-17	+	128292399	128292670	0	1	271,	0	-16.6	-15.4	5.65
chr10	128322458	128322758	ENSMUSG00000025381	Cnpy2	mRNA	7.9e-16	+	128322458	128322758	0	1	300,	0	-15.1	-13.9	3.3
chr10	128327037	128327187	ENSMUSG00000025381	Cnpy2	mRNA	6.3e-07	+	128327037	128327187	0	1	150,	0	-6.2	-5.3	2.32
chr10	128360990	128361229	ENSMUSG00000005683	Cs	mRNA	6.3e-33	+	128360990	128361229	0	1	239,	0	-32.2	-30.8	1.65
chr10	128368810	128368990	ENSMUSG00000039914	Coq10a	mRNA	8.3e-09	-	128368810	128368990	0	1	180,	0	-8.08	-7.11	2.63
chr10	128401692	128408376	ENSMUSG00000025374	Nabp2	mRNA	2e-15	-	128401692	128408376	0	3	231,67,61,	0,6461,6623	-14.7	-13.6	1.96
chr10	128437381	128438623	ENSMUSG00000025373	Rnf41	mRNA	5e-84	+	128437381	128438623	0	2	30,541,	0,701	-83.3	-81.3	3.1
chr10	128459235	128459386	ENSMUSG00000025369	Smarcc2	mRNA	7.9e-20	+	128459235	128459386	0	1	151,	0	-19.1	-17.8	3.29
chr10	128469103	128474759	ENSMUSG00000025369	Smarcc2	mRNA	2e-27	+	128469103	128474759	0	6	34,116,125,60,38,77,	0,138,561,5097,5268,5579	-26.7	-25.4	1.8
chr10	128482700	128485566	ENSMUSG00000025369	Smarcc2	mRNA	1e-200	+	128482700	128485566	0	6	242,162,65,136,167,7,	0,474,890,1378,1596,2859	-200	-197	3.6
chr10	128485655	128489246	ENSMUSG00000025369	Smarcc2	mRNA	2e-72	+	128485655	128489246	0	4	39,382,426,351,	0,1599,2278,3240	-71.7	-69.8	2.87
chr10	128489873	128490143	ENSMUSG00000025369	Smarcc2	mRNA	2e-12	+	128489873	128490143	0	1	270,	0	-11.7	-10.6	1.97
chr10	128492380	128493875	ENSMUSG00000090841	Myl6	mRNA	1e-171	-	128492380	128493875	0	4	22,144,28,67,	0,221,1158,1428	-171	-168	3.17
chr10	128499452	128502991	ENSMUSG00000097353	A430046D13Rik	lncRNA	3.2e-83	+	128499452	128502991	0	2	74,583,	0,2956	-82.5	-80.5	6.11
chr10	128543721	128545962	ENSMUSG00000039810	Zc3h10	mRNA	5e-48	-	128543721	128545962	0	2	1817,122,	0,2119	-47.3	-45.7	9.39
chr10	128543863	128545359	ENSMUSG00000100548	Gm29585	lncRNA	7.9e-18	+	128543863	128545359	0	2	126,347,	0,1149	-17.1	-15.9	4.39
chr10	128548113	128548796	ENSMUSG00000093674	Rpl41	mRNA	1e-236	-	128548113	128548796	0	2	338,321,	0,362	-236	-233	2.77
chr10	128557795	128557945	ENSMUSG00000025364	Pa2g4	mRNA	0.00076	-	128557795	128557945	0	1	150,	0	-3.12	-2.38	1.6
chr10	128558781	128559082	ENSMUSG00000025364	Pa2g4	mRNA	7.9e-18	-	128558781	128559082	0	2	190,21,	0,280	-17.1	-15.9	2.26
chr10	128569377	128569737	ENSMUSG00000018166	Erbb3	mRNA	3.6e-06	-	128569377	128569737	0	1	360,	0	-5.44	-4.58	4.79
chr10	128671105	128671343	ENSMUSG00000049858	Suox	mRNA	5e-11	-	128671105	128671343	0	1	238,	0	-10.3	-9.26	3.85
chr10	128671432	128671670	ENSMUSG00000049858	Suox	mRNA	2.7e-09	-	128671432	128671670	0	1	238,	0	-8.57	-7.59	3.22
chr10	128677789	128677850	ENSMUSG00000000711	Rab5b	mRNA	3.7e-07	-	128677789	128677850	0	1	61,	0	-6.43	-5.53	1.38
chr10	128679252	128679492	ENSMUSG00000000711	Rab5b	mRNA	3.2e-12	-	128679252	128679492	0	1	240,	0	-11.5	-10.5	1.65
chr10	128748483	128766419	ENSMUSG00000064030	Pym1	mRNA	5e-89	+	128748483	128766419	0	3	83,94,810,	0,16663,17126	-88.3	-86.3	5.17
chr10	128805675	128814135	ENSMUSG00000025354	Dnajc14	mRNA	1e-197	+	128805675	128814135	0	3	39,1453,98,	0,492,8362	-197	-194	6.26
chr10	128883190	128883728	ENSMUSG00000025352	Gdf11	mRNA	1e-33	-	128883190	128883728	0	1	538,	0	-33	-31.6	7.31
chr10	128884713	128885132	ENSMUSG00000025352	Gdf11	mRNA	7.9e-16	-	128884713	128885132	0	1	419,	0	-15.1	-13.9	3.3
chr10	128885250	128886480	ENSMUSG00000025352	Gdf11	mRNA	3.2e-18	-	128885250	128886480	0	2	236,333,	0,897	-17.5	-16.3	6
chr10	128909036	128911472	ENSMUSG00000025351	Cd63	mRNA	5e-38	+	128909036	128911472	0	4	16,93,77,21,	0,829,1358,2415	-37.3	-35.7	3.47
chr10	128922984	128923975	ENSMUSG00000090247	Bloc1s1	mRNA	2.5e-19	-	128922984	128923975	0	3	42,150,48,	0,390,943	-18.6	-17.4	2.49
chr10	13008438	13008617	ENSMUSG00000078348	Sf3b5	mRNA	0.00021	+	13008438	13008617	0	1	179,	0	-3.67	-2.89	2.21
chr10	13008765	13009183	ENSMUSG00000078348	Sf3b5	mRNA	2e-92	+	13008765	13009183	0	1	418,	0	-91.7	-89.6	5.5
chr10	13127410	13127650	ENSMUSG00000019817	Plagl1	mRNA	7.9e-19	+	13127410	13127650	0	1	240,	0	-18.1	-16.9	5.15
chr10	13128518	13129058	ENSMUSG00000019817	Plagl1	mRNA	5e-80	+	13128518	13129058	0	1	540,	0	-79.3	-77.4	7.44
chr10	13213859	13214190	ENSMUSG00000062866	Phactr2	mRNA	2.1e-08	-	13213859	13214190	0	1	331,	0	-7.67	-6.72	3.51
chr10	13253472	13253862	ENSMUSG00000062866	Phactr2	mRNA	3e-09	-	13253472	13253862	0	1	390,	0	-8.53	-7.55	3.18
chr10	13324153	13324273	ENSMUSG00000062866	Phactr2	mRNA	0.0012	-	13324153	13324273	0	1	120,	0	-2.91	-2.18	3.51
chr10	13514788	13514878	ENSMUSG00000019810	Fuca2	mRNA	0.0013	+	13514788	13514878	0	1	90,	0	-2.87	-2.14	1.67
chr10	13515147	13515506	ENSMUSG00000019810	Fuca2	mRNA	5e-91	+	13515147	13515506	0	1	359,	0	-90.3	-88.3	6.52
chr10	13524373	13524584	ENSMUSG00000019809	Pex3	mRNA	3.2e-13	-	13524373	13524584	0	1	211,	0	-12.5	-11.4	3.28
chr10	13647532	13652517	ENSMUSG00000019806	Aig1	mRNA	4e-20	-	13647532	13652517	0	2	174,67,	0,4918	-19.4	-18.1	1.87
chr10	13868859	13868980	ENSMUSG00000019806	Aig1	mRNA	1e-08	-	13868859	13868980	0	1	121,	0	-7.99	-7.03	3.88
chr10	14123196	14128143	ENSMUSG00000015501	Hivep2	mRNA	7.9e-53	+	14123196	14128143	0	3	4,45,851,	0,3255,4096	-52.1	-50.4	4.77
chr10	14128471	14128922	ENSMUSG00000015501	Hivep2	mRNA	7.9e-15	+	14128471	14128922	0	1	451,	0	-14.1	-13	2.44
chr10	14131018	14131438	ENSMUSG00000015501	Hivep2	mRNA	1e-13	+	14131018	14131438	0	1	420,	0	-13	-11.9	2
chr10	14131587	14132127	ENSMUSG00000015501	Hivep2	mRNA	7.9e-21	+	14131587	14132127	0	1	540,	0	-20.1	-18.8	2.42
chr10	14143061	14143601	ENSMUSG00000015501	Hivep2	mRNA	1e-93	+	14143061	14143601	0	1	540,	0	-93	-90.9	3.73
chr10	14143660	14149786	ENSMUSG00000015501	Hivep2	mRNA	0	+	14143660	14149786	0	2	294,875,	0,5251	-329	#NAME?	6.79
chr10	14149083	14154446	ENSMUSG00000101014	Gm28289	lncRNA	1e-117	-	14149083	14154446	0	2	254,61,	0,5302	-117	-115	7.51
chr10	14150654	14150955	ENSMUSG00000015501	Hivep2	mRNA	2.5e-61	+	14150654	14150955	0	1	301,	0	-60.6	-58.8	3.21
chr10	14705351	14705530	ENSMUSG00000019868	Vta1	mRNA	3.9e-10	-	14705351	14705530	0	1	179,	0	-9.41	-8.4	3.68
chr10	17723227	17724839	ENSMUSG00000039910	Cited2	mRNA	1.6e-72	+	17723227	17724839	0	2	232,902,	0,710	-71.8	-69.9	6.2
chr10	17915040	17915905	ENSMUSG00000039879	Heca	mRNA	1.3e-81	-	17915040	17915905	0	1	865,	0	-80.9	-79	9.38
chr10	17916024	17948067	ENSMUSG00000039879	Heca	mRNA	5e-23	-	17916024	17948067	0	2	8,559,	0,31484	-22.3	-21	9.17
chr10	18525847	18526477	ENSMUSG00000039835	Nhsl1	mRNA	1.5e-07	+	18525847	18526477	0	1	630,	0	-6.83	-5.91	3.46
chr10	18531286	18532006	ENSMUSG00000039835	Nhsl1	mRNA	7.9e-43	+	18531286	18532006	0	1	720,	0	-42.1	-40.5	7.74
chr10	18589389	18592276	ENSMUSG00000019852	Arfgef3	mRNA	6.3e-23	-	18589389	18592276	0	2	383,1147,	0,1740	-22.2	-20.9	3.89
chr10	18646249	18647804	ENSMUSG00000019852	Arfgef3	mRNA	2e-46	-	18646249	18647804	0	2	810,1,	0,1554	-45.7	-44.1	6.03
chr10	19002138	19002949	ENSMUSG00000019850	Tnfaip3	mRNA	1.7e-08	-	19002138	19002949	0	1	811,	0	-7.77	-6.82	4.42
chr10	19004467	19004828	ENSMUSG00000019850	Tnfaip3	mRNA	2.7e-06	-	19004467	19004828	0	1	361,	0	-5.57	-4.7	6.55
chr10	19005007	19005247	ENSMUSG00000019850	Tnfaip3	mRNA	0.00033	-	19005007	19005247	0	1	240,	0	-3.48	-2.71	3.65
chr10	19609239	19609899	ENSMUSG00000020009	Ifngr1	mRNA	6.3e-59	+	19609239	19609899	0	1	660,	0	-58.2	-56.4	6.35
chr10	19934501	19934831	ENSMUSG00000071369	Map3k5	mRNA	2.2e-07	+	19934501	19934831	0	1	330,	0	-6.65	-5.73	3.36
chr10	20141554	20142064	ENSMUSG00000071369	Map3k5	mRNA	2.5e-12	+	20141554	20142064	0	1	510,	0	-11.6	-10.5	3.48
chr10	20148828	20246630	ENSMUSG00000019996	Map7	mRNA	1.6e-30	+	20148828	20246630	0	5	252,99,78,164,33,	0,81955,84540,96441,97769	-29.8	-28.4	3.18
chr10	20266812	20274645	ENSMUSG00000019996	Map7	mRNA	1e-118	+	20266812	20274645	0	7	39,254,229,175,102,51,44,	0,310,2547,6467,6966,7433,7789	-118	-116	4.52
chr10	20323658	20325650	ENSMUSG00000037608	Bclaf1	mRNA	5e-34	+	20323658	20325650	0	2	210,511,	0,1481	-33.3	-31.9	2.72
chr10	20334625	20340119	ENSMUSG00000037608	Bclaf1	mRNA	6.3e-24	+	20334625	20340119	0	3	20,213,68,	0,5083,5426	-23.2	-21.9	2.43
chr10	20399736	20400245	ENSMUSG00000019990	Pde7b	mRNA	1e-34	-	20399736	20400245	0	1	509,	0	-34	-32.5	4.84
chr10	20952576	20963199	ENSMUSG00000019986	Ahi1	mRNA	5e-58	+	20952576	20963199	0	3	176,469,135,	0,7035,10488	-57.3	-55.5	4.42
chr10	21367760	21368621	ENSMUSG00000019977	Hbs1l	mRNA	1e-40	+	21367760	21368621	0	2	26,333,	0,528	-40	-38.4	3.83
chr10	21998766	21998917	ENSMUSG00000019970	Sgk1	mRNA	3.2e-12	+	21998766	21998917	0	1	151,	0	-11.5	-10.5	1.72
chr10	22705632	22706311	ENSMUSG00000071359	Tbpl1	mRNA	1e-51	-	22705632	22706311	0	2	263,35,	0,644	-51	-49.3	3.14
chr10	22731305	22731365	ENSMUSG00000071359	Tbpl1	mRNA	0.0002	-	22731305	22731365	0	1	60,	0	-3.7	-2.92	1.66
chr10	24149316	24149496	ENSMUSG00000019998	Stx7	mRNA	1.3e-12	+	24149316	24149496	0	1	180,	0	-11.9	-10.8	1.85
chr10	24595390	24595777	ENSMUSG00000087400	Gm15270	lncRNA	5e-21	-	24595390	24595777	0	1	387,	0	-20.3	-19.1	4.91
chr10	24595471	24595799	ENSMUSG00000019997	Ctgf	mRNA	5e-22	+	24595471	24595799	0	1	328,	0	-21.3	-20	3.58
chr10	24597341	24597670	ENSMUSG00000019997	Ctgf	mRNA	2e-23	+	24597341	24597670	0	1	329,	0	-22.7	-21.4	2.52
chr10	24912784	24912874	ENSMUSG00000019984	Med23	mRNA	0.0025	+	24912784	24912874	0	1	90,	0	-2.6	-1.9	1.67
chr10	25170677	25200085	ENSMUSG00000039166	Akap7	mRNA	5e-73	-	25170677	25200085	0	2	571,89,	0,29319	-72.3	-70.4	5.95
chr10	25359857	25408424	ENSMUSG00000019978	Epb41l2	mRNA	2e-24	+	25359857	25408424	0	2	124,57,	0,48510	-23.7	-22.4	4.78
chr10	25441642	25443897	ENSMUSG00000019978	Epb41l2	mRNA	1e-27	+	25441642	25443897	0	2	415,156,	0,2099	-27	-25.6	2.42
chr10	25495513	25502315	ENSMUSG00000019978	Epb41l2	mRNA	3.2e-53	+	25495513	25502315	0	2	78,492,	0,6310	-52.5	-50.8	3.82
chr10	25992944	25993809	ENSMUSG00000049420	Tmem200a	mRNA	6.3e-37	-	25992944	25993809	0	1	865,	0	-36.2	-34.7	8.4
chr10	26275570	26280404	ENSMUSG00000039089	L3mbtl3	mRNA	2e-10	-	26275570	26280404	0	3	693,63,467,	0,4046,4367	-9.7	-8.68	3.79
chr10	29143428	29143606	ENSMUSG00000056316	Gm9996	mRNA	6.8e-05	-	29143428	29143606	0	1	178,	0	-4.17	-3.37	2.89
chr10	29144025	29144325	ENSMUSG00000038916	Soga3	mRNA	5e-11	+	29144025	29144325	0	1	300,	0	-10.3	-9.3	4.56
chr10	29146601	29148289	ENSMUSG00000038916	Soga3	mRNA	5e-40	+	29146601	29148289	0	2	1152,105,	0,1583	-39.3	-37.7	5.19
chr10	29150361	29196601	ENSMUSG00000038916	Soga3	mRNA	1e-30	+	29150361	29196601	0	3	41,72,337,	0,30600,45903	-30	-28.6	2.42
chr10	29196899	29197319	ENSMUSG00000038916	Soga3	mRNA	6.3e-15	+	29196899	29197319	0	1	420,	0	-14.2	-13.1	2.33
chr10	29211761	29221798	ENSMUSG00000004360	9330159F19Rik	mRNA	4e-26	+	29211761	29221798	0	3	105,242,13,	0,6293,10024	-25.4	-24	2.77
chr10	29222275	29225076	ENSMUSG00000004360	9330159F19Rik	mRNA	2.5e-46	+	29222275	29225076	0	2	25,842,	0,1959	-45.6	-44	3.2
chr10	29225373	29227465	ENSMUSG00000004360	9330159F19Rik	mRNA	2e-24	+	29225373	29227465	0	2	41,259,	0,1833	-23.7	-22.4	2.79
chr10	29334241	29344779	ENSMUSG00000019883	Echdc1	mRNA	4e-20	+	29334241	29344779	0	3	30,70,439,	0,224,10099	-19.4	-18.1	2.52
chr10	29344386	29344776	ENSMUSG00000038876	Rnf146	mRNA	2e-19	-	29344386	29344776	0	1	390,	0	-18.7	-17.5	2.47
chr10	29346807	29347705	ENSMUSG00000038876	Rnf146	mRNA	1e-291	-	29346807	29347705	0	1	898,	0	-291	-288	7.61
chr10	29354381	29362053	ENSMUSG00000038876	Rnf146	mRNA	2e-10	-	29354381	29362053	0	4	66,52,61,90,	0,3280,6903,7582	-9.69	-8.68	5.11
chr10	29454035	29500057	ENSMUSG00000019880	Rspo3	mRNA	7.9e-24	-	29454035	29500057	0	2	294,126,	0,45896	-23.1	-21.8	4.97
chr10	29535417	29535717	ENSMUSG00000019880	Rspo3	mRNA	8.3e-10	-	29535417	29535717	0	1	300,	0	-9.08	-8.09	3.29
chr10	30647261	30647997	ENSMUSG00000039697	Ncoa7	mRNA	5e-49	-	30647261	30647997	0	2	390,31,	0,705	-48.3	-46.6	3.97
chr10	30690892	30691762	ENSMUSG00000039697	Ncoa7	mRNA	1.3e-43	-	30690892	30691762	0	1	870,	0	-42.9	-41.3	4.03
chr10	31445832	31445892	ENSMUSG00000000296	Tpd52l1	mRNA	0.0014	-	31445832	31445892	0	1	60,	0	-2.84	-2.12	1.82
chr10	31502409	31502709	ENSMUSG00000063760	Rnf217	mRNA	1e-16	-	31502409	31502709	0	1	300,	0	-16	-14.8	4.83
chr10	31608674	31609154	ENSMUSG00000063760	Rnf217	mRNA	1.6e-14	-	31608674	31609154	0	1	480,	0	-13.8	-12.7	4.26
chr10	31690888	31691246	ENSMUSG00000069670	Nkain2	mRNA	2.5e-56	-	31690888	31691246	0	1	358,	0	-55.6	-53.9	4.17
chr10	33513095	33528402	ENSMUSG00000019785	Clvs2	mRNA	4e-63	-	33513095	33528402	0	2	251,80,	0,15227	-62.4	-60.6	4.72
chr10	33622671	33624379	ENSMUSG00000019785	Clvs2	mRNA	1e-139	-	33622671	33624379	0	2	387,244,	0,1464	-139	-137	10.2
chr10	34091500	34091679	ENSMUSG00000049872	Fam26e	mRNA	4.8e-05	-	34091500	34091679	0	1	179,	0	-4.32	-3.51	3.64
chr10	34152411	34152502	ENSMUSG00000039497	Dse	mRNA	0.00087	-	34152411	34152502	0	1	91,	0	-3.06	-2.32	3.05
chr10	34282189	34283897	ENSMUSG00000047514	Tspyl1	mRNA	0	+	34282189	34283897	0	1	1708,	0	-423	#NAME?	5.26
chr10	34297384	34298161	ENSMUSG00000097274	Gm26564	lncRNA	1e-169	-	34297384	34298161	0	1	777,	0	-169	-166	5.9
chr10	34297441	34298158	ENSMUSG00000039485	Tspyl4	mRNA	1e-168	+	34297441	34298158	0	1	717,	0	-168	-166	2.48
chr10	34298246	34298576	ENSMUSG00000039485	Tspyl4	mRNA	2e-40	+	34298246	34298576	0	1	330,	0	-39.7	-38.1	1.72
chr10	34298249	34298579	ENSMUSG00000097274	Gm26564	lncRNA	1.3e-39	-	34298249	34298579	0	1	330,	0	-38.9	-37.4	1.71
chr10	34298903	34299321	ENSMUSG00000039485	Tspyl4	mRNA	0	+	34298903	34299321	0	1	418,	0	-463	#NAME?	4.14
chr10	36506993	36507083	ENSMUSG00000044499	Hs3st5	mRNA	0.0017	+	36506993	36507083	0	1	90,	0	-2.78	-2.06	2.29
chr10	36832960	36833260	ENSMUSG00000044499	Hs3st5	mRNA	5e-11	+	36832960	36833260	0	1	300,	0	-10.3	-9.3	4.98
chr10	36998391	37001561	ENSMUSG00000019777	Hdac2	mRNA	3.2e-39	+	36998391	37001561	0	3	178,58,33,	0,1977,3137	-38.5	-36.9	2.48
chr10	37135832	37138680	ENSMUSG00000069662	Marcks	mRNA	0	-	37135832	37138680	0	2	1103,247,	0,2601	-851	#NAME?	5.27
chr10	3873154	3873334	ENSMUSG00000040624	Plekhg1	mRNA	0.00019	+	3873154	3873334	0	1	180,	0	-3.72	-2.94	3.11
chr10	39369033	39420048	ENSMUSG00000019843	Fyn	mRNA	2.5e-38	+	39369033	39420048	0	4	32,427,40,40,	0,730,25971,50975	-37.6	-36	3.06
chr10	39551462	39564216	ENSMUSG00000019843	Fyn	mRNA	1e-66	+	39551462	39564216	0	2	56,453,	0,12301	-66	-64.2	2.83
chr10	39564543	39564634	ENSMUSG00000019843	Fyn	mRNA	0.0036	+	39564543	39564634	0	1	91,	0	-2.44	-1.75	1.53
chr10	3957755	3958026	ENSMUSG00000040624	Plekhg1	mRNA	0.00023	+	3957755	3958026	0	1	271,	0	-3.63	-2.86	2.58
chr10	39622008	39622159	ENSMUSG00000087177	E130307A14Rik	lncRNA	0.00014	-	39622008	39622159	0	1	151,	0	-3.86	-3.07	2.55
chr10	39622218	39622697	ENSMUSG00000087177	E130307A14Rik	lncRNA	1.6e-13	-	39622218	39622697	0	1	479,	0	-12.8	-11.7	3.93
chr10	3963412	3963682	ENSMUSG00000040624	Plekhg1	mRNA	2.1e-08	+	3963412	3963682	0	1	270,	0	-7.68	-6.73	19.7
chr10	3963801	3964400	ENSMUSG00000040624	Plekhg1	mRNA	6.6e-09	+	3963801	3964400	0	1	599,	0	-8.18	-7.22	6.26
chr10	39824681	39824952	ENSMUSG00000019841	Rev3l	mRNA	1.2e-08	+	39824681	39824952	0	1	271,	0	-7.92	-6.96	3.42
chr10	39891334	39891455	ENSMUSG00000096687	Mfsd4b4	mRNA	0.0015	-	39891334	39891455	0	1	121,	0	-2.82	-2.1	3.06
chr10	39891514	39892353	ENSMUSG00000096687	Mfsd4b4	mRNA	2.5e-33	-	39891514	39892353	0	1	839,	0	-32.6	-31.2	8.05
chr10	40223718	40227567	ENSMUSG00000038510	Rpf2	mRNA	1.6e-19	-	40223718	40227567	0	3	202,145,9,	0,1578,3840	-18.8	-17.6	2.44
chr10	40288056	40288207	ENSMUSG00000075232	Amd1	mRNA	1.3e-05	-	40288056	40288207	0	1	151,	0	-4.89	-4.05	1.53
chr10	40349246	40350103	ENSMUSG00000038491	Cdk19os	lncRNA	2e-80	-	40349246	40350103	0	2	329,56,	0,801	-79.7	-77.8	8.84
chr10	40349307	40349697	ENSMUSG00000038481	Cdk19	mRNA	5e-78	+	40349307	40349697	0	1	390,	0	-77.3	-75.4	8.11
chr10	40476888	40477832	ENSMUSG00000038481	Cdk19	mRNA	3.6e-09	+	40476888	40477832	0	2	79,131,	0,813	-8.44	-7.46	1.78
chr10	40477951	40480436	ENSMUSG00000038481	Cdk19	mRNA	6.3e-42	+	40477951	40480436	0	2	17,762,	0,1723	-41.2	-39.6	4.49
chr10	40883474	40883959	ENSMUSG00000019831	Wasf1	mRNA	4e-30	+	40883474	40883959	0	2	135,133,	0,352	-29.4	-28	3.28
chr10	40934574	40937946	ENSMUSG00000019831	Wasf1	mRNA	1e-189	+	40934574	40937946	0	3	82,629,301,	0,1535,3071	-189	-187	3.53
chr10	41188410	41188621	ENSMUSG00000038417	Fig4	mRNA	1.4e-05	-	41188410	41188621	0	1	211,	0	-4.85	-4.01	2.23
chr10	41451429	41452025	ENSMUSG00000019826	Zbtb24	mRNA	2e-47	+	41451429	41452025	0	1	596,	0	-46.7	-45.1	8.84
chr10	41464350	41465065	ENSMUSG00000019826	Zbtb24	mRNA	4e-21	+	41464350	41465065	0	1	715,	0	-20.4	-19.1	7.47
chr10	41490188	41490369	ENSMUSG00000019822	Smpd2	mRNA	3.3e-10	-	41490188	41490369	0	1	181,	0	-9.48	-8.47	4.91
chr10	41528689	41528928	ENSMUSG00000019818	Cd164	mRNA	5e-08	+	41528689	41528928	0	1	239,	0	-7.3	-6.37	1.75
chr10	41719589	41721184	ENSMUSG00000019813	Cep57l1	mRNA	9.5e-09	-	41719589	41721184	0	2	318,12,	0,1583	-8.02	-7.06	5.68
chr10	41810933	41811233	ENSMUSG00000038332	Sesn1	mRNA	6.3e-14	+	41810933	41811233	0	1	300,	0	-13.2	-12.1	5.24
chr10	41907374	41907435	ENSMUSG00000038332	Sesn1	mRNA	0.0032	+	41907374	41907435	0	1	61,	0	-2.49	-1.79	1.31
chr10	41907494	41907825	ENSMUSG00000038332	Sesn1	mRNA	7.9e-57	+	41907494	41907825	0	1	331,	0	-56.1	-54.3	3.16
chr10	42186029	42196391	ENSMUSG00000048756	Foxo3	mRNA	1e-115	-	42186029	42196391	0	2	266,124,	0,10238	-115	-113	10.1
chr10	42196450	42197528	ENSMUSG00000048756	Foxo3	mRNA	4e-61	-	42196450	42197528	0	1	1078,	0	-60.4	-58.6	6.2
chr10	42274996	42276755	ENSMUSG00000048756	Foxo3	mRNA	5e-45	-	42274996	42276755	0	2	549,230,	0,1529	-44.3	-42.7	4.69
chr10	42313267	42316358	ENSMUSG00000038302	Lace1	mRNA	2e-34	-	42313267	42316358	0	2	349,9,	0,3082	-33.7	-32.2	4.66
chr10	42502235	42502383	ENSMUSG00000019804	Snx3	mRNA	6.3e-18	+	42502235	42502383	0	1	148,	0	-17.2	-16	1.57
chr10	42761525	42761826	ENSMUSG00000019802	Sec63	mRNA	2e-47	+	42761525	42761826	0	1	301,	0	-46.7	-45.1	4.13
chr10	42761595	42762385	ENSMUSG00000097008	Gm26860	lncRNA	1e-43	-	42761595	42762385	0	2	173,66,	0,724	-43	-41.4	4.23
chr10	42810893	42817952	ENSMUSG00000019802	Sec63	mRNA	1.6e-47	+	42810893	42817952	0	5	32,403,159,102,25,	0,1542,4161,5474,7034	-46.8	-45.2	2.66
chr10	42827946	42829186	ENSMUSG00000019802	Sec63	mRNA	1.6e-27	+	42827946	42829186	0	2	35,296,	0,944	-26.8	-25.4	2.89
chr10	43002499	43003695	ENSMUSG00000038248	Sobp	mRNA	2.5e-85	-	43002499	43003695	0	1	1196,	0	-84.6	-82.7	4.2
chr10	43003874	43127805	ENSMUSG00000038248	Sobp	mRNA	1e-185	-	43003874	43127805	0	4	540,1937,96,27,	0,17107,70718,123904	-185	-183	6.39
chr10	43173991	43174530	ENSMUSG00000038248	Sobp	mRNA	3.2e-41	-	43173991	43174530	0	1	539,	0	-40.5	-38.9	5
chr10	43440080	43440411	ENSMUSG00000038240	Pdss2	mRNA	3.2e-17	+	43440080	43440411	0	1	331,	0	-16.5	-15.3	3.39
chr10	43511527	43511888	ENSMUSG00000038214	Bend3	mRNA	1.5e-10	+	43511527	43511888	0	1	361,	0	-9.82	-8.8	34.4
chr10	43511947	43512188	ENSMUSG00000038214	Bend3	mRNA	1.2e-06	+	43511947	43512188	0	1	241,	0	-5.91	-5.02	7.86
chr10	43525179	43533272	ENSMUSG00000019797	1700021F05Rik	mRNA	7.9e-31	-	43525179	43533272	0	4	230,142,73,597,	0,522,5418,7496	-30.1	-28.7	4.09
chr10	4354747	4355047	ENSMUSG00000038587	Akap12	mRNA	3.2e-11	+	4354747	4355047	0	1	300,	0	-10.5	-9.44	6.06
chr10	4355315	4355614	ENSMUSG00000038587	Akap12	mRNA	6.3e-12	+	4355315	4355614	0	1	299,	0	-11.2	-10.1	4.91
chr10	4355852	4356212	ENSMUSG00000038587	Akap12	mRNA	1.6e-18	+	4355852	4356212	0	1	360,	0	-17.8	-16.6	5.43
chr10	4356330	4356809	ENSMUSG00000038587	Akap12	mRNA	1e-20	+	4356330	4356809	0	1	479,	0	-20	-18.7	4.98
chr10	4357704	4358542	ENSMUSG00000038587	Akap12	mRNA	2.5e-11	+	4357704	4358542	0	2	235,65,	0,773	-10.6	-9.53	3.61
chr10	43582865	43583133	ENSMUSG00000047139	Cd24a	mRNA	3.2e-16	+	43582865	43583133	0	1	268,	0	-15.5	-14.3	4.02
chr10	4368384	4368981	ENSMUSG00000075327	Zbtb2	mRNA	7.9e-40	-	4368384	4368981	0	1	597,	0	-39.1	-37.5	8.43
chr10	4369427	4369636	ENSMUSG00000075327	Zbtb2	mRNA	1.8e-09	-	4369427	4369636	0	1	209,	0	-8.75	-7.77	3.59
chr10	4403140	4403381	ENSMUSG00000019763	Rmnd1	mRNA	3.6e-10	-	4403140	4403381	0	1	241,	0	-9.44	-8.43	3.06
chr10	4427252	4428379	ENSMUSG00000019763	Rmnd1	mRNA	2.5e-29	-	4427252	4428379	0	2	439,11,	0,1116	-28.6	-27.2	4.21
chr10	44362951	44363368	ENSMUSG00000038160	Atg5	mRNA	2e-18	+	44362951	44363368	0	1	417,	0	-17.7	-16.5	3.06
chr10	4453731	4454062	ENSMUSG00000061759	Armt1	mRNA	3.2e-09	+	4453731	4454062	0	1	331,	0	-8.49	-7.51	3.32
chr10	45158336	45158727	ENSMUSG00000019849	Prep	mRNA	6.3e-28	+	45158336	45158727	0	1	391,	0	-27.2	-25.8	4.75
chr10	45577828	45578069	ENSMUSG00000038822	Hace1	mRNA	6.3e-07	+	45577828	45578069	0	1	241,	0	-6.2	-5.3	3.22
chr10	49100058	49100269	ENSMUSG00000056073	Grik2	mRNA	4e-15	-	49100058	49100269	0	1	211,	0	-14.4	-13.3	4.39
chr10	49100718	49101198	ENSMUSG00000056073	Grik2	mRNA	7.9e-26	-	49100718	49101198	0	1	480,	0	-25.1	-23.8	4.91
chr10	49783473	49788736	ENSMUSG00000056073	Grik2	mRNA	3.5e-06	-	49783473	49788736	0	2	72,109,	0,5154	-5.46	-4.59	2.49
chr10	5020681	5030396	ENSMUSG00000096054	Syne1	mRNA	1e-260	-	5020681	5030396	0	2	1566,21,	0,9694	-260	-258	7.01
chr10	52317135	52320150	ENSMUSG00000019891	Dcbld1	mRNA	5e-25	+	52317135	52320150	0	2	16,675,	0,2340	-24.3	-22.9	6.35
chr10	52339571	52349118	ENSMUSG00000019861	Gopc	mRNA	5e-22	-	52339571	52349118	0	3	282,181,47,	0,6477,9500	-21.3	-20	2.97
chr10	52417546	52417786	ENSMUSG00000023068	Nus1	mRNA	1.3e-48	+	52417546	52417786	0	1	240,	0	-47.9	-46.3	4.72
chr10	52436602	52436782	ENSMUSG00000023068	Nus1	mRNA	5.5e-05	+	52436602	52436782	0	1	180,	0	-4.26	-3.45	1.44
chr10	52690532	52691162	ENSMUSG00000038602	Slc35f1	mRNA	2e-23	+	52690532	52691162	0	1	630,	0	-22.7	-21.4	5.37
chr10	53108148	53108508	ENSMUSG00000038602	Slc35f1	mRNA	2e-26	+	53108148	53108508	0	1	360,	0	-25.7	-24.4	2.63
chr10	53278080	53281484	ENSMUSG00000038594	Cep85l	mRNA	3.4e-08	-	53278080	53281484	0	2	164,136,	0,3268	-7.47	-6.53	6.88
chr10	53348564	53349193	ENSMUSG00000038594	Cep85l	mRNA	1e-21	-	53348564	53349193	0	1	629,	0	-21	-19.7	7.11
chr10	53537433	53537553	ENSMUSG00000058298	Mcm9	mRNA	0.0014	-	53537433	53537553	0	1	120,	0	-2.84	-2.12	4.13
chr10	53537672	53537792	ENSMUSG00000058298	Mcm9	mRNA	0.003	-	53537672	53537792	0	1	120,	0	-2.52	-1.82	3.23
chr10	53607690	53607959	ENSMUSG00000019857	Asf1a	mRNA	1.6e-24	+	53607690	53607959	0	1	269,	0	-23.8	-22.5	4.69
chr10	53698675	53699063	ENSMUSG00000019856	Fam184a	mRNA	5e-11	-	53698675	53699063	0	1	388,	0	-10.3	-9.25	3.03
chr10	54074422	54075263	ENSMUSG00000003746	Man1a	mRNA	2.5e-24	-	54074422	54075263	0	1	841,	0	-23.6	-22.3	6.65
chr10	56114948	56116137	ENSMUSG00000047669	Msl3l2	mRNA	3.2e-44	+	56114948	56116137	0	1	1189,	0	-43.5	-41.9	4.82
chr10	56377299	56377419	ENSMUSG00000050953	Gja1	mRNA	2.6e-06	+	56377299	56377419	0	1	120,	0	-5.58	-4.71	2.12
chr10	56377478	56387822	ENSMUSG00000050953	Gja1	mRNA	1.6e-41	+	56377478	56387822	0	2	40,289,	0,10055	-40.8	-39.2	2.07
chr10	56388090	56388927	ENSMUSG00000050953	Gja1	mRNA	0	+	56388090	56388927	0	1	837,	0	-336	#NAME?	4.91
chr10	57512063	57512124	ENSMUSG00000019878	Hsf2	mRNA	0.0012	+	57512063	57512124	0	1	61,	0	-2.93	-2.2	1.8
chr10	57532379	57532530	ENSMUSG00000019877	Serinc1	mRNA	3.2e-72	-	57532379	57532530	0	1	151,	0	-71.5	-69.6	3.25
chr10	5813142	5814076	ENSMUSG00000019774	Mtrf1l	mRNA	1.3e-11	-	5813142	5814076	0	2	264,36,	0,898	-10.9	-9.87	4.84
chr10	58270690	58271051	ENSMUSG00000038039	Gcc2	mRNA	5e-42	+	58270690	58271051	0	1	361,	0	-41.3	-39.8	4.3
chr10	58476570	58476751	ENSMUSG00000003226	Ranbp2	mRNA	1e-05	+	58476570	58476751	0	1	181,	0	-4.99	-4.14	2.14
chr10	58478069	58478220	ENSMUSG00000003226	Ranbp2	mRNA	1.3e-08	+	58478069	58478220	0	1	151,	0	-7.88	-6.93	2.24
chr10	58478819	58479120	ENSMUSG00000003226	Ranbp2	mRNA	1.3e-28	+	58478819	58479120	0	1	301,	0	-27.9	-26.5	2.84
chr10	58479808	58480289	ENSMUSG00000003226	Ranbp2	mRNA	6.3e-32	+	58479808	58480289	0	1	481,	0	-31.2	-29.8	3.44
chr10	58480648	58480709	ENSMUSG00000003226	Ranbp2	mRNA	0.0044	+	58480648	58480709	0	1	61,	0	-2.36	-1.68	1.59
chr10	59222370	59223536	ENSMUSG00000098188	Sowahc	mRNA	2e-39	+	59222370	59223536	0	1	1166,	0	-38.7	-37.2	10.1
chr10	59606166	59616692	ENSMUSG00000009647	Mcu	mRNA	1.3e-06	-	59606166	59616692	0	2	11,169,	0,10357	-5.88	-5	5.7
chr10	59702536	59727986	ENSMUSG00000020111	Micu1	mRNA	6.3e-15	+	59702536	59727986	0	2	151,30,	0,25420	-14.2	-13.1	3.55
chr10	59861556	59863443	ENSMUSG00000020111	Micu1	mRNA	1.6e-59	+	59861556	59863443	0	2	96,265,	0,1622	-58.8	-57	3.3
chr10	59863861	59864132	ENSMUSG00000020111	Micu1	mRNA	2.5e-20	+	59863861	59864132	0	1	271,	0	-19.6	-18.3	2.82
chr10	59895613	59896620	ENSMUSG00000020109	Dnajb12	mRNA	5e-49	+	59895613	59896620	0	2	147,271,	0,736	-48.3	-46.6	4.72
chr10	59896738	59897901	ENSMUSG00000020109	Dnajb12	mRNA	2e-66	+	59896738	59897901	0	2	37,411,	0,752	-65.7	-63.9	5.21
chr10	59950294	59950945	ENSMUSG00000020108	Ddit4	mRNA	1e-158	-	59950294	59950945	0	1	651,	0	-158	-156	3.71
chr10	59951556	59951770	ENSMUSG00000020108	Ddit4	mRNA	0.00062	-	59951556	59951770	0	2	16,74,	0,140	-3.21	-2.47	1.34
chr10	59988398	59988459	ENSMUSG00000020107	Anapc16	mRNA	0.00048	-	59988398	59988459	0	1	61,	0	-3.32	-2.57	1.4
chr10	60002738	60003135	ENSMUSG00000020107	Anapc16	mRNA	2.5e-21	-	60002738	60003135	0	2	31,180,	0,217	-20.6	-19.4	4.09
chr10	60106218	60121500	ENSMUSG00000058297	Spock2	mRNA	2e-47	+	60106218	60121500	0	4	438,9,9,23,	0,8854,15013,15259	-46.7	-45.1	2.1
chr10	60127334	60131909	ENSMUSG00000058297	Spock2	mRNA	0	+	60127334	60131909	0	4	4,63,138,574,	0,2346,3749,4001	-724	#NAME?	3.9
chr10	60132984	60133763	ENSMUSG00000058297	Spock2	mRNA	9.999987484956e-319	+	60132984	60133763	0	1	779,	0	-318	-315	3.37
chr10	60277626	60291651	ENSMUSG00000004207	Psap	mRNA	1e-139	+	60277626	60291651	0	3	156,71,13,	0,6834,14012	-139	-137	2.7
chr10	60368658	60369760	ENSMUSG00000020101	Vsir	mRNA	2.5e-81	+	60368658	60369760	0	2	67,859,	0,243	-80.6	-78.6	6.8
chr10	60764848	60765088	ENSMUSG00000020099	Unc5b	mRNA	1.7e-06	-	60764848	60765088	0	1	240,	0	-5.78	-4.9	2.87
chr10	61100798	61100949	ENSMUSG00000020097	Sgpl1	mRNA	2.6e-05	-	61100798	61100949	0	1	151,	0	-4.58	-3.76	2.49
chr10	61146239	61146450	ENSMUSG00000020097	Sgpl1	mRNA	6.2e-07	-	61146239	61146450	0	1	211,	0	-6.21	-5.31	3.56
chr10	61321060	61321121	ENSMUSG00000020092	Pald1	mRNA	0.0014	-	61321060	61321121	0	1	61,	0	-2.86	-2.13	2.37
chr10	61580202	61581333	ENSMUSG00000037151	Lrrc20	mRNA	6.3e-39	+	61580202	61581333	0	1	1131,	0	-38.2	-36.6	5.46
chr10	61648551	61648791	ENSMUSG00000020089	Ppa1	mRNA	6.3e-39	+	61648551	61648791	0	1	240,	0	-38.2	-36.7	3.17
chr10	61680309	61684924	ENSMUSG00000020088	Sar1a	mRNA	6.3e-14	+	61680309	61684924	0	2	104,45,	0,4570	-13.2	-12.1	2.18
chr10	61689898	61691664	ENSMUSG00000020088	Sar1a	mRNA	1e-103	+	61689898	61691664	0	2	7,380,	0,1386	-103	-101	4.23
chr10	61693086	61693236	ENSMUSG00000020088	Sar1a	mRNA	5.9e-07	+	61693086	61693236	0	1	150,	0	-6.23	-5.34	1.54
chr10	61695513	61695722	ENSMUSG00000020087	Tysnd1	mRNA	1.3e-10	+	61695513	61695722	0	1	209,	0	-9.87	-8.85	3.84
chr10	61702475	61702743	ENSMUSG00000020087	Tysnd1	mRNA	1.3e-14	+	61702475	61702743	0	1	268,	0	-13.9	-12.8	2.65
chr10	61739080	61739260	ENSMUSG00000020085	Aifm2	mRNA	3.2e-12	+	61739080	61739260	0	1	180,	0	-11.5	-10.4	4.29
chr10	61739111	61739380	ENSMUSG00000020086	H2afy2	mRNA	3.2e-20	-	61739111	61739380	0	1	269,	0	-19.5	-18.2	3.55
chr10	62108727	62108996	ENSMUSG00000020083	2010107G23Rik	mRNA	1.6e-25	-	62108727	62108996	0	1	269,	0	-24.8	-23.5	3.13
chr10	62109084	62110377	ENSMUSG00000020083	2010107G23Rik	mRNA	2.5e-16	-	62109084	62110377	0	3	39,148,142,	0,799,1151	-15.6	-14.5	2.17
chr10	62187867	62188136	ENSMUSG00000037031	Tspan15	mRNA	1.3e-14	-	62187867	62188136	0	1	269,	0	-13.9	-12.8	2.9
chr10	62231068	62231218	ENSMUSG00000037031	Tspan15	mRNA	2.3e-09	-	62231068	62231218	0	1	150,	0	-8.64	-7.66	3.74
chr10	62269243	62271764	ENSMUSG00000037012	Hk1	mRNA	0	-	62269243	62271764	0	2	813,176,	0,2345	-386	#NAME?	3.69
chr10	62292395	62296983	ENSMUSG00000037012	Hk1	mRNA	2e-24	-	62292395	62296983	0	5	74,184,100,96,26,	0,3307,3600,4281,4562	-23.7	-22.4	1.53
chr10	62327727	62340363	ENSMUSG00000037012	Hk1	mRNA	2.5e-52	-	62327727	62340363	0	2	40,351,	0,12285	-51.6	-49.9	6.28
chr10	62383643	62385906	ENSMUSG00000020080	Hkdc1	mRNA	2e-21	-	62383643	62385906	0	2	279,229,	0,2034	-20.7	-19.4	5.25
chr10	62429388	62429749	ENSMUSG00000020079	Supv3l1	mRNA	1e-57	-	62429388	62429749	0	1	361,	0	-57	-55.3	5.94
chr10	62449547	62449814	ENSMUSG00000097129	4930507D05Rik	mRNA	1.2e-07	+	62449547	62449814	0	1	267,	0	-6.93	-6.01	14.7
chr10	62449587	62449738	ENSMUSG00000020079	Supv3l1	mRNA	2.2e-06	-	62449587	62449738	0	1	151,	0	-5.66	-4.79	3.93
chr10	62558947	62563343	ENSMUSG00000036955	Kif1bp	mRNA	4e-24	-	62558947	62563343	0	2	936,108,	0,4288	-23.4	-22.1	1.71
chr10	62578082	62578471	ENSMUSG00000105203	4933428P19Rik	lncRNA	6.3e-61	+	62578082	62578471	0	1	389,	0	-60.2	-58.4	3.5
chr10	62578128	62578457	ENSMUSG00000036955	Kif1bp	mRNA	2e-60	-	62578128	62578457	0	1	329,	0	-59.7	-57.9	3.7
chr10	62582245	62583079	ENSMUSG00000020075	Ddx21	mRNA	3.2e-24	-	62582245	62583079	0	2	362,26,	0,808	-23.5	-22.2	4.45
chr10	62598286	62602298	ENSMUSG00000020075	Ddx21	mRNA	1e-14	-	62598286	62602298	0	2	605,171,	0,3841	-14	-12.9	3.55
chr10	62647008	62651218	ENSMUSG00000020076	Ddx50	mRNA	5e-23	-	62647008	62651218	0	2	193,194,	0,4016	-22.3	-21	2.08
chr10	62750690	62753367	ENSMUSG00000020074	Ccar1	mRNA	4e-34	-	62750690	62753367	0	4	3,80,112,194,	0,246,1052,2483	-33.4	-31.9	2.93
chr10	63011686	63011836	ENSMUSG00000020070	Rufy2	mRNA	9.3e-08	+	63011686	63011836	0	1	150,	0	-7.03	-6.1	2.46
chr10	63015644	63016029	ENSMUSG00000020069	Hnrnph3	mRNA	6.3e-30	-	63015644	63016029	0	2	70,228,	0,157	-29.2	-27.7	3.31
chr10	63023741	63023979	ENSMUSG00000020069	Hnrnph3	mRNA	6.3e-11	-	63023741	63023979	0	1	238,	0	-10.2	-9.17	13.8
chr10	63245843	63246024	ENSMUSG00000020064	Herc4	mRNA	2.8e-07	+	63245843	63246024	0	1	181,	0	-6.55	-5.64	2.31
chr10	63320531	63320802	ENSMUSG00000020063	Sirt1	mRNA	3.7e-09	-	63320531	63320802	0	1	271,	0	-8.43	-7.45	3.82
chr10	63338656	63339046	ENSMUSG00000020063	Sirt1	mRNA	3.2e-12	-	63338656	63339046	0	1	390,	0	-11.5	-10.5	5.37
chr10	63929938	64087586	ENSMUSG00000042846	Lrrtm3	mRNA	5e-74	-	63929938	64087586	0	2	329,91,	0,157557	-73.3	-71.4	6.94
chr10	64088034	64088962	ENSMUSG00000042846	Lrrtm3	mRNA	3.2e-20	-	64088034	64088962	0	1	928,	0	-19.5	-18.3	3.26
chr10	64089081	64089798	ENSMUSG00000042846	Lrrtm3	mRNA	5e-27	-	64089081	64089798	0	2	301,89,	0,628	-26.3	-24.9	3.48
chr10	64090037	64090277	ENSMUSG00000042846	Lrrtm3	mRNA	3.2e-11	-	64090037	64090277	0	1	240,	0	-10.5	-9.5	6.07
chr10	67096424	67127264	ENSMUSG00000037876	Jmjd1c	mRNA	4e-23	+	67096424	67127264	0	2	294,7,	0,30833	-22.4	-21.1	8.62
chr10	67218292	67219586	ENSMUSG00000037876	Jmjd1c	mRNA	2.5e-38	+	67218292	67219586	0	2	177,633,	0,661	-37.6	-36.1	6.72
chr10	67224128	67224984	ENSMUSG00000037876	Jmjd1c	mRNA	1.5e-08	+	67224128	67224984	0	2	53,248,	0,608	-7.83	-6.88	2.74
chr10	67226572	67226813	ENSMUSG00000037876	Jmjd1c	mRNA	1.6e-18	+	67226572	67226813	0	1	241,	0	-17.8	-16.6	4.87
chr10	67267168	67267648	ENSMUSG00000075000	Nrbf2	mRNA	6.3e-76	-	67267168	67267648	0	1	480,	0	-75.2	-73.3	9.74
chr10	67547761	67548597	ENSMUSG00000057134	Ado	mRNA	1e-105	-	67547761	67548597	0	1	836,	0	-105	-103	5.78
chr10	67548715	67548955	ENSMUSG00000057134	Ado	mRNA	1.6e-23	-	67548715	67548955	0	1	240,	0	-22.8	-21.4	4.98
chr10	68041597	68041928	ENSMUSG00000037846	Rtkn2	mRNA	1.7e-08	+	68041597	68041928	0	1	331,	0	-7.77	-6.82	12.8
chr10	68096191	68097810	ENSMUSG00000019947	Arid5b	mRNA	1.6e-30	-	68096191	68097810	0	1	1619,	0	-29.8	-28.3	6.88
chr10	68097928	68102053	ENSMUSG00000019947	Arid5b	mRNA	1.3e-23	-	68097928	68102053	0	2	741,159,	0,3966	-22.9	-21.6	8.84
chr10	6888487	6888727	ENSMUSG00000064065	Ipcef1	mRNA	6.3e-59	-	6888487	6888727	0	1	240,	0	-58.2	-56.4	2.97
chr10	6889713	6890641	ENSMUSG00000064065	Ipcef1	mRNA	4e-37	-	6889713	6890641	0	1	928,	0	-36.4	-34.9	3.75
chr10	69270331	69270481	ENSMUSG00000019944	Rhobtb1	mRNA	0.00032	+	69270331	69270481	0	1	150,	0	-3.5	-2.73	4.26
chr10	69986130	69987121	ENSMUSG00000069601	Ank3	mRNA	7.9e-16	+	69986130	69987121	0	1	991,	0	-15.1	-14	2.74
chr10	69987449	69988140	ENSMUSG00000069601	Ank3	mRNA	6.3e-23	+	69987449	69988140	0	1	691,	0	-22.2	-20.9	3.42
chr10	69988408	69988889	ENSMUSG00000069601	Ank3	mRNA	1e-23	+	69988408	69988889	0	1	481,	0	-23	-21.7	2.78
chr10	69989278	69989788	ENSMUSG00000069601	Ank3	mRNA	1.6e-24	+	69989278	69989788	0	1	510,	0	-23.8	-22.4	3.81
chr10	69989877	69990268	ENSMUSG00000069601	Ank3	mRNA	1e-70	+	69989877	69990268	0	1	391,	0	-70	-68.1	5.84
chr10	69990896	69991437	ENSMUSG00000069601	Ank3	mRNA	1.3e-89	+	69990896	69991437	0	1	541,	0	-88.9	-86.9	5.21
chr10	69991736	69992426	ENSMUSG00000069601	Ank3	mRNA	2.5e-21	+	69991736	69992426	0	1	690,	0	-20.6	-19.3	2.56
chr10	69992905	69993175	ENSMUSG00000069601	Ank3	mRNA	4.2e-06	+	69992905	69993175	0	1	270,	0	-5.38	-4.52	2.82
chr10	70001954	70002434	ENSMUSG00000069601	Ank3	mRNA	1.6e-34	+	70001954	70002434	0	1	480,	0	-33.8	-32.3	8.53
chr10	70023960	70024650	ENSMUSG00000069601	Ank3	mRNA	1.3e-58	+	70023960	70024650	0	1	690,	0	-57.9	-56.2	4.2
chr10	70024859	70025100	ENSMUSG00000069601	Ank3	mRNA	1e-75	+	70024859	70025100	0	1	241,	0	-75	-73.1	4.22
chr10	70027137	70027318	ENSMUSG00000069601	Ank3	mRNA	5.5e-06	+	70027137	70027318	0	1	181,	0	-5.26	-4.4	2.54
chr10	70192749	70193050	ENSMUSG00000048701	Ccdc6	mRNA	6.3e-34	+	70192749	70193050	0	1	301,	0	-33.2	-31.7	4.14
chr10	70284618	70284829	ENSMUSG00000037762	Slc16a9	mRNA	9.8e-05	+	70284618	70284829	0	1	211,	0	-4.01	-3.21	3.54
chr10	70559118	70559329	ENSMUSG00000037747	Phyhipl	mRNA	4e-39	-	70559118	70559329	0	1	211,	0	-38.4	-36.8	1.84
chr10	70559507	70559778	ENSMUSG00000037747	Phyhipl	mRNA	7.9e-64	-	70559507	70559778	0	1	271,	0	-63.1	-61.3	2.25
chr10	70599079	70601137	ENSMUSG00000037747	Phyhipl	mRNA	7.9e-64	-	70599079	70601137	0	2	212,89,	0,1969	-63.1	-61.3	17.7
chr10	7119931	7120262	ENSMUSG00000015202	Cnksr3	mRNA	2.5e-19	-	7119931	7120262	0	1	331,	0	-18.6	-17.3	16.3
chr10	71228191	71228582	ENSMUSG00000003923	Tfam	mRNA	5e-60	-	71228191	71228582	0	1	391,	0	-59.3	-57.5	4.17
chr10	71237889	71238100	ENSMUSG00000003923	Tfam	mRNA	6.3e-13	-	71237889	71238100	0	1	211,	0	-12.2	-11.1	4.42
chr10	71255458	71255698	ENSMUSG00000019927	Ube2d1	mRNA	7.9e-15	-	71255458	71255698	0	1	240,	0	-14.1	-13	1.87
chr10	71262213	71285262	ENSMUSG00000019927	Ube2d1	mRNA	1.6e-36	-	71262213	71285262	0	2	49,162,	0,22887	-35.8	-34.3	4.17
chr10	71330977	71336269	ENSMUSG00000037710	Cisd1	mRNA	7.9e-49	-	71330977	71336269	0	2	149,56,	0,5236	-48.1	-46.4	1.83
chr10	71381315	71381825	ENSMUSG00000060733	Ipmk	mRNA	2e-36	+	71381315	71381825	0	1	510,	0	-35.7	-34.2	4.05
chr10	71383859	71384099	ENSMUSG00000060733	Ipmk	mRNA	1.6e-17	+	71383859	71384099	0	1	240,	0	-16.8	-15.6	4.77
chr10	7211996	7212177	ENSMUSG00000015202	Cnksr3	mRNA	0.001	-	7211996	7212177	0	1	181,	0	-3	-2.27	3.28
chr10	72654844	72655550	ENSMUSG00000019923	Zwint	mRNA	0	+	72654844	72655550	0	2	133,108,	0,598	-611	#NAME?	4.71
chr10	72674334	72674664	ENSMUSG00000019923	Zwint	mRNA	1e-185	+	72674334	72674664	0	1	330,	0	-185	-182	2.27
chr10	74645539	74646050	ENSMUSG00000052613	Pcdh15	mRNA	7.9e-11	+	74645539	74646050	0	1	511,	0	-10.1	-9.05	9.33
chr10	74967176	75015922	ENSMUSG00000040009	Gnaz	mRNA	0	+	74967176	75015922	0	4	206,66,1300,1055,	0,11614,23664,47691	-344	#NAME?	8.89
chr10	75016488	75016907	ENSMUSG00000040009	Gnaz	mRNA	2.2e-06	+	75016488	75016907	0	1	419,	0	-5.65	-4.78	1.62
chr10	75052499	75053100	ENSMUSG00000020175	Rab36	mRNA	3.2e-21	+	75052499	75053100	0	1	601,	0	-20.5	-19.2	4.91
chr10	75060895	75061496	ENSMUSG00000009681	Bcr	mRNA	2.5e-37	+	75060895	75061496	0	1	601,	0	-36.6	-35.1	4.67
chr10	75061645	75062155	ENSMUSG00000009681	Bcr	mRNA	7.9e-26	+	75061645	75062155	0	1	510,	0	-25.1	-23.7	2.79
chr10	75182254	75182644	ENSMUSG00000009681	Bcr	mRNA	1e-113	+	75182254	75182644	0	1	390,	0	-113	-111	3.97
chr10	75183663	75183964	ENSMUSG00000009681	Bcr	mRNA	3.2e-21	+	75183663	75183964	0	1	301,	0	-20.5	-19.3	2.68
chr10	75184652	75184893	ENSMUSG00000009681	Bcr	mRNA	1.3e-08	+	75184652	75184893	0	1	241,	0	-7.87	-6.92	1.98
chr10	75212072	75229858	ENSMUSG00000033444	Specc1l	mRNA	1.3e-05	+	75212072	75229858	0	2	147,4,	0,17782	-4.87	-4.03	3.1
chr10	75245171	75245771	ENSMUSG00000033444	Specc1l	mRNA	2e-15	+	75245171	75245771	0	1	600,	0	-14.7	-13.5	3.74
chr10	75246129	75248482	ENSMUSG00000033444	Specc1l	mRNA	1e-11	+	75246129	75248482	0	2	583,46,	0,2307	-11	-9.97	3.28
chr10	75308039	75310215	ENSMUSG00000033444	Specc1l	mRNA	2.5e-49	+	75308039	75310215	0	2	54,426,	0,1750	-48.6	-46.9	7.58
chr10	75310423	75311232	ENSMUSG00000033444	Specc1l	mRNA	7.9e-16	+	75310423	75311232	0	1	809,	0	-15.1	-13.9	3.45
chr10	75333029	75333954	ENSMUSG00000020178	Adora2a	mRNA	1e-124	+	75333029	75333954	0	1	925,	0	-124	-122	8.81
chr10	75508553	75509596	ENSMUSG00000033416	Gucd1	mRNA	1.6e-07	-	75508553	75509596	0	2	416,5,	0,1038	-6.8	-5.88	3.55
chr10	75517968	75519366	ENSMUSG00000020180	Snrpd3	mRNA	5e-22	+	75517968	75519366	0	2	157,53,	0,1345	-21.3	-20	4.21
chr10	75553738	75554098	ENSMUSG00000046807	Lrrc75b	mRNA	5e-07	-	75553738	75554098	0	1	360,	0	-6.3	-5.4	5.16
chr10	75657139	75657379	ENSMUSG00000020196	Cabin1	mRNA	6.3e-19	-	75657139	75657379	0	1	240,	0	-18.2	-16.9	2.98
chr10	75773235	75773414	ENSMUSG00000001666	Ddt	mRNA	9.1e-10	-	75773235	75773414	0	1	179,	0	-9.04	-8.05	2.14
chr10	75895376	75895526	ENSMUSG00000009092	Derl3	mRNA	1.4e-05	+	75895376	75895526	0	1	150,	0	-4.86	-4.02	6.39
chr10	7589799	7589950	ENSMUSG00000019796	Lrp11	mRNA	3.2e-08	+	7589799	7589950	0	1	151,	0	-7.5	-6.55	1.83
chr10	7590129	7590190	ENSMUSG00000019796	Lrp11	mRNA	1.1e-05	+	7590129	7590190	0	1	61,	0	-4.95	-4.11	1.34
chr10	75921377	75921617	ENSMUSG00000000902	Smarcb1	mRNA	2.5e-24	-	75921377	75921617	0	1	240,	0	-23.6	-22.3	2.9
chr10	75935836	75936275	ENSMUSG00000049422	Chchd10	mRNA	2e-48	+	75935836	75936275	0	2	168,38,	0,401	-47.7	-46	2.27
chr10	76038946	76040056	ENSMUSG00000049764	Zfp280b	mRNA	4e-15	+	76038946	76040056	0	1	1110,	0	-14.4	-13.3	4.37
chr10	76040535	76040896	ENSMUSG00000049764	Zfp280b	mRNA	3.2e-13	+	76040535	76040896	0	1	361,	0	-12.5	-11.5	4.12
chr10	7604204	7623834	ENSMUSG00000019796	Lrp11	mRNA	2e-88	+	7604204	7623834	0	3	179,96,205,	0,4339,19425	-87.7	-85.7	2.33
chr10	76207221	76207492	ENSMUSG00000020230	Prmt2	mRNA	7.9e-30	-	76207221	76207492	0	1	271,	0	-29.1	-27.7	2.85
chr10	76207325	76207409	ENSMUSG00000076068	Mir678	others	0.00019	-	76207325	76207409	0	1	84,	0	-3.71	-2.93	2.82
chr10	76226303	76237865	ENSMUSG00000020230	Prmt2	mRNA	2.5e-14	-	76226303	76237865	0	3	12,113,116,	0,10408,11446	-13.6	-12.5	2.55
chr10	7624313	7624524	ENSMUSG00000019796	Lrp11	mRNA	1.6e-31	+	7624313	7624524	0	1	211,	0	-30.8	-29.4	1.75
chr10	76253852	76257129	ENSMUSG00000033208	S100b	mRNA	3.2e-44	+	76253852	76257129	0	2	106,103,	0,3174	-43.5	-41.8	2.27
chr10	76260861	76261159	ENSMUSG00000033208	S100b	mRNA	3.2e-55	+	76260861	76261159	0	1	298,	0	-54.5	-52.8	2.51
chr10	76389477	76392379	ENSMUSG00000001151	Pcnt	mRNA	2e-05	-	76389477	76392379	0	2	55,186,	0,2716	-4.69	-3.86	2.83
chr10	76392438	76393008	ENSMUSG00000001151	Pcnt	mRNA	4e-23	-	76392438	76393008	0	1	570,	0	-22.4	-21.1	6.64
chr10	76420330	76420481	ENSMUSG00000001151	Pcnt	mRNA	0.00022	-	76420330	76420481	0	1	151,	0	-3.66	-2.89	2.81
chr10	76422884	76423095	ENSMUSG00000001151	Pcnt	mRNA	4.8e-05	-	76422884	76423095	0	1	211,	0	-4.32	-3.51	3.25
chr10	76462351	76462771	ENSMUSG00000033126	Ybey	mRNA	6.3e-17	-	76462351	76462771	0	1	420,	0	-16.2	-15	9.39
chr10	76463069	76464277	ENSMUSG00000033126	Ybey	mRNA	7.9e-11	-	76463069	76464277	0	2	250,21,	0,1187	-10.1	-9.05	5.5
chr10	76470842	76471463	ENSMUSG00000001150	Mcm3ap	mRNA	7.9e-18	+	76470842	76471463	0	2	410,41,	0,580	-17.1	-15.9	3.05
chr10	76553152	76553333	ENSMUSG00000033105	Lss	mRNA	2.8e-05	+	76553152	76553333	0	1	181,	0	-4.55	-3.72	2.3
chr10	7663127	7680539	ENSMUSG00000019795	Pcmt1	mRNA	5e-97	-	7663127	7680539	0	2	481,57,	0,17355	-96.3	-94.3	4.18
chr10	76709451	76709962	ENSMUSG00000001119	Col6a1	mRNA	2.5e-36	-	76709451	76709962	0	1	511,	0	-35.6	-34.1	4.12
chr10	7680777	7681136	ENSMUSG00000019795	Pcmt1	mRNA	3.2e-18	-	7680777	7681136	0	1	359,	0	-17.5	-16.3	4.01
chr10	7702565	7703045	ENSMUSG00000040021	Lats1	mRNA	5e-11	+	7702565	7703045	0	1	480,	0	-10.3	-9.25	3.44
chr10	77042019	77042439	ENSMUSG00000001436	Slc19a1	mRNA	1.6e-11	+	77042019	77042439	0	1	420,	0	-10.8	-9.79	3.59
chr10	7705563	7705952	ENSMUSG00000040021	Lats1	mRNA	3.2e-22	+	7705563	7705952	0	1	389,	0	-21.5	-20.2	5.67
chr10	7712568	7712898	ENSMUSG00000040021	Lats1	mRNA	2e-17	+	7712568	7712898	0	1	330,	0	-16.7	-15.5	4.26
chr10	77268686	77269286	ENSMUSG00000020260	Pofut2	mRNA	2e-29	+	77268686	77269286	0	1	600,	0	-28.7	-27.3	3.81
chr10	77294562	77295719	ENSMUSG00000020262	Adarb1	mRNA	1e-138	-	77294562	77295719	0	2	399,22,	0,1135	-138	-135	5.71
chr10	77321948	77322888	ENSMUSG00000020262	Adarb1	mRNA	3.2e-36	-	77321948	77322888	0	2	682,98,	0,842	-35.5	-34	3.31
chr10	77417819	77418270	ENSMUSG00000020262	Adarb1	mRNA	6.3e-32	-	77417819	77418270	0	2	35,176,	0,275	-31.2	-29.7	3.43
chr10	77488033	77515813	ENSMUSG00000032977	Fam207a	mRNA	1e-113	-	77488033	77515813	0	6	440,69,151,69,109,211,	0,1964,9329,15812,26272,27569	-113	-111	7.31
chr10	77515559	77515834	ENSMUSG00000097811	2810425M01Rik	lncRNA	2.5e-15	+	77515559	77515834	0	2	27,183,	0,92	-14.6	-13.5	3.26
chr10	77581719	77581899	ENSMUSG00000009291	Pttg1ip	mRNA	4e-11	+	77581719	77581899	0	1	180,	0	-10.4	-9.33	2.88
chr10	77606186	77606676	ENSMUSG00000020265	Sumo3	mRNA	3.2e-93	+	77606186	77606676	0	2	164,106,	0,384	-92.5	-90.5	4.54
chr10	77622274	77622334	ENSMUSG00000009293	Ube2g2	mRNA	4.2e-05	+	77622274	77622334	0	1	60,	0	-4.38	-3.57	2.56
chr10	77644510	77644837	ENSMUSG00000009293	Ube2g2	mRNA	2.5e-66	+	77644510	77644837	0	1	327,	0	-65.6	-63.8	4.48
chr10	77645222	77645371	ENSMUSG00000009293	Ube2g2	mRNA	4.7e-06	+	77645222	77645371	0	1	149,	0	-5.33	-4.47	1.49
chr10	77899900	77900110	ENSMUSG00000051652	Lrrc3	mRNA	1.4e-10	-	77899900	77900110	0	1	210,	0	-9.86	-8.84	4.51
chr10	77909370	77909581	ENSMUSG00000009292	Trpm2	mRNA	1.9e-08	-	77909370	77909581	0	1	211,	0	-7.73	-6.78	3.54
chr10	77909970	77910270	ENSMUSG00000009292	Trpm2	mRNA	3.2e-17	-	77909970	77910270	0	1	300,	0	-16.5	-15.3	5.73
chr10	77987992	77988232	ENSMUSG00000020277	Pfkl	mRNA	4e-19	-	77987992	77988232	0	1	240,	0	-18.4	-17.2	1.7
chr10	78005502	78009796	ENSMUSG00000020277	Pfkl	mRNA	1.3e-21	-	78005502	78009796	0	2	12,198,	0,4096	-20.9	-19.6	3.44
chr10	78078626	78078896	ENSMUSG00000000732	Icosl	mRNA	1.2e-06	+	78078626	78078896	0	1	270,	0	-5.92	-5.03	5.47
chr10	7814714	7821275	ENSMUSG00000015757	Ppil4	mRNA	7.9e-46	+	7814714	7821275	0	2	97,324,	0,6237	-45.1	-43.5	3.21
chr10	78162362	78164858	ENSMUSG00000053329	D10Jhu81e	mRNA	1e-205	-	78162362	78164858	0	3	356,157,21,	0,1034,2475	-205	-203	4.3
chr10	78171296	78172101	ENSMUSG00000032834	Pwp2	mRNA	1.3e-71	-	78171296	78172101	0	1	805,	0	-70.9	-69	8.51
chr10	78187411	78188069	ENSMUSG00000000374	Trappc10	mRNA	6.3e-54	-	78187411	78188069	0	1	658,	0	-53.2	-51.5	3.45
chr10	78269417	78270076	ENSMUSG00000001211	Agpat3	mRNA	1.3e-37	-	78269417	78270076	0	1	659,	0	-36.9	-35.4	3.15
chr10	78273399	78274115	ENSMUSG00000001211	Agpat3	mRNA	2.5e-87	-	78273399	78274115	0	2	376,44,	0,672	-86.6	-84.6	2.51
chr10	78352189	78352489	ENSMUSG00000001211	Agpat3	mRNA	2e-33	-	78352189	78352489	0	1	300,	0	-32.7	-31.2	3.37
chr10	78400361	78403516	ENSMUSG00000061032	Rrp1	mRNA	1e-121	-	78400361	78403516	0	5	623,117,20,98,12,	0,1488,2063,2248,3143	-121	-119	2.76
chr10	78403575	78405275	ENSMUSG00000061032	Rrp1	mRNA	1e-201	-	78403575	78405275	0	2	9,351,	0,1349	-201	-198	2.26
chr10	78412892	78413043	ENSMUSG00000061032	Rrp1	mRNA	5e-14	-	78412892	78413043	0	1	151,	0	-13.3	-12.2	2.25
chr10	78464794	78464975	ENSMUSG00000032788	Pdxk	mRNA	1.6e-22	-	78464794	78464975	0	1	181,	0	-21.8	-20.5	3.45
chr10	78584199	78584379	ENSMUSG00000032763	Ilvbl	mRNA	5.1e-07	+	78584199	78584379	0	1	180,	0	-6.29	-5.39	2.55
chr10	78585518	78585818	ENSMUSG00000032714	Syde1	mRNA	4e-21	-	78585518	78585818	0	1	300,	0	-20.4	-19.1	7.93
chr10	78589472	78589742	ENSMUSG00000032714	Syde1	mRNA	1e-11	-	78589472	78589742	0	1	270,	0	-11	-9.94	3.63
chr10	7906340	7906431	ENSMUSG00000015755	Tab2	mRNA	0.0019	-	7906340	7906431	0	1	91,	0	-2.71	-1.99	1.79
chr10	79064463	79064674	ENSMUSG00000060301	2610008E11Rik	mRNA	4.2e-07	-	79064463	79064674	0	1	211,	0	-6.38	-5.48	2.6
chr10	7906520	7906611	ENSMUSG00000015755	Tab2	mRNA	0.00015	-	7906520	7906611	0	1	91,	0	-3.81	-3.02	1.64
chr10	79065452	79065603	ENSMUSG00000060301	2610008E11Rik	mRNA	5.5e-07	-	79065452	79065603	0	1	151,	0	-6.26	-5.36	2.95
chr10	79065872	79066173	ENSMUSG00000060301	2610008E11Rik	mRNA	2.5e-17	-	79065872	79066173	0	1	301,	0	-16.6	-15.4	5.05
chr10	7906969	7907568	ENSMUSG00000015755	Tab2	mRNA	1.6e-15	-	7906969	7907568	0	1	599,	0	-14.8	-13.6	2.57
chr10	7919117	7920524	ENSMUSG00000015755	Tab2	mRNA	1e-42	-	7919117	7920524	0	1	1407,	0	-42	-40.4	6.68
chr10	7924844	7956200	ENSMUSG00000015755	Tab2	mRNA	1.3e-23	-	7924844	7956200	0	3	28,141,400,	0,8223,30956	-22.9	-21.6	4.44
chr10	79526847	79527058	ENSMUSG00000052151	Plpp2	mRNA	0.00014	-	79526847	79527058	0	1	211,	0	-3.86	-3.07	4.52
chr10	79540244	79540485	ENSMUSG00000042570	Mier2	mRNA	7.9e-27	-	79540244	79540485	0	1	241,	0	-26.1	-24.8	8.14
chr10	79540664	79541084	ENSMUSG00000042570	Mier2	mRNA	2e-21	-	79540664	79541084	0	1	420,	0	-20.7	-19.4	3.01
chr10	79541607	79541758	ENSMUSG00000042570	Mier2	mRNA	8.9e-05	-	79541607	79541758	0	1	151,	0	-4.05	-3.25	2.13
chr10	79618268	79618449	ENSMUSG00000020312	Shc2	mRNA	0.00011	-	79618268	79618449	0	1	181,	0	-3.95	-3.16	1.71
chr10	79618777	79619047	ENSMUSG00000020312	Shc2	mRNA	4e-18	-	79618777	79619047	0	1	270,	0	-17.4	-16.2	2.52
chr10	79631325	79637918	ENSMUSG00000020312	Shc2	mRNA	1e-21	-	79631325	79637918	0	2	10,470,	0,6123	-21	-19.7	2.93
chr10	79669409	79669648	ENSMUSG00000020308	Tpgs1	mRNA	3.2e-39	+	79669409	79669648	0	1	239,	0	-38.5	-37	3.24
chr10	79669706	79676126	ENSMUSG00000020308	Tpgs1	mRNA	1e-202	+	79669706	79676126	0	2	77,727,	0,5693	-202	-199	6.03
chr10	79682194	79682518	ENSMUSG00000020307	Cdc34	mRNA	6.3e-45	+	79682194	79682518	0	1	324,	0	-44.2	-42.6	4.02
chr10	79685296	79688394	ENSMUSG00000020307	Cdc34	mRNA	1e-179	+	79685296	79688394	0	2	71,546,	0,2552	-179	-176	5.53
chr10	79716633	79724698	ENSMUSG00000020331	Hcn2	mRNA	1e-108	+	79716633	79724698	0	2	586,311,	0,7754	-108	-106	4.52
chr10	79734973	79736108	ENSMUSG00000020331	Hcn2	mRNA	1e-192	+	79734973	79736108	0	1	1135,	0	-192	-189	5.57
chr10	79738781	79739747	ENSMUSG00000020329	Polrmt	mRNA	2e-45	-	79738781	79739747	0	2	23,605,	0,361	-44.7	-43.1	6.73
chr10	79743457	79743937	ENSMUSG00000020329	Polrmt	mRNA	1e-12	-	79743457	79743937	0	2	271,59,	0,421	-12	-11	3.03
chr10	79758544	79759230	ENSMUSG00000035890	Rnf126	mRNA	1e-171	-	79758544	79759230	0	1	686,	0	-171	-168	4.73
chr10	79762696	79766952	ENSMUSG00000035890	Rnf126	mRNA	1.6e-21	-	79762696	79766952	0	2	9,200,	0,4056	-20.8	-19.5	3.22
chr10	79793571	79815204	ENSMUSG00000035863	Palm	mRNA	1e-114	+	79793571	79815204	0	7	169,52,81,131,151,22,20,	0,13068,13462,14006,15898,18771,21613	-114	-111	3.86
chr10	79816872	79819675	ENSMUSG00000035863	Palm	mRNA	2.5e-85	+	79816872	79819675	0	2	51,635,	0,2168	-84.6	-82.6	2.51
chr10	79819972	79820181	ENSMUSG00000035863	Palm	mRNA	5e-18	+	79819972	79820181	0	1	209,	0	-17.3	-16.1	1.7
chr10	79853746	79854016	ENSMUSG00000091994	E130317F20Rik	lncRNA	5.1e-07	-	79853746	79854016	0	1	270,	0	-6.29	-5.39	5.04
chr10	79854546	79855163	ENSMUSG00000006498	Ptbp1	mRNA	7.9e-11	+	79854546	79855163	0	2	175,126,	0,491	-10.1	-9.04	4.14
chr10	79862455	79865173	ENSMUSG00000035835	Plppr3	mRNA	1.3e-64	-	79862455	79865173	0	2	25,393,	0,2325	-63.9	-62.1	3.8
chr10	79865590	79866068	ENSMUSG00000035835	Plppr3	mRNA	1e-19	-	79865590	79866068	0	1	478,	0	-19	-17.8	2.97
chr10	79874096	79874604	ENSMUSG00000035835	Plppr3	mRNA	1e-13	-	79874096	79874604	0	1	508,	0	-13	-11.9	3.84
chr10	79895275	79895671	ENSMUSG00000013833	Med16	mRNA	9.1e-06	-	79895275	79895671	0	2	135,45,	0,351	-5.04	-4.19	1.55
chr10	79913657	79916947	ENSMUSG00000035781	R3hdm4	mRNA	6.3e-15	-	79913657	79916947	0	2	54,125,	0,3165	-14.2	-13	1.68
chr10	79917000	79917239	ENSMUSG00000035773	Kiss1r	mRNA	0.00014	+	79917000	79917239	0	1	239,	0	-3.86	-3.07	3.3
chr10	79960151	79960301	ENSMUSG00000035754	Wdr18	mRNA	6.3e-20	+	79960151	79960301	0	1	150,	0	-19.2	-18	3.14
chr10	79967545	79967755	ENSMUSG00000035754	Wdr18	mRNA	1.7e-07	+	79967545	79967755	0	1	210,	0	-6.78	-5.86	1.82
chr10	79977099	79977986	ENSMUSG00000013858	Tmem259	mRNA	7.9e-97	-	79977099	79977986	0	2	754,24,	0,863	-96.1	-94	3.93
chr10	79983940	79984330	ENSMUSG00000013858	Tmem259	mRNA	1e-139	-	79983940	79984330	0	1	390,	0	-139	-137	5.9
chr10	80035948	80036517	ENSMUSG00000004667	Polr2e	mRNA	3.2e-22	-	80035948	80036517	0	2	353,8,	0,561	-21.5	-20.2	4.38
chr10	80038495	80039735	ENSMUSG00000004667	Polr2e	mRNA	2e-31	-	80038495	80039735	0	2	118,153,	0,1087	-30.7	-29.2	3.3
chr10	80116101	80116282	ENSMUSG00000003068	Stk11	mRNA	5.4e-09	+	80116101	80116282	0	1	181,	0	-8.27	-7.3	1.72
chr10	80116341	80117727	ENSMUSG00000003068	Stk11	mRNA	1e-166	+	80116341	80117727	0	2	566,63,	0,1323	-166	-164	6.78
chr10	80130442	80130682	ENSMUSG00000003068	Stk11	mRNA	4e-39	+	80130442	80130682	0	1	240,	0	-38.4	-36.9	3.38
chr10	80130450	80132649	ENSMUSG00000035640	Cbarp	mRNA	0	-	80130450	80132649	0	2	1801,114,	0,2085	-798	#NAME?	6.41
chr10	80132708	80133068	ENSMUSG00000035640	Cbarp	mRNA	6.3e-18	-	80132708	80133068	0	1	360,	0	-17.2	-16	2.87
chr10	80137306	80137516	ENSMUSG00000035640	Cbarp	mRNA	1e-103	-	80137306	80137516	0	1	210,	0	-103	-101	4.59
chr10	80138573	80140446	ENSMUSG00000035640	Cbarp	mRNA	2.5e-78	-	80138573	80140446	0	3	43,280,67,	0,512,1806	-77.6	-75.7	5.82
chr10	80142266	80142533	ENSMUSG00000003072	Atp5d	mRNA	7.9e-31	+	80142266	80142533	0	1	267,	0	-30.1	-28.7	2.42
chr10	80149242	80150046	ENSMUSG00000035621	Midn	mRNA	3.2e-10	+	80149242	80150046	0	2	25,365,	0,439	-9.5	-8.49	3.02
chr10	80153920	80157232	ENSMUSG00000035621	Midn	mRNA	5e-17	+	80153920	80157232	0	4	213,142,273,868,	0,410,1213,2444	-16.3	-15.1	2.57
chr10	80171318	80171438	ENSMUSG00000045193	Cirbp	mRNA	1.2e-09	+	80171318	80171438	0	1	120,	0	-8.93	-7.94	1.61
chr10	80189092	80189418	ENSMUSG00000003070	Efna2	mRNA	3.2e-17	+	80189092	80189418	0	1	326,	0	-16.5	-15.3	6.29
chr10	80232469	80233039	ENSMUSG00000020156	Mum1	mRNA	3.2e-58	+	80232469	80233039	0	1	570,	0	-57.5	-55.7	4.56
chr10	80243603	80243783	ENSMUSG00000020156	Mum1	mRNA	2.2e-06	+	80243603	80243783	0	1	180,	0	-5.66	-4.79	3.22
chr10	80249434	80253128	ENSMUSG00000020153	Ndufs7	mRNA	5e-20	+	80249434	80253128	0	3	57,37,55,	0,2962,3639	-19.3	-18	2.1
chr10	80261574	80274449	ENSMUSG00000069565	Dazap1	mRNA	2.5e-20	+	80261574	80274449	0	4	1,195,41,2,	0,3409,12432,12873	-19.6	-18.4	4.11
chr10	80282979	80285416	ENSMUSG00000069565	Dazap1	mRNA	2e-29	+	80282979	80285416	0	4	198,30,141,167,	0,1250,1429,2270	-28.7	-27.3	3.87
chr10	80287604	80287903	ENSMUSG00000069565	Dazap1	mRNA	1e-50	+	80287604	80287903	0	1	299,	0	-50	-48.3	3.04
chr10	80311111	80314224	ENSMUSG00000020135	Apc2	mRNA	3.2e-83	+	80311111	80314224	0	1	3113,	0	-82.5	-80.6	8.12
chr10	80314283	80317066	ENSMUSG00000020135	Apc2	mRNA	1e-103	+	80314283	80317066	0	1	2783,	0	-103	-100	6.59
chr10	80317544	80318203	ENSMUSG00000020135	Apc2	mRNA	1.6e-27	+	80317544	80318203	0	1	659,	0	-26.8	-25.4	2.89
chr10	80319002	80320537	ENSMUSG00000020133	2310011J03Rik	mRNA	1e-59	-	80319002	80320537	0	2	545,355,	0,1180	-59	-57.2	3.63
chr10	80335128	80335904	ENSMUSG00000035504	Reep6	mRNA	6.3e-27	+	80335128	80335904	0	1	776,	0	-26.2	-24.9	6.46
chr10	80336022	80336411	ENSMUSG00000035504	Reep6	mRNA	7.9e-15	+	80336022	80336411	0	1	389,	0	-14.1	-12.9	3.71
chr10	80381013	80382452	ENSMUSG00000048696	Mex3d	mRNA	3.2e-91	-	80381013	80382452	0	1	1439,	0	-90.5	-88.5	16.9
chr10	80381014	80381987	ENSMUSG00000048696	Mex3d	mRNA	6.3e-85	-	80381014	80381987	0	2	48,749,	0,224	-84.2	-82.3	19.4
chr10	80386999	80387629	ENSMUSG00000048696	Mex3d	mRNA	3.2e-36	-	80386999	80387629	0	1	630,	0	-35.5	-34	8.84
chr10	80392538	80393250	ENSMUSG00000035478	Mbd3	mRNA	3.2e-58	-	80392538	80393250	0	1	712,	0	-57.5	-55.8	2.46
chr10	80399134	80399550	ENSMUSG00000035478	Mbd3	mRNA	2e-56	-	80399134	80399550	0	1	416,	0	-55.7	-53.9	4.49
chr10	80404238	80406830	ENSMUSG00000020163	Uqcr11	mRNA	2e-47	-	80404238	80406830	0	2	48,331,	0,2261	-46.7	-45	3.37
chr10	80409752	80410415	ENSMUSG00000020167	Tcf3	mRNA	5e-36	-	80409752	80410415	0	2	522,18,	0,645	-35.3	-33.8	5.74
chr10	80548465	80549207	ENSMUSG00000047417	Rexo1	mRNA	1.4e-05	-	80548465	80549207	0	2	68,143,	0,599	-4.85	-4.01	5.4
chr10	80549296	80550973	ENSMUSG00000047417	Rexo1	mRNA	1e-31	-	80549296	80550973	0	1	1677,	0	-31	-29.5	6.17
chr10	80568638	80569025	ENSMUSG00000035397	Klf16	mRNA	7.9e-54	-	80568638	80569025	0	1	387,	0	-53.1	-51.4	3.68
chr10	80583712	80583922	ENSMUSG00000003346	Abhd17a	mRNA	3.2e-19	-	80583712	80583922	0	1	210,	0	-18.5	-17.3	1.41
chr10	80586780	80590341	ENSMUSG00000003346	Abhd17a	mRNA	1.00000023069254e-317	-	80586780	80590341	0	2	250,167,	0,3394	-317	-314	4.19
chr10	80606768	80607038	ENSMUSG00000035370	Adat3	mRNA	1.2e-07	+	80606768	80607038	0	1	270,	0	-6.91	-5.99	9.5
chr10	80606772	80607037	ENSMUSG00000035370	Adat3	mRNA	1.2e-07	+	80606772	80607037	0	1	265,	0	-6.91	-5.99	9.17
chr10	80614885	80615723	ENSMUSG00000035370	Adat3	mRNA	3.2e-78	+	80614885	80615723	0	1	838,	0	-77.5	-75.6	5.34
chr10	80614895	80615724	ENSMUSG00000078441	Scamp4	mRNA	1.6e-81	+	80614895	80615724	0	1	829,	0	-80.8	-78.9	5.44
chr10	80634236	80634595	ENSMUSG00000003345	Csnk1g2	mRNA	1e-180	+	80634236	80634595	0	1	359,	0	-180	-177	3.04
chr10	80639652	80640592	ENSMUSG00000003345	Csnk1g2	mRNA	1e-134	+	80639652	80640592	0	3	11,107,571,	0,115,369	-134	-132	2.54
chr10	80643184	80643513	ENSMUSG00000003344	Btbd2	mRNA	3.2e-65	-	80643184	80643513	0	1	329,	0	-64.5	-62.7	2.62
chr10	80656263	80656802	ENSMUSG00000003344	Btbd2	mRNA	4e-13	-	80656263	80656802	0	1	539,	0	-12.4	-11.3	13.3
chr10	80686697	80686788	ENSMUSG00000097889	Gm26541	lncRNA	0.0015	+	80686697	80686788	0	1	91,	0	-2.83	-2.11	2.7
chr10	80686846	80687146	ENSMUSG00000097889	Gm26541	lncRNA	7.9e-12	+	80686846	80687146	0	1	300,	0	-11.1	-10.1	4.31
chr10	80686859	80687157	ENSMUSG00000003348	Mob3a	mRNA	2e-12	-	80686859	80687157	0	1	298,	0	-11.7	-10.6	4.52
chr10	80691323	80701820	ENSMUSG00000003348	Mob3a	mRNA	6.3e-12	-	80691323	80701820	0	2	244,24,	0,10473	-11.2	-10.1	5.67
chr10	80704709	80705353	ENSMUSG00000055862	Izumo4	mRNA	2e-20	+	80704709	80705353	0	2	4,290,	0,354	-19.7	-18.4	2.88
chr10	80709939	80714075	ENSMUSG00000020198	Ap3d1	mRNA	1e-146	-	80709939	80714075	0	8	17,48,144,96,72,166,74,103,	0,480,749,2172,2656,2825,3617,4033	-146	-143	3.32
chr10	80788733	80789033	ENSMUSG00000061589	Dot1l	mRNA	1e-10	+	80788733	80789033	0	1	300,	0	-9.98	-8.95	3.25
chr10	80790907	80791357	ENSMUSG00000061589	Dot1l	mRNA	1.6e-32	+	80790907	80791357	0	1	450,	0	-31.8	-30.4	5.67
chr10	80793546	80793965	ENSMUSG00000061589	Dot1l	mRNA	7.9e-17	+	80793546	80793965	0	1	419,	0	-16.1	-14.9	4.28
chr10	80803885	80804297	ENSMUSG00000020211	Sf3a2	mRNA	5e-31	+	80803885	80804297	0	2	3,326,	0,86	-30.3	-28.9	3.64
chr10	80832925	80833255	ENSMUSG00000051067	Lingo3	mRNA	5e-21	-	80832925	80833255	0	1	330,	0	-20.3	-19	3.45
chr10	80833313	80844039	ENSMUSG00000051067	Lingo3	mRNA	1e-108	-	80833313	80844039	0	2	2828,98,	0,10628	-108	-106	6.78
chr10	80853802	80855209	ENSMUSG00000035215	Lsm7	mRNA	1.6e-16	-	80853802	80855209	0	3	27,91,29,	0,815,1378	-15.8	-14.7	2.21
chr10	80866652	80867840	ENSMUSG00000035206	Sppl2b	mRNA	2e-79	+	80866652	80867840	0	2	8,441,	0,747	-78.7	-76.7	5.97
chr10	80868107	80868586	ENSMUSG00000035206	Sppl2b	mRNA	2e-58	+	80868107	80868586	0	1	479,	0	-57.7	-56	4.31
chr10	80899957	80900256	ENSMUSG00000020219	Timm13	mRNA	2e-34	-	80899957	80900256	0	1	299,	0	-33.7	-32.2	1.85
chr10	80902131	80902342	ENSMUSG00000062075	Lmnb2	mRNA	6.2e-08	-	80902131	80902342	0	1	211,	0	-7.21	-6.27	2.77
chr10	80931762	80932116	ENSMUSG00000015312	Gadd45b	mRNA	6.3e-29	+	80931762	80932116	0	1	354,	0	-28.2	-26.8	5.46
chr10	81019975	81020452	ENSMUSG00000043670	Diras1	mRNA	1e-211	-	81019975	81020452	0	1	477,	0	-211	-208	4.62
chr10	81020540	81021998	ENSMUSG00000043670	Diras1	mRNA	0	-	81020540	81021998	0	1	1458,	0	-461	#NAME?	7.18
chr10	81022235	81025603	ENSMUSG00000043670	Diras1	mRNA	3.2e-21	-	81022235	81025603	0	3	235,71,23,	0,3103,3345	-20.5	-19.2	2.26
chr10	81029316	81029587	ENSMUSG00000046822	Slc39a3	mRNA	2e-18	-	81029316	81029587	0	1	271,	0	-17.7	-16.5	1.99
chr10	81030005	81031654	ENSMUSG00000046822	Slc39a3	mRNA	2.5e-46	-	81030005	81031654	0	1	1649,	0	-45.6	-44	3.51
chr10	81044074	81044284	ENSMUSG00000004937	Sgta	mRNA	4e-53	-	81044074	81044284	0	1	210,	0	-52.4	-50.7	2.9
chr10	81044462	81046245	ENSMUSG00000004937	Sgta	mRNA	1e-119	-	81044462	81046245	0	2	541,56,	0,1727	-119	-116	3
chr10	81070034	81073178	ENSMUSG00000004929	Thop1	mRNA	3.2e-14	+	81070034	81073178	0	2	244,26,	0,3118	-13.5	-12.4	10.8
chr10	81105914	81106123	ENSMUSG00000035027	Map2k2	mRNA	1.6e-15	+	81105914	81106123	0	1	209,	0	-14.8	-13.7	2.52
chr10	81123624	81123953	ENSMUSG00000035027	Map2k2	mRNA	7.9e-26	+	81123624	81123953	0	1	329,	0	-25.1	-23.7	2.77
chr10	81136528	81148922	ENSMUSG00000035011	Zbtb7a	mRNA	1e-294	+	81136528	81148922	0	5	171,82,118,1256,953,	0,870,1424,7433,11441	-294	-291	7.88
chr10	81149220	81149371	ENSMUSG00000035011	Zbtb7a	mRNA	4.6e-08	+	81149220	81149371	0	1	151,	0	-7.34	-6.41	1.56
chr10	81150270	81150691	ENSMUSG00000035011	Zbtb7a	mRNA	3.2e-14	+	81150270	81150691	0	1	421,	0	-13.5	-12.4	2.17
chr10	81151439	81152130	ENSMUSG00000035011	Zbtb7a	mRNA	4e-37	+	81151439	81152130	0	1	691,	0	-36.4	-34.8	3
chr10	81153325	81155506	ENSMUSG00000004934	Pias4	mRNA	3.2e-67	-	81153325	81155506	0	2	1253,5,	0,2176	-66.5	-64.6	6.32
chr10	81163769	81167773	ENSMUSG00000004934	Pias4	mRNA	2e-20	-	81163769	81167773	0	2	421,89,	0,3915	-19.7	-18.4	6.48
chr10	81181970	81182507	ENSMUSG00000034994	Eef2	mRNA	1e-199	+	81181970	81182507	0	1	537,	0	-199	-197	2.46
chr10	81191831	81192988	ENSMUSG00000034974	Dapk3	mRNA	2e-32	+	81191831	81192988	0	3	80,46,563,	0,465,594	-31.7	-30.2	2.83
chr10	81198437	81208031	ENSMUSG00000085779	Atcayos	lncRNA	1.3e-15	+	81198437	81208031	0	2	2,179,	0,9415	-14.9	-13.8	2.25
chr10	81204507	81205134	ENSMUSG00000034958	Atcay	mRNA	2e-38	-	81204507	81205134	0	1	627,	0	-37.7	-36.1	2.51
chr10	81205998	81206535	ENSMUSG00000034958	Atcay	mRNA	1e-107	-	81205998	81206535	0	1	537,	0	-107	-105	3.09
chr10	81206654	81209945	ENSMUSG00000034958	Atcay	mRNA	1e-30	-	81206654	81209945	0	4	87,33,75,134,	0,859,1179,3157	-30	-28.5	2.19
chr10	81230653	81230833	ENSMUSG00000034958	Atcay	mRNA	7.9e-54	-	81230653	81230833	0	1	180,	0	-53.1	-51.4	3.59
chr10	81262501	81263097	ENSMUSG00000004933	Matk	mRNA	0	+	81262501	81263097	0	2	33,475,	0,121	-432	#NAME?	8.02
chr10	81264712	81265439	ENSMUSG00000034932	Mrpl54	mRNA	2.5e-29	-	81264712	81265439	0	2	285,10,	0,717	-28.6	-27.2	2.27
chr10	81268201	81269076	ENSMUSG00000004931	Apba3	mRNA	2e-13	+	81268201	81269076	0	2	118,298,	0,577	-12.7	-11.6	3.61
chr10	81292962	81305217	ENSMUSG00000034902	Pip5k1c	mRNA	1e-108	+	81292962	81305217	0	3	190,32,79,	0,11721,12176	-108	-106	3.04
chr10	81317360	81319133	ENSMUSG00000034902	Pip5k1c	mRNA	0	+	81317360	81319133	0	2	43,1368,	0,405	-785	#NAME?	6.04
chr10	81319312	81319913	ENSMUSG00000034902	Pip5k1c	mRNA	1e-137	+	81319312	81319913	0	1	601,	0	-137	-134	2.76
chr10	81321192	81323196	ENSMUSG00000034889	Cactin	mRNA	7.9e-13	+	81321192	81323196	0	3	254,568,76,	0,1245,1928	-12.1	-11	2.93
chr10	81323727	81326251	ENSMUSG00000034889	Cactin	mRNA	2.5e-51	+	81323727	81326251	0	6	54,115,193,120,287,788,	0,182,575,1141,1362,1736	-50.6	-48.9	6.43
chr10	81334662	81334753	ENSMUSG00000034881	Tbxa2r	mRNA	0.0012	+	81334662	81334753	0	1	91,	0	-2.91	-2.18	3.51
chr10	81346047	81346670	ENSMUSG00000020232	Hmg20b	mRNA	4.1e-10	-	81346047	81346670	0	2	430,111,	0,512	-9.39	-8.38	4.67
chr10	81363630	81364678	ENSMUSG00000020234	4930404N11Rik	mRNA	1e-112	-	81363630	81364678	0	2	635,137,	0,911	-112	-110	7.83
chr10	81363660	81364643	ENSMUSG00000034854	Mfsd12	mRNA	1e-112	+	81363660	81364643	0	2	23,874,	0,109	-112	-110	7.86
chr10	81367029	81367478	ENSMUSG00000020235	Fzr1	mRNA	1e-176	-	81367029	81367478	0	1	449,	0	-176	-174	5.47
chr10	81375597	81378486	ENSMUSG00000020235	Fzr1	mRNA	3.2e-14	-	81375597	81378486	0	2	23,217,	0,2672	-13.5	-12.4	3.5
chr10	81387710	81388040	ENSMUSG00000078440	Dohh	mRNA	6.3e-34	+	81387710	81388040	0	1	330,	0	-33.2	-31.7	2.14
chr10	81390871	81391291	ENSMUSG00000078440	Dohh	mRNA	5e-13	+	81390871	81391291	0	1	420,	0	-12.3	-11.3	6.39
chr10	81399481	81399752	ENSMUSG00000055053	Nfic	mRNA	1e-33	-	81399481	81399752	0	1	271,	0	-33	-31.5	2.81
chr10	81399492	81400554	ENSMUSG00000055053	Nfic	mRNA	2e-27	-	81399492	81400554	0	2	133,46,	0,1016	-26.7	-25.3	3.39
chr10	81400171	81407585	ENSMUSG00000055053	Nfic	mRNA	1e-204	-	81400171	81407585	0	5	900,77,185,126,31,	0,3180,4652,5917,7383	-204	-201	7.72
chr10	81420470	81420740	ENSMUSG00000055053	Nfic	mRNA	5e-22	-	81420470	81420740	0	1	270,	0	-21.3	-20	2.89
chr10	81427166	81431005	ENSMUSG00000055053	Nfic	mRNA	5e-15	-	81427166	81431005	0	2	21,220,	0,3619	-14.3	-13.1	4.09
chr10	81459824	81461200	ENSMUSG00000034818	Celf5	mRNA	1e-104	-	81459824	81461200	0	1	1376,	0	-104	-101	3.5
chr10	81461379	81461888	ENSMUSG00000034818	Celf5	mRNA	1e-107	-	81461379	81461888	0	1	509,	0	-107	-105	4.03
chr10	81461390	81462943	ENSMUSG00000084849	Gm16105	lncRNA	1e-107	+	81461390	81462943	0	2	311,125,	0,1428	-107	-105	5.29
chr10	81529979	81530159	ENSMUSG00000034781	Gna11	mRNA	2.5e-08	-	81529979	81530159	0	1	180,	0	-7.6	-6.66	1.52
chr10	81530427	81530578	ENSMUSG00000034781	Gna11	mRNA	0.00031	-	81530427	81530578	0	1	151,	0	-3.51	-2.74	1.35
chr10	81530666	81530817	ENSMUSG00000034781	Gna11	mRNA	0.00022	-	81530666	81530817	0	1	151,	0	-3.66	-2.88	1.76
chr10	81559493	81561279	ENSMUSG00000054452	Aes	mRNA	0	+	81559493	81561279	0	2	175,61,	0,1725	-363	#NAME?	3.79
chr10	81565568	81566215	ENSMUSG00000054452	Aes	mRNA	0	+	81565568	81566215	0	1	647,	0	-401	#NAME?	2.48
chr10	81609315	81609791	ENSMUSG00000097718	Gm26896	lncRNA	9.1e-10	-	81609315	81609791	0	1	476,	0	-9.04	-8.04	9.24
chr10	81609315	81609792	ENSMUSG00000074862	BC025920	mRNA	9.1e-10	+	81609315	81609792	0	1	477,	0	-9.04	-8.04	9.24
chr10	81640811	81643991	ENSMUSG00000054708	Ankrd24	mRNA	2.5e-42	+	81640811	81643991	0	5	1,99,73,119,1475,	0,80,1164,1489,1705	-41.6	-40	5.02
chr10	82649126	82649396	ENSMUSG00000034674	Tdg	mRNA	1.3e-15	+	82649126	82649396	0	1	270,	0	-14.9	-13.8	2.82
chr10	82739011	82739281	ENSMUSG00000020246	Hcfc2	mRNA	6.3e-21	+	82739011	82739281	0	1	270,	0	-20.2	-18.9	4.52
chr10	82859205	82874621	ENSMUSG00000020250	Txnrd1	mRNA	7.9e-23	+	82859205	82874621	0	3	95,107,9,	0,1318,15407	-22.1	-20.8	6.8
chr10	82896135	82896316	ENSMUSG00000020250	Txnrd1	mRNA	1.6e-11	+	82896135	82896316	0	1	181,	0	-10.8	-9.79	2.26
chr10	83191389	83191897	ENSMUSG00000034612	Chst11	mRNA	7.9e-39	+	83191389	83191897	0	1	508,	0	-38.1	-36.6	4.9
chr10	83233506	83233686	ENSMUSG00000034591	Slc41a2	mRNA	4e-08	-	83233506	83233686	0	1	180,	0	-7.4	-6.46	3.3
chr10	83364498	83366167	ENSMUSG00000020255	D10Wsu102e	mRNA	1.6e-30	+	83364498	83366167	0	2	17,464,	0,1205	-29.8	-28.4	6.14
chr10	83591727	83594767	ENSMUSG00000034560	A230046K03Rik	mRNA	2.5e-44	+	83591727	83594767	0	2	61,597,	0,2443	-43.6	-42	4.99
chr10	83761985	83762135	ENSMUSG00000087651	1500009L16Rik	mRNA	5.2e-08	+	83761985	83762135	0	1	150,	0	-7.28	-6.34	1.83
chr10	84371233	84371503	ENSMUSG00000020032	Nuak1	mRNA	2.5e-35	-	84371233	84371503	0	1	270,	0	-34.6	-33.1	3.59
chr10	84373985	84378156	ENSMUSG00000020032	Nuak1	mRNA	7.9e-64	-	84373985	84378156	0	2	1402,65,	0,4106	-63.1	-61.3	7.05
chr10	84527348	84528482	ENSMUSG00000046841	Ckap4	mRNA	2.5e-50	-	84527348	84528482	0	1	1134,	0	-49.6	-48	9.04
chr10	84917615	84917735	ENSMUSG00000035620	Ric8b	mRNA	0.00022	+	84917615	84917735	0	1	120,	0	-3.65	-2.87	2.88
chr10	84947540	84948018	ENSMUSG00000035620	Ric8b	mRNA	1e-53	+	84947540	84948018	0	1	478,	0	-53	-51.3	6.65
chr10	84992176	85001843	ENSMUSG00000035620	Ric8b	mRNA	8.5e-06	+	84992176	85001843	0	2	88,62,	0,9605	-5.07	-4.22	1.87
chr10	85015075	85015702	ENSMUSG00000035620	Ric8b	mRNA	4e-12	+	85015075	85015702	0	1	627,	0	-11.4	-10.4	2.33
chr10	85102716	85114869	ENSMUSG00000060935	Tmem263	mRNA	2.5e-34	+	85102716	85114869	0	3	281,67,462,	0,8082,11691	-33.6	-32.1	6.35
chr10	85119523	85120025	ENSMUSG00000049038	Mterf2	mRNA	1.3e-13	-	85119523	85120025	0	1	502,	0	-12.9	-11.8	3.59
chr10	85120319	85126463	ENSMUSG00000049038	Mterf2	mRNA	4e-12	-	85120319	85126463	0	2	495,96,	0,6048	-11.4	-10.4	3.56
chr10	8518495	8518825	ENSMUSG00000047712	Ust	mRNA	2.5e-23	-	8518495	8518825	0	1	330,	0	-22.6	-21.3	5.9
chr10	85387292	85387682	ENSMUSG00000020042	Btbd11	mRNA	5.8e-10	+	85387292	85387682	0	1	390,	0	-9.24	-8.24	3.88
chr10	85658225	85658855	ENSMUSG00000020042	Btbd11	mRNA	6.3e-68	+	85658225	85658855	0	1	630,	0	-67.2	-65.3	9.16
chr10	85659842	85660262	ENSMUSG00000020042	Btbd11	mRNA	5e-11	+	85659842	85660262	0	1	420,	0	-10.3	-9.23	3.17
chr10	85892926	85893345	ENSMUSG00000035529	Prdm4	mRNA	6.3e-31	-	85892926	85893345	0	1	419,	0	-30.2	-28.7	6.67
chr10	85907418	85910228	ENSMUSG00000035529	Prdm4	mRNA	1.6e-21	-	85907418	85910228	0	2	652,6,	0,2804	-20.8	-19.5	4.32
chr10	85938874	85941921	ENSMUSG00000001783	Rtcb	mRNA	1.6e-69	-	85938874	85941921	0	2	245,23,	0,3024	-68.8	-67	3.05
chr10	86049262	86049983	ENSMUSG00000001786	Fbxo7	mRNA	1e-23	+	86049262	86049983	0	1	721,	0	-23	-21.7	5.44
chr10	86050942	86051843	ENSMUSG00000001786	Fbxo7	mRNA	1.6e-15	+	86050942	86051843	0	1	901,	0	-14.8	-13.7	4.02
chr10	86055214	86055574	ENSMUSG00000059602	Syn3	mRNA	2e-17	-	86055214	86055574	0	1	360,	0	-16.7	-15.5	5.58
chr10	86300521	86300701	ENSMUSG00000020044	Timp3	mRNA	6.9e-07	+	86300521	86300701	0	1	180,	0	-6.16	-5.26	2.74
chr10	86691074	86691874	ENSMUSG00000020048	Hsp90b1	mRNA	1e-164	-	86691074	86691874	0	2	54,246,	0,554	-164	-162	2.24
chr10	86696807	86698615	ENSMUSG00000020048	Hsp90b1	mRNA	3.2e-41	-	86696807	86698615	0	3	28,120,32,	0,1511,1776	-40.5	-39	1.73
chr10	86704389	86705509	ENSMUSG00000020048	Hsp90b1	mRNA	6.3e-52	-	86704389	86705509	0	2	7,203,	0,917	-51.2	-49.5	4.18
chr10	86705315	86705448	ENSMUSG00000092686	Gm25745	others	1.3e-50	-	86705315	86705448	0	1	133,	0	-49.9	-48.2	3.1
chr10	86779004	86779214	ENSMUSG00000054027	Nt5dc3	mRNA	1.6e-12	+	86779004	86779214	0	1	210,	0	-11.8	-10.7	3.98
chr10	86833992	86834232	ENSMUSG00000054027	Nt5dc3	mRNA	2.5e-17	+	86833992	86834232	0	1	240,	0	-16.6	-15.5	2.5
chr10	86834291	86834980	ENSMUSG00000054027	Nt5dc3	mRNA	1e-117	+	86834291	86834980	0	1	689,	0	-117	-115	4.97
chr10	8725154	8725694	ENSMUSG00000015305	Sash1	mRNA	2e-34	-	8725154	8725694	0	1	540,	0	-33.7	-32.2	4.36
chr10	8730146	8733606	ENSMUSG00000015305	Sash1	mRNA	1.3e-48	-	8730146	8733606	0	2	290,11,	0,3449	-47.9	-46.2	6.64
chr10	88201152	88201212	ENSMUSG00000020056	Ccdc53	mRNA	0.00069	+	88201152	88201212	0	1	60,	0	-3.16	-2.41	2.22
chr10	88433239	88434016	ENSMUSG00000035311	Gnptab	mRNA	6.3e-40	+	88433239	88434016	0	1	777,	0	-39.2	-37.6	3.76
chr10	88445264	88449887	ENSMUSG00000087429	Gm16235	lncRNA	2.5e-13	-	88445264	88449887	0	3	27,107,17,	0,602,4606	-12.6	-11.5	4.51
chr10	88445835	88446224	ENSMUSG00000035311	Gnptab	mRNA	1e-70	+	88445835	88446224	0	1	389,	0	-70	-68.1	6.8
chr10	88746726	88747302	ENSMUSG00000004356	Utp20	mRNA	5e-15	-	88746726	88747302	0	2	333,27,	0,549	-14.3	-13.2	4.87
chr10	89640248	89645702	ENSMUSG00000069539	Scyl2	mRNA	1.6e-54	-	89640248	89645702	0	4	868,120,96,26,	0,1742,5213,5428	-53.8	-52.1	7.3
chr10	89686044	89686285	ENSMUSG00000069539	Scyl2	mRNA	2.5e-15	-	89686044	89686285	0	1	241,	0	-14.6	-13.5	6.71
chr10	89804842	89805293	ENSMUSG00000019951	Uhrf1bp1l	mRNA	5e-27	+	89804842	89805293	0	1	451,	0	-26.3	-24.9	3.12
chr10	89805652	89806132	ENSMUSG00000019951	Uhrf1bp1l	mRNA	2e-56	+	89805652	89806132	0	1	480,	0	-55.7	-54	4.73
chr10	89816207	89818220	ENSMUSG00000019951	Uhrf1bp1l	mRNA	2.2e-09	+	89816207	89818220	0	2	14,286,	0,1727	-8.65	-7.67	1.66
chr10	89819568	89819779	ENSMUSG00000019951	Uhrf1bp1l	mRNA	7.9e-18	+	89819568	89819779	0	1	211,	0	-17.1	-15.9	2.53
chr10	89873508	89873689	ENSMUSG00000058589	Anks1b	mRNA	3e-07	+	89873508	89873689	0	1	181,	0	-6.53	-5.62	5.16
chr10	90510778	90511018	ENSMUSG00000058589	Anks1b	mRNA	6.3e-14	+	90510778	90511018	0	1	240,	0	-13.2	-12.1	4.23
chr10	90948667	90968027	ENSMUSG00000058589	Anks1b	mRNA	1.6e-93	+	90948667	90968027	0	3	5,172,1022,	0,17557,18338	-92.8	-90.8	4.93
chr10	90969225	90970214	ENSMUSG00000058589	Anks1b	mRNA	1e-253	+	90969225	90970214	0	1	989,	0	-253	-250	7.25
chr10	91083088	91083269	ENSMUSG00000019975	Ikbip	mRNA	0.00025	+	91083088	91083269	0	1	181,	0	-3.61	-2.83	2.18
chr10	91096409	91096590	ENSMUSG00000019975	Ikbip	mRNA	0.00026	+	91096409	91096590	0	1	181,	0	-3.58	-2.81	3.49
chr10	91100453	91102338	ENSMUSG00000019975	Ikbip	mRNA	1.3e-23	+	91100453	91102338	0	2	15,584,	0,1301	-22.9	-21.6	5.84
chr10	91171341	91171582	ENSMUSG00000019961	Tmpo	mRNA	9.3e-07	-	91171341	91171582	0	1	241,	0	-6.03	-5.14	2.58
chr10	93239036	93239790	ENSMUSG00000020015	Cdk17	mRNA	3.2e-20	+	93239036	93239790	0	2	7,203,	0,551	-19.5	-18.3	2.13
chr10	93644693	93644963	ENSMUSG00000020019	Ntn4	mRNA	5.8e-05	+	93644693	93644963	0	1	270,	0	-4.24	-3.43	3.81
chr10	93879502	93879803	ENSMUSG00000036112	Metap2	mRNA	5e-26	-	93879502	93879803	0	1	301,	0	-25.3	-23.9	5.9
chr10	93880042	93889813	ENSMUSG00000036112	Metap2	mRNA	6.3e-80	-	93880042	93889813	0	3	96,108,276,	0,6951,9495	-79.2	-77.2	2.87
chr10	93970051	93971622	ENSMUSG00000036099	Vezt	mRNA	1e-105	-	93970051	93971622	0	2	653,307,	0,1264	-105	-103	5.44
chr10	94044309	94044580	ENSMUSG00000020021	Fgd6	mRNA	2.2e-06	+	94044309	94044580	0	1	271,	0	-5.66	-4.79	3.93
chr10	94045148	94045329	ENSMUSG00000020021	Fgd6	mRNA	8.1e-05	+	94045148	94045329	0	1	181,	0	-4.09	-3.29	3.28
chr10	94045448	94045599	ENSMUSG00000020021	Fgd6	mRNA	0.0022	+	94045448	94045599	0	1	151,	0	-2.66	-1.95	2.81
chr10	94198984	94203296	ENSMUSG00000020022	Ndufa12	mRNA	1e-78	+	94198984	94203296	0	3	146,83,9,	0,965,4303	-78	-76.1	5.33
chr10	94220850	94221028	ENSMUSG00000020022	Ndufa12	mRNA	0.00011	+	94220850	94221028	0	1	178,	0	-3.96	-3.16	1.51
chr10	94586766	94587395	ENSMUSG00000020023	Tmcc3	mRNA	5e-39	+	94586766	94587395	0	1	629,	0	-38.3	-36.8	5.9
chr10	94750380	94786745	ENSMUSG00000020024	Cep83	mRNA	2e-13	+	94750380	94786745	0	6	23,150,76,158,130,2,	0,129,16061,18438,20564,36363	-12.7	-11.6	3.18
chr10	95175405	95175675	ENSMUSG00000045867	Cradd	mRNA	0.0001	-	95175405	95175675	0	1	270,	0	-4	-3.21	3.02
chr10	95412926	95413587	ENSMUSG00000020027	Socs2	mRNA	5e-07	-	95412926	95413587	0	2	184,86,	0,575	-6.3	-5.4	2.95
chr10	95412928	95413109	ENSMUSG00000020027	Socs2	mRNA	1.2e-05	-	95412928	95413109	0	1	181,	0	-4.93	-4.09	3
chr10	95515161	95541308	ENSMUSG00000074781	Ube2n	mRNA	6.3e-25	+	95515161	95541308	0	2	76,104,	0,26043	-24.2	-22.9	2.51
chr10	95547156	95547276	ENSMUSG00000020029	Nudt4	mRNA	5.6e-05	-	95547156	95547276	0	1	120,	0	-4.25	-3.44	1.25
chr10	95549833	95564167	ENSMUSG00000020029	Nudt4	mRNA	2.5e-55	-	95549833	95564167	0	4	27,45,111,506,	0,1615,2652,13828	-54.6	-52.9	3.12
chr10	96026118	96026833	ENSMUSG00000036499	Eea1	mRNA	6.2e-08	+	96026118	96026833	0	2	53,277,	0,438	-7.21	-6.28	3.19
chr10	96617000	96618674	ENSMUSG00000036478	Btg1	mRNA	1e-103	+	96617000	96618674	0	2	472,399,	0,1275	-103	-100	6.45
chr10	9760245	9762934	ENSMUSG00000019790	Stxbp5	mRNA	1e-164	-	9760245	9762934	0	2	709,190,	0,2499	-164	-162	6.79
chr10	98968832	98969103	ENSMUSG00000019943	Atp2b1	mRNA	1e-169	+	98968832	98969103	0	1	271,	0	-169	-166	2.59
chr10	98987334	98994764	ENSMUSG00000019943	Atp2b1	mRNA	1e-131	+	98987334	98994764	0	4	32,141,39,119,	0,3727,6532,7311	-131	-128	2.57
chr10	9900659	9901079	ENSMUSG00000019790	Stxbp5	mRNA	2.5e-35	-	9900659	9901079	0	1	420,	0	-34.6	-33.1	4.18
chr10	99018847	99023477	ENSMUSG00000019943	Atp2b1	mRNA	0	+	99018847	99023477	0	2	50,670,	0,3960	-432	#NAME?	3.99
chr10	99107155	99107456	ENSMUSG00000019952	Poc1b	mRNA	9.8e-06	+	99107155	99107456	0	1	301,	0	-5.01	-4.16	4.54
chr10	99109834	99110194	ENSMUSG00000090035	Galnt4	mRNA	1.2e-05	+	99109834	99110194	0	1	360,	0	-4.91	-4.07	19.7
chr10	99263230	99263647	ENSMUSG00000019960	Dusp6	mRNA	1.9e-10	+	99263230	99263647	0	1	417,	0	-9.71	-8.7	2.87
chr10	99264003	99264932	ENSMUSG00000019960	Dusp6	mRNA	1e-113	+	99264003	99264932	0	2	88,389,	0,540	-113	-111	4.43
chr10	99266000	99266328	ENSMUSG00000019960	Dusp6	mRNA	1.3e-70	+	99266000	99266328	0	1	328,	0	-69.9	-68.1	3.33
chr1	10037659	10038019	ENSMUSG00000025917	Cops5	mRNA	2.5e-26	-	10037659	10038019	0	1	360,	0	-25.6	-24.2	2.41
chr1	104768648	104934216	ENSMUSG00000050840	Cdh20	mRNA	4e-14	+	104768648	104934216	0	2	250,260,	0,165308	-13.4	-12.3	4.36
chr1	104993923	104994613	ENSMUSG00000050840	Cdh20	mRNA	7.9e-70	+	104993923	104994613	0	1	690,	0	-69.1	-67.3	8.36
chr1	105284067	105284188	ENSMUSG00000047496	Rnf152	mRNA	0.0028	-	105284067	105284188	0	1	121,	0	-2.56	-1.86	2.36
chr1	105356508	105356716	ENSMUSG00000097482	Gm17634	lncRNA	0.0001	+	105356508	105356716	0	1	208,	0	-3.98	-3.18	6.39
chr1	105356529	105356680	ENSMUSG00000047496	Rnf152	mRNA	0.0001	-	105356529	105356680	0	1	151,	0	-3.98	-3.18	4.21
chr1	105663860	105664101	ENSMUSG00000026319	2310035C23Rik	mRNA	5e-15	+	105663860	105664101	0	1	241,	0	-14.3	-13.1	3.17
chr1	105827276	105827607	ENSMUSG00000026321	Tnfrsf11a	mRNA	1.2e-06	+	105827276	105827607	0	1	331,	0	-5.92	-5.03	7.61
chr1	105844629	105844809	ENSMUSG00000026321	Tnfrsf11a	mRNA	6.2e-05	+	105844629	105844809	0	1	180,	0	-4.21	-3.4	6.14
chr1	105989780	105990282	ENSMUSG00000099843	Gm7160	lncRNA	1.3e-14	-	105989780	105990282	0	1	502,	0	-13.9	-12.8	16.4
chr1	105990645	105991545	ENSMUSG00000038866	Zcchc2	mRNA	5e-11	+	105990645	105991545	0	1	900,	0	-10.3	-9.3	6.02
chr1	106030327	106031287	ENSMUSG00000038866	Zcchc2	mRNA	7.9e-33	+	106030327	106031287	0	1	960,	0	-32.1	-30.6	7.03
chr1	106171811	106173395	ENSMUSG00000044340	Phlpp1	mRNA	7.9e-39	+	106171811	106173395	0	1	1584,	0	-38.1	-36.6	7.97
chr1	106392277	106392338	ENSMUSG00000044340	Phlpp1	mRNA	0.00089	+	106392277	106392338	0	1	61,	0	-3.05	-2.32	1.53
chr1	106392397	106393503	ENSMUSG00000044340	Phlpp1	mRNA	1e-208	+	106392397	106393503	0	1	1106,	0	-208	-206	7.53
chr1	106541857	106542247	ENSMUSG00000057329	Bcl2	mRNA	2.5e-14	-	106541857	106542247	0	1	390,	0	-13.6	-12.4	5.29
chr1	106541942	106542241	ENSMUSG00000054006	D630008O14Rik	lncRNA	1.3e-12	+	106541942	106542241	0	1	299,	0	-11.9	-10.9	5.16
chr1	106542419	106558077	ENSMUSG00000054006	D630008O14Rik	lncRNA	5.8e-05	+	106542419	106558077	0	3	20,61,98,	0,191,15560	-4.24	-3.43	4.72
chr1	106542575	106542876	ENSMUSG00000057329	Bcl2	mRNA	3.2e-14	-	106542575	106542876	0	1	301,	0	-13.5	-12.4	5.9
chr1	106724651	106727648	ENSMUSG00000009905	Kdsr	mRNA	3.2e-42	-	106724651	106727648	0	2	370,20,	0,2977	-41.5	-39.9	5.16
chr1	106772456	106774035	ENSMUSG00000009907	Vps4b	mRNA	1.1e-06	-	106772456	106774035	0	2	92,29,	0,1550	-5.94	-5.05	1.71
chr1	109983266	109983537	ENSMUSG00000026312	Cdh7	mRNA	0.00058	+	109983266	109983537	0	1	271,	0	-3.24	-2.49	2.49
chr1	109983835	109994166	ENSMUSG00000026312	Cdh7	mRNA	5.2e-09	+	109983835	109994166	0	2	56,185,	0,10146	-8.28	-7.31	3.57
chr11	100319944	100320233	ENSMUSG00000035530	Eif1	mRNA	4e-54	+	100319944	100320233	0	2	216,25,	0,264	-53.4	-51.7	3.05
chr11	100348999	100349568	ENSMUSG00000006930	Hap1	mRNA	6.3e-64	-	100348999	100349568	0	1	569,	0	-63.2	-61.4	4.15
chr11	100355948	100356128	ENSMUSG00000006930	Hap1	mRNA	5e-31	-	100355948	100356128	0	1	180,	0	-30.3	-28.9	4.43
chr11	100429387	100429898	ENSMUSG00000017176	Nt5c3b	mRNA	3.2e-14	-	100429387	100429898	0	1	511,	0	-13.5	-12.3	2.11
chr11	100440913	100441004	ENSMUSG00000017176	Nt5c3b	mRNA	1.6e-05	-	100440913	100441004	0	1	91,	0	-4.8	-3.96	2.15
chr11	100462733	100463212	ENSMUSG00000048732	Klhl11	mRNA	4e-51	-	100462733	100463212	0	1	479,	0	-50.4	-48.7	4.9
chr11	100463331	100464259	ENSMUSG00000048732	Klhl11	mRNA	1.3e-65	-	100463331	100464259	0	1	928,	0	-64.9	-63	4.76
chr11	100472650	100472741	ENSMUSG00000048732	Klhl11	mRNA	1.8e-05	-	100472650	100472741	0	1	91,	0	-4.75	-3.92	2.95
chr11	100527879	100527970	ENSMUSG00000020917	Acly	mRNA	3.7e-06	-	100527879	100527970	0	1	91,	0	-5.43	-4.57	4.22
chr11	100574963	100575186	ENSMUSG00000006782	Cnp	mRNA	8.3e-06	+	100574963	100575186	0	2	105,75,	0,148	-5.08	-4.23	1.51
chr11	100575758	100576206	ENSMUSG00000006782	Cnp	mRNA	5e-32	+	100575758	100576206	0	1	448,	0	-31.3	-29.9	2.72
chr11	100576533	100576892	ENSMUSG00000006782	Cnp	mRNA	1e-266	+	100576533	100576892	0	1	359,	0	-266	-264	3.4
chr11	100581504	100591282	ENSMUSG00000006782	Cnp	mRNA	7.9e-12	+	100581504	100591282	0	2	224,16,	0,9762	-11.1	-10.1	1.53
chr11	100582817	100582967	ENSMUSG00000014195	Dnajc7	mRNA	2.5e-09	-	100582817	100582967	0	1	150,	0	-8.61	-7.63	2
chr11	100601772	100613327	ENSMUSG00000014195	Dnajc7	mRNA	3.8e-08	-	100601772	100613327	0	2	44,136,	0,11419	-7.42	-6.48	1.66
chr11	100619511	100619691	ENSMUSG00000017837	Nkiras2	mRNA	1.7e-05	+	100619511	100619691	0	1	180,	0	-4.77	-3.94	2.62
chr11	100704745	100705286	ENSMUSG00000020918	Kat2a	mRNA	1e-145	-	100704745	100705286	0	1	541,	0	-145	-142	4.94
chr11	100712254	100712465	ENSMUSG00000020918	Kat2a	mRNA	7.9e-11	-	100712254	100712465	0	1	211,	0	-10.1	-9.05	5.9
chr11	100720085	100721626	ENSMUSG00000019173	Rab5c	mRNA	2e-23	-	100720085	100721626	0	2	83,126,	0,1415	-22.7	-21.3	2.32
chr11	100730174	100738215	ENSMUSG00000019173	Rab5c	mRNA	1.5e-08	-	100730174	100738215	0	2	41,138,	0,7903	-7.81	-6.85	4.13
chr11	100958435	100958914	ENSMUSG00000004044	Ptrf	mRNA	7.9e-45	-	100958435	100958914	0	1	479,	0	-44.1	-42.5	6.52
chr11	100970468	100970708	ENSMUSG00000004044	Ptrf	mRNA	3.7e-08	-	100970468	100970708	0	1	240,	0	-7.43	-6.48	12.8
chr11	101062431	101062761	ENSMUSG00000019302	Atp6v0a1	mRNA	5e-52	+	101062431	101062761	0	1	330,	0	-51.3	-49.6	1.76
chr11	101076835	101077582	ENSMUSG00000001751	Naglu	mRNA	3.2e-26	+	101076835	101077582	0	1	747,	0	-25.5	-24.2	7.76
chr11	101083012	101083610	ENSMUSG00000001755	Coasy	mRNA	1e-21	+	101083012	101083610	0	1	598,	0	-21	-19.7	3.64
chr11	101097966	101098475	ENSMUSG00000017802	Fam134c	mRNA	1e-117	-	101097966	101098475	0	1	509,	0	-117	-115	6.17
chr11	101119653	101119863	ENSMUSG00000017802	Fam134c	mRNA	7.9e-15	-	101119653	101119863	0	1	210,	0	-14.1	-13	2.62
chr11	101125798	101126300	ENSMUSG00000035198	Tubg1	mRNA	6.3e-43	+	101125798	101126300	0	2	30,269,	0,233	-42.2	-40.6	5.04
chr11	101162708	101163538	ENSMUSG00000035172	Plekhh3	mRNA	6.3e-12	-	101162708	101163538	0	2	356,33,	0,797	-11.2	-10.1	5.98
chr11	101170942	101177261	ENSMUSG00000017167	Cntnap1	mRNA	2.5e-36	+	101170942	101177261	0	3	15,287,28,	0,5098,6291	-35.6	-34.1	3.09
chr11	101171052	101171351	ENSMUSG00000035172	Plekhh3	mRNA	9.8e-10	-	101171052	101171351	0	1	299,	0	-9.01	-8.02	4.91
chr11	101189404	101190185	ENSMUSG00000017167	Cntnap1	mRNA	6.3e-43	+	101189404	101190185	0	1	781,	0	-42.2	-40.6	3.01
chr11	101192524	101192675	ENSMUSG00000006920	Ezh1	mRNA	1.1e-06	-	101192524	101192675	0	1	151,	0	-5.94	-5.05	1.76
chr11	101246384	101246563	ENSMUSG00000001240	Ramp2	mRNA	3.8e-06	+	101246384	101246563	0	1	179,	0	-5.42	-4.55	1.99
chr11	101278085	101278440	ENSMUSG00000017188	Coa3	mRNA	1e-224	-	101278085	101278440	0	1	355,	0	-224	-221	3.56
chr11	101294071	101294281	ENSMUSG00000035086	Becn1	mRNA	1e-22	-	101294071	101294281	0	1	210,	0	-22	-20.7	2.39
chr11	101294939	101295149	ENSMUSG00000035086	Becn1	mRNA	1e-21	-	101294939	101295149	0	1	210,	0	-21	-19.8	2.7
chr11	101302075	101302286	ENSMUSG00000035086	Becn1	mRNA	5.1e-06	-	101302075	101302286	0	1	211,	0	-5.29	-4.43	11.8
chr11	101316212	101316481	ENSMUSG00000078652	Psme3	mRNA	6.3e-94	+	101316212	101316481	0	1	269,	0	-93.2	-91.2	4.02
chr11	101320801	101322018	ENSMUSG00000078652	Psme3	mRNA	7.9e-25	+	101320801	101322018	0	2	12,227,	0,990	-24.1	-22.7	2.09
chr1	110137939	110138449	ENSMUSG00000026312	Cdh7	mRNA	2.5e-12	+	110137939	110138449	0	1	510,	0	-11.6	-10.5	4.8
chr11	101406838	101408154	ENSMUSG00000075528	Aarsd1	mRNA	1e-11	-	101406838	101408154	0	2	186,24,	0,1292	-11	-9.93	2.15
chr11	101406841	101408156	ENSMUSG00000097239	Gm27029	mRNA	2.5e-11	-	101406841	101408156	0	2	183,26,	0,1289	-10.6	-9.52	1.83
chr11	101425035	101425333	ENSMUSG00000097487	Ptges3l	mRNA	2.5e-39	-	101425035	101425333	0	1	298,	0	-38.6	-37	6.22
chr11	101425084	101425354	ENSMUSG00000035007	Rundc1	mRNA	1e-34	+	101425084	101425354	0	1	270,	0	-34	-32.5	4.33
chr11	101432152	101434360	ENSMUSG00000035007	Rundc1	mRNA	5e-60	+	101432152	101434360	0	2	46,909,	0,1299	-59.3	-57.5	5.83
chr11	101434807	101435673	ENSMUSG00000035007	Rundc1	mRNA	1e-108	+	101434807	101435673	0	1	866,	0	-108	-106	7.13
chr11	101465931	101468381	ENSMUSG00000001313	Rnd2	mRNA	4e-47	+	101465931	101468381	0	2	2,207,	0,2243	-46.4	-44.8	2.62
chr11	101471288	101471853	ENSMUSG00000001313	Rnd2	mRNA	2.5e-16	+	101471288	101471853	0	1	565,	0	-15.6	-14.4	2.1
chr11	101552843	101554055	ENSMUSG00000017119	Nbr1	mRNA	1.6e-12	+	101552843	101554055	0	2	112,68,	0,1144	-11.8	-10.8	2.78
chr11	101575053	101575353	ENSMUSG00000017119	Nbr1	mRNA	4e-13	+	101575053	101575353	0	1	300,	0	-12.4	-11.3	1.62
chr11	101578029	101580876	ENSMUSG00000017119	Nbr1	mRNA	4e-33	+	101578029	101580876	0	2	8,292,	0,2555	-32.4	-30.9	2.24
chr11	101580934	101581025	ENSMUSG00000017119	Nbr1	mRNA	2.3e-05	+	101580934	101581025	0	1	91,	0	-4.63	-3.8	1.46
chr11	101665540	101667450	ENSMUSG00000034936	Arl4d	mRNA	1e-219	+	101665540	101667450	0	2	97,903,	0,1007	-219	-216	6.27
chr11	101735833	101738558	ENSMUSG00000034931	Dhx8	mRNA	1.3e-23	+	101735833	101738558	0	3	61,110,429,	0,1823,2296	-22.9	-21.6	4.53
chr11	101766728	101767328	ENSMUSG00000034931	Dhx8	mRNA	6.3e-62	+	101766728	101767328	0	1	600,	0	-61.2	-59.4	6.78
chr11	101973378	101973856	ENSMUSG00000003518	Dusp3	mRNA	0	-	101973378	101973856	0	1	478,	0	-450	#NAME?	7.18
chr11	101974243	101974452	ENSMUSG00000003518	Dusp3	mRNA	7.9e-16	-	101974243	101974452	0	1	209,	0	-15.1	-13.9	1.68
chr11	101974630	101974900	ENSMUSG00000003518	Dusp3	mRNA	2.5e-29	-	101974630	101974900	0	1	270,	0	-28.6	-27.1	2.02
chr11	102000431	102002085	ENSMUSG00000052373	Mpp3	mRNA	4e-61	-	102000431	102002085	0	2	298,62,	0,1592	-60.4	-58.6	4.56
chr11	102025805	102025985	ENSMUSG00000052373	Mpp3	mRNA	5.6e-08	-	102025805	102025985	0	1	180,	0	-7.25	-6.32	4.07
chr11	102058835	102059045	ENSMUSG00000017314	Mpp2	mRNA	3.6e-09	-	102058835	102059045	0	1	210,	0	-8.44	-7.46	1.58
chr11	102059133	102060449	ENSMUSG00000017314	Mpp2	mRNA	1e-43	-	102059133	102060449	0	2	360,29,	0,1287	-43	-41.4	2.93
chr11	102189619	102189873	ENSMUSG00000034793	G6pc3	mRNA	5e-52	+	102189619	102189873	0	2	33,205,	0,49	-51.3	-49.6	6.29
chr11	102193754	102194051	ENSMUSG00000034793	G6pc3	mRNA	1.6e-19	+	102193754	102194051	0	1	297,	0	-18.8	-17.5	2.18
chr11	102201400	102202318	ENSMUSG00000008855	Hdac5	mRNA	1.3e-44	-	102201400	102202318	0	2	4,266,	0,652	-43.9	-42.3	2.57
chr11	102218664	102218905	ENSMUSG00000008855	Hdac5	mRNA	2.5e-11	-	102218664	102218905	0	1	241,	0	-10.6	-9.56	3.1
chr11	102224786	102230166	ENSMUSG00000008855	Hdac5	mRNA	5e-69	-	102224786	102230166	0	2	169,162,	0,5218	-68.3	-66.5	4.48
chr11	102284930	102285277	ENSMUSG00000034757	Tmub2	mRNA	2e-11	+	102284930	102285277	0	2	158,82,	0,265	-10.7	-9.69	4.73
chr11	102287506	102288190	ENSMUSG00000034757	Tmub2	mRNA	1.3e-18	+	102287506	102288190	0	2	365,115,	0,569	-17.9	-16.7	1.9
chr11	102288398	102288549	ENSMUSG00000034757	Tmub2	mRNA	2.5e-08	+	102288398	102288549	0	1	151,	0	-7.6	-6.66	1.6
chr11	102289116	102289177	ENSMUSG00000034757	Tmub2	mRNA	0.0015	+	102289116	102289177	0	1	61,	0	-2.83	-2.11	1.4
chr11	102291240	102291962	ENSMUSG00000059995	Atxn7l3	mRNA	0	-	102291240	102291962	0	2	563,65,	0,657	-411	#NAME?	5.29
chr11	102296421	102296631	ENSMUSG00000059995	Atxn7l3	mRNA	4e-25	-	102296421	102296631	0	1	210,	0	-24.4	-23.1	2.24
chr11	102306144	102308021	ENSMUSG00000020923	Ubtf	mRNA	1e-174	-	102306144	102308021	0	5	622,144,72,48,73,	0,711,934,1099,1804	-174	-172	4.14
chr11	102316370	102316610	ENSMUSG00000020923	Ubtf	mRNA	2.5e-28	-	102316370	102316610	0	1	240,	0	-27.6	-26.2	3.02
chr11	102316669	102319413	ENSMUSG00000020923	Ubtf	mRNA	7.9e-28	-	102316669	102319413	0	5	36,114,290,249,90,	0,504,912,2178,2654	-27.1	-25.7	6.36
chr11	102393402	102393670	ENSMUSG00000006575	Rundc3a	mRNA	1.3e-69	+	102393402	102393670	0	1	268,	0	-68.9	-67.1	1.73
chr11	102401990	102402555	ENSMUSG00000006575	Rundc3a	mRNA	1e-136	+	102401990	102402555	0	1	565,	0	-136	-134	2.34
chr11	102430434	102430674	ENSMUSG00000034708	Grn	mRNA	5e-25	+	102430434	102430674	0	1	240,	0	-24.3	-23	4.75
chr11	102436980	102438840	ENSMUSG00000034685	Fam171a2	mRNA	0	-	102436980	102438840	0	1	1860,	0	-635	#NAME?	8.96
chr11	102447471	102447682	ENSMUSG00000034685	Fam171a2	mRNA	1.6e-21	-	102447471	102447682	0	1	211,	0	-20.8	-19.5	6.48
chr11	102476962	102477143	ENSMUSG00000034621	Gpatch8	mRNA	8.9e-05	-	102476962	102477143	0	1	181,	0	-4.05	-3.25	2.42
chr11	102478160	102479869	ENSMUSG00000034621	Gpatch8	mRNA	6.3e-29	-	102478160	102479869	0	1	1709,	0	-28.2	-26.8	5.32
chr11	102480587	102481007	ENSMUSG00000034621	Gpatch8	mRNA	1.6e-11	-	102480587	102481007	0	1	420,	0	-10.8	-9.72	2.25
chr11	102481066	102481666	ENSMUSG00000034621	Gpatch8	mRNA	1.6e-48	-	102481066	102481666	0	1	600,	0	-47.8	-46.1	7.67
chr11	102686295	102686475	ENSMUSG00000020925	Ccdc43	mRNA	2.9e-08	-	102686295	102686475	0	1	180,	0	-7.54	-6.6	3.52
chr11	102778132	102778583	ENSMUSG00000020926	Adam11	mRNA	1e-94	+	102778132	102778583	0	1	451,	0	-94	-92	4.11
chr11	102799728	102799968	ENSMUSG00000034520	Gjc1	mRNA	7.1e-10	-	102799728	102799968	0	1	240,	0	-9.15	-8.15	6.39
chr11	102800177	102800777	ENSMUSG00000034520	Gjc1	mRNA	2.6e-08	-	102800177	102800777	0	1	600,	0	-7.58	-6.63	5.28
chr11	102838472	102838683	ENSMUSG00000020929	Eftud2	mRNA	7.9e-12	-	102838472	102838683	0	1	211,	0	-11.1	-10	2.1
chr11	102870178	102877090	ENSMUSG00000020929	Eftud2	mRNA	4e-65	-	102870178	102877090	0	3	68,166,127,	0,841,6785	-64.4	-62.6	3.82
chr11	102877568	102880985	ENSMUSG00000020929	Eftud2	mRNA	6.3e-23	-	102877568	102880985	0	2	150,91,	0,3326	-22.2	-20.9	4.22
chr11	102896986	102897196	ENSMUSG00000020932	Gfap	mRNA	2e-23	-	102896986	102897196	0	1	210,	0	-22.7	-21.4	5.73
chr11	102939381	102939912	ENSMUSG00000045532	C1ql1	mRNA	2e-14	-	102939381	102939912	0	1	531,	0	-13.7	-12.5	5.12
chr11	102946569	102946659	ENSMUSG00000045532	C1ql1	mRNA	0.0017	-	102946569	102946659	0	1	90,	0	-2.78	-2.06	2.31
chr11	102994135	102994909	ENSMUSG00000020935	Dcakd	mRNA	5e-41	-	102994135	102994909	0	1	774,	0	-40.3	-38.7	3.45
chr11	103028547	103046444	ENSMUSG00000020936	Nmt1	mRNA	5e-73	+	103028547	103046444	0	3	155,109,66,	0,14620,17831	-72.3	-70.4	2.47
chr11	103065776	103066046	ENSMUSG00000020936	Nmt1	mRNA	7.9e-35	+	103065776	103066046	0	1	270,	0	-34.1	-32.6	2.31
chr11	103066164	103066344	ENSMUSG00000020936	Nmt1	mRNA	4.8e-07	+	103066164	103066344	0	1	180,	0	-6.32	-5.42	1.54
chr11	103067209	103067718	ENSMUSG00000020936	Nmt1	mRNA	4e-52	+	103067209	103067718	0	1	509,	0	-51.4	-49.7	3.09
chr11	103068493	103068703	ENSMUSG00000020936	Nmt1	mRNA	7.9e-20	+	103068493	103068703	0	1	210,	0	-19.1	-17.9	2.48
chr11	103111630	103111781	ENSMUSG00000056938	Acbd4	mRNA	0.00052	+	103111630	103111781	0	1	151,	0	-3.28	-2.52	1.5
chr11	103111869	103112200	ENSMUSG00000056938	Acbd4	mRNA	5e-32	+	103111869	103112200	0	1	331,	0	-31.3	-29.8	4.63
chr11	103116230	103118112	ENSMUSG00000048878	Hexim1	mRNA	1e-210	+	103116230	103118112	0	1	1882,	0	-210	-207	8.5
chr11	103138363	103139342	ENSMUSG00000043372	Hexim2	mRNA	1.3e-26	+	103138363	103139342	0	1	979,	0	-25.9	-24.5	5.9
chr11	103193117	103193691	ENSMUSG00000055805	Fmnl1	mRNA	4e-22	+	103193117	103193691	0	2	85,244,	0,330	-21.4	-20.1	2.64
chr11	103219911	103220151	ENSMUSG00000020941	Map3k14	mRNA	2e-06	-	103219911	103220151	0	1	240,	0	-5.69	-4.81	5.33
chr11	103332335	103332576	ENSMUSG00000034255	Arhgap27	mRNA	1.9e-08	-	103332335	103332576	0	1	241,	0	-7.71	-6.76	2.83
chr11	103332725	103333026	ENSMUSG00000034255	Arhgap27	mRNA	1e-26	-	103332725	103333026	0	1	301,	0	-26	-24.6	6.11
chr11	103365204	103365414	ENSMUSG00000034247	Plekhm1	mRNA	1e-05	-	103365204	103365414	0	1	210,	0	-4.99	-4.15	2.73
chr11	103376759	103377510	ENSMUSG00000034247	Plekhm1	mRNA	7.9e-20	-	103376759	103377510	0	1	751,	0	-19.1	-17.8	5.51
chr11	103394962	103395203	ENSMUSG00000034247	Plekhm1	mRNA	3.5e-07	-	103394962	103395203	0	1	241,	0	-6.45	-5.55	3.64
chr11	103649569	103650579	ENSMUSG00000046215	Rprml	mRNA	0	+	103649569	103650579	0	1	1010,	0	-404	#NAME?	4.14
chr11	103679035	103679365	ENSMUSG00000020946	Gosr2	mRNA	5e-21	-	103679035	103679365	0	1	330,	0	-20.3	-19	1.97
chr11	103812469	103812529	ENSMUSG00000000125	Wnt3	mRNA	0.00079	+	103812469	103812529	0	1	60,	0	-3.1	-2.36	2.65
chr11	103823037	103823876	ENSMUSG00000034187	Nsf	mRNA	1e-126	-	103823037	103823876	0	2	222,138,	0,701	-126	-123	2.27
chr11	103930732	103953996	ENSMUSG00000034187	Nsf	mRNA	1e-118	-	103930732	103953996	0	4	83,48,52,27,	0,343,7432,23237	-118	-116	4.31
chr11	103966738	103966962	ENSMUSG00000062421	Arf2	mRNA	0.00014	+	103966738	103966962	0	2	89,92,	0,132	-3.84	-3.05	1.92
chr11	104231419	104295041	ENSMUSG00000018411	Mapt	mRNA	5e-65	+	104231419	104295041	0	5	188,113,87,87,183,	0,50948,55703,58488,63439	-64.3	-62.5	5.5
chr11	104322475	104328415	ENSMUSG00000018411	Mapt	mRNA	2.5e-31	+	104322475	104328415	0	2	65,444,	0,5496	-30.6	-29.2	1.83
chr11	104330087	104330775	ENSMUSG00000018411	Mapt	mRNA	0	+	104330087	104330775	0	1	688,	0	-338	#NAME?	3.76
chr11	104334961	104335681	ENSMUSG00000018412	Kansl1	mRNA	1.3e-14	-	104334961	104335681	0	2	244,235,	0,485	-13.9	-12.8	2.38
chr11	104423921	104424968	ENSMUSG00000018412	Kansl1	mRNA	1e-74	-	104423921	104424968	0	1	1047,	0	-74	-72.1	4.93
chr11	104504986	104505226	ENSMUSG00000020687	Cdc27	mRNA	6.3e-25	-	104504986	104505226	0	1	240,	0	-24.2	-22.9	3.73
chr11	104505315	104507221	ENSMUSG00000020687	Cdc27	mRNA	7.9e-52	-	104505315	104507221	0	2	365,84,	0,1822	-51.1	-49.4	6.62
chr11	104536658	104550590	ENSMUSG00000020687	Cdc27	mRNA	1.3e-16	-	104536658	104550590	0	2	12,228,	0,13704	-15.9	-14.7	4.59
chr11	105139707	105139917	ENSMUSG00000020691	Mettl2	mRNA	3.6e-09	+	105139707	105139917	0	1	210,	0	-8.44	-7.46	3.07
chr11	105179698	105180656	ENSMUSG00000099681	1700052K11Rik	lncRNA	3.2e-17	-	105179698	105180656	0	1	958,	0	-16.5	-15.3	8.84
chr11	105180744	105180835	ENSMUSG00000099681	1700052K11Rik	lncRNA	0.0011	-	105180744	105180835	0	1	91,	0	-2.94	-2.21	2.24
chr11	105181681	105182327	ENSMUSG00000020694	Tlk2	mRNA	4e-15	+	105181681	105182327	0	2	370,111,	0,535	-14.4	-13.3	4.64
chr11	105281168	105281709	ENSMUSG00000020694	Tlk2	mRNA	4e-50	+	105281168	105281709	0	1	541,	0	-49.4	-47.7	4.71
chr11	105921750	105922441	ENSMUSG00000053580	Tanc2	mRNA	5e-57	+	105921750	105922441	0	1	691,	0	-56.3	-54.5	5.52
chr11	105922589	105923969	ENSMUSG00000053580	Tanc2	mRNA	2.5e-69	+	105922589	105923969	0	1	1380,	0	-68.6	-66.8	5.11
chr11	105988918	105989188	ENSMUSG00000020681	Ace	mRNA	2.1e-08	+	105988918	105989188	0	1	270,	0	-7.67	-6.72	3.17
chr11	106036871	106037141	ENSMUSG00000049354	Dcaf7	mRNA	5e-29	+	106036871	106037141	0	1	270,	0	-28.3	-26.9	4.29
chr11	106058515	106058756	ENSMUSG00000049354	Dcaf7	mRNA	3.2e-30	+	106058515	106058756	0	1	241,	0	-29.5	-28.1	2.26
chr11	106072631	106073553	ENSMUSG00000001983	Taco1	mRNA	2e-39	+	106072631	106073553	0	2	77,453,	0,469	-38.7	-37.1	7.34
chr11	106152369	106154582	ENSMUSG00000020700	Map3k3	mRNA	3.2e-49	+	106152369	106154582	0	2	25,631,	0,1582	-48.5	-46.9	7.77
chr11	106154879	106154969	ENSMUSG00000020700	Map3k3	mRNA	0.00035	+	106154879	106154969	0	1	90,	0	-3.46	-2.7	2.13
chr11	106159342	106160135	ENSMUSG00000040699	Limd2	mRNA	1.3e-23	-	106159342	106160135	0	3	100,115,85,	0,470,708	-22.9	-21.5	2.8
chr11	106163419	106164078	ENSMUSG00000069631	Strada	mRNA	2.5e-26	-	106163419	106164078	0	1	659,	0	-25.6	-24.2	4.56
chr11	106193549	106202168	ENSMUSG00000069631	Strada	mRNA	1.3e-29	-	106193549	106202168	0	2	23,158,	0,8461	-28.9	-27.5	2.98
chr11	106200943	106201755	ENSMUSG00000078622	Ccdc47	mRNA	2e-26	-	106200943	106201755	0	2	73,138,	0,674	-25.7	-24.3	3.01
chr11	106201964	106202174	ENSMUSG00000078622	Ccdc47	mRNA	7.9e-29	-	106201964	106202174	0	1	210,	0	-28.1	-26.7	4.3
chr11	106216925	106224150	ENSMUSG00000020705	Ddx42	mRNA	1.3e-24	+	106216925	106224150	0	2	231,70,	0,7155	-23.9	-22.6	4.38
chr11	106245327	106248270	ENSMUSG00000020705	Ddx42	mRNA	1e-164	+	106245327	106248270	0	3	110,102,779,	0,1448,2164	-164	-162	4.55
chr11	106249320	106249960	ENSMUSG00000020706	Ftsj3	mRNA	1e-35	-	106249320	106249960	0	3	296,95,88,	0,383,552	-35	-33.5	4.18
chr11	106256153	106260898	ENSMUSG00000020708	Psmc5	mRNA	6.3e-18	+	106256153	106260898	0	3	61,72,46,	0,694,4699	-17.2	-16	2.08
chr11	106503375	106503556	ENSMUSG00000040548	Tex2	mRNA	6.9e-06	-	106503375	106503556	0	1	181,	0	-5.16	-4.3	1.66
chr11	106567129	106567639	ENSMUSG00000040548	Tex2	mRNA	2.5e-55	-	106567129	106567639	0	1	510,	0	-54.6	-52.9	4.48
chr11	106567788	106579155	ENSMUSG00000040548	Tex2	mRNA	5e-51	-	106567788	106579155	0	2	839,121,	0,11246	-50.3	-48.6	3.72
chr11	106580581	106613303	ENSMUSG00000040548	Tex2	mRNA	1.1e-05	-	106580581	106613303	0	3	19,73,89,	0,32276,32633	-4.94	-4.1	2.53
chr11	106688817	106690942	ENSMUSG00000020717	Pecam1	mRNA	1.2e-10	-	106688817	106690942	0	2	234,7,	0,2118	-9.92	-8.9	3.25
chr11	106788347	106789185	ENSMUSG00000020719	Ddx5	mRNA	1e-103	-	106788347	106789185	0	3	185,185,170,	0,351,668	-103	-100	2.81
chr11	107035057	107035238	ENSMUSG00000040481	Bptf	mRNA	8.9e-07	-	107035057	107035238	0	1	181,	0	-6.05	-5.16	2.2
chr11	107072818	107073448	ENSMUSG00000040481	Bptf	mRNA	2e-15	-	107072818	107073448	0	1	630,	0	-14.7	-13.5	2.89
chr11	107073807	107074617	ENSMUSG00000040481	Bptf	mRNA	1.6e-13	-	107073807	107074617	0	1	810,	0	-12.8	-11.7	3.55
chr11	107099608	107111201	ENSMUSG00000040481	Bptf	mRNA	5e-12	-	107099608	107111201	0	2	181,389,	0,11204	-11.3	-10.3	3.38
chr11	107111290	107111500	ENSMUSG00000040481	Bptf	mRNA	6.8e-09	-	107111290	107111500	0	1	210,	0	-8.17	-7.21	5
chr11	107131317	107131977	ENSMUSG00000040481	Bptf	mRNA	1.3e-37	-	107131317	107131977	0	1	660,	0	-36.9	-35.4	12.1
chr11	107132036	107132127	ENSMUSG00000040481	Bptf	mRNA	0.0041	-	107132036	107132127	0	1	91,	0	-2.39	-1.71	4.18
chr11	107167440	107167531	ENSMUSG00000018433	Nol11	mRNA	5.5e-07	-	107167440	107167531	0	1	91,	0	-6.26	-5.36	3.05
chr11	107189141	107189321	ENSMUSG00000018433	Nol11	mRNA	2.6e-08	-	107189141	107189321	0	1	180,	0	-7.59	-6.64	4.91
chr11	107211989	107212170	ENSMUSG00000040430	Pitpnc1	mRNA	1.3e-06	-	107211989	107212170	0	1	181,	0	-5.89	-5.01	3.22
chr11	107212348	107212648	ENSMUSG00000040430	Pitpnc1	mRNA	1.6e-30	-	107212348	107212648	0	1	300,	0	-29.8	-28.4	6.26
chr11	107470100	107470699	ENSMUSG00000040430	Pitpnc1	mRNA	1.3e-30	-	107470100	107470699	0	1	599,	0	-29.9	-28.5	5.83
chr11	107479483	107485557	ENSMUSG00000020720	Psmd12	mRNA	2.5e-21	+	107479483	107485557	0	2	201,8,	0,6066	-20.6	-19.3	2.49
chr11	107672282	107673004	ENSMUSG00000020721	Helz	mRNA	5e-23	+	107672282	107673004	0	2	5,476,	0,246	-22.3	-21	7.1
chr11	107685343	107686514	ENSMUSG00000020721	Helz	mRNA	4e-13	+	107685343	107686514	0	2	200,130,	0,1041	-12.4	-11.3	3.35
chr11	107732416	107732714	ENSMUSG00000020723	Cacng4	mRNA	4e-26	-	107732416	107732714	0	1	298,	0	-25.4	-24	5.79
chr11	107733220	107733280	ENSMUSG00000020723	Cacng4	mRNA	0.0055	-	107733220	107733280	0	1	60,	0	-2.26	-1.59	1.73
chr11	107733458	107734978	ENSMUSG00000020723	Cacng4	mRNA	2.5e-45	-	107733458	107734978	0	1	1520,	0	-44.6	-43	5.53
chr11	107735156	107735246	ENSMUSG00000020723	Cacng4	mRNA	0.0017	-	107735156	107735246	0	1	90,	0	-2.78	-2.06	1.63
chr11	107875832	107876072	ENSMUSG00000040373	Cacng5	mRNA	9.5e-10	-	107875832	107876072	0	1	240,	0	-9.02	-8.02	5.19
chr11	107876580	107877061	ENSMUSG00000040373	Cacng5	mRNA	5e-11	-	107876580	107877061	0	1	481,	0	-10.3	-9.24	4.91
chr11	107877239	107877540	ENSMUSG00000040373	Cacng5	mRNA	2.8e-08	-	107877239	107877540	0	1	301,	0	-7.55	-6.6	4.5
chr11	107936383	107936714	ENSMUSG00000050965	Prkca	mRNA	6.3e-22	-	107936383	107936714	0	1	331,	0	-21.2	-19.9	3.05
chr11	107936892	107937223	ENSMUSG00000050965	Prkca	mRNA	7.9e-34	-	107936892	107937223	0	1	331,	0	-33.1	-31.6	2.89
chr11	108343717	108343928	ENSMUSG00000050965	Prkca	mRNA	2e-51	-	108343717	108343928	0	1	211,	0	-50.7	-49	4.23
chr1	110889791	110890002	ENSMUSG00000047216	Cdh19	mRNA	4.2e-07	-	110889791	110890002	0	1	211,	0	-6.38	-5.48	3.68
chr11	108923451	108924021	ENSMUSG00000000142	Axin2	mRNA	2.5e-20	+	108923451	108924021	0	1	570,	0	-19.6	-18.4	4.52
chr11	108949376	108949796	ENSMUSG00000000142	Axin2	mRNA	3.2e-43	+	108949376	108949796	0	1	420,	0	-42.5	-40.9	8.07
chr11	109395933	109396472	ENSMUSG00000020611	Gna13	mRNA	2.5e-64	+	109395933	109396472	0	1	539,	0	-63.6	-61.8	8.39
chr11	109434716	109436822	ENSMUSG00000020610	Amz2	mRNA	7.9e-66	+	109434716	109436822	0	2	40,260,	0,1846	-65.1	-63.3	4.63
chr11	109455257	109455678	ENSMUSG00000041920	Slc16a6	mRNA	4e-22	-	109455257	109455678	0	1	421,	0	-21.4	-20.1	6.29
chr11	109489821	109490627	ENSMUSG00000020604	Arsg	mRNA	2e-24	+	109489821	109490627	0	1	806,	0	-23.7	-22.4	6.06
chr11	109572494	109572704	ENSMUSG00000020604	Arsg	mRNA	6.5e-06	+	109572494	109572704	0	1	210,	0	-5.19	-4.34	2.56
chr11	109649404	109651061	ENSMUSG00000020612	Prkar1a	mRNA	1e-194	+	109649404	109651061	0	3	123,184,141,	0,1036,1516	-194	-192	3.82
chr11	109667540	109667690	ENSMUSG00000020612	Prkar1a	mRNA	6.3e-27	+	109667540	109667690	0	1	150,	0	-26.2	-24.8	1.53
chr11	109673059	109673537	ENSMUSG00000020614	Fam20a	mRNA	1e-42	-	109673059	109673537	0	1	478,	0	-42	-40.4	9.12
chr11	110499513	110513033	ENSMUSG00000020623	Map2k6	mRNA	4e-12	+	110499513	110513033	0	3	9,46,245,	0,7192,13275	-11.4	-10.3	5.59
chr11	111024420	111024689	ENSMUSG00000051497	Kcnj16	mRNA	3.7e-10	+	111024420	111024689	0	1	269,	0	-9.43	-8.42	4.52
chr11	111025105	111025792	ENSMUSG00000051497	Kcnj16	mRNA	1.6e-11	+	111025105	111025792	0	1	687,	0	-10.8	-9.75	4.37
chr11	111072513	111073292	ENSMUSG00000041695	Kcnj2	mRNA	3.2e-29	+	111072513	111073292	0	1	779,	0	-28.5	-27.1	8.6
chr11	11115943	11116362	ENSMUSG00000050830	Vwc2	mRNA	6.3e-35	+	11115943	11116362	0	1	419,	0	-34.2	-32.7	7.3
chr11	112785542	112785903	ENSMUSG00000000567	Sox9	mRNA	2e-45	+	112785542	112785903	0	1	361,	0	-44.7	-43	6.93
chr11	113043954	113072829	ENSMUSG00000087259	2610035D17Rik	lncRNA	1.3e-42	-	113043954	113072829	0	3	1208,45,62,	0,23387,28813	-41.9	-40.3	7.24
chr11	113655998	113656566	ENSMUSG00000018661	Cog1	mRNA	3.2e-29	+	113655998	113656566	0	1	568,	0	-28.5	-27.1	3.12
chr11	113661615	113662122	ENSMUSG00000041629	Fam104a	mRNA	2e-14	-	113661615	113662122	0	1	507,	0	-13.7	-12.5	2.33
chr11	113663222	113684125	ENSMUSG00000041629	Fam104a	mRNA	1.3e-22	-	113663222	113684125	0	3	321,100,264,	0,14081,20639	-21.9	-20.6	2.73
chr11	113688438	113688945	ENSMUSG00000041623	D11Wsu47e	mRNA	3.2e-36	+	113688438	113688945	0	1	507,	0	-35.5	-34	9.04
chr11	113727595	113727895	ENSMUSG00000041598	Cdc42ep4	mRNA	2.5e-32	-	113727595	113727895	0	1	300,	0	-31.6	-30.1	4.53
chr11	113728163	113729119	ENSMUSG00000041598	Cdc42ep4	mRNA	1.3e-87	-	113728163	113729119	0	1	956,	0	-86.9	-84.8	7.39
chr11	113729177	113729238	ENSMUSG00000041598	Cdc42ep4	mRNA	0.0066	-	113729177	113729238	0	1	61,	0	-2.18	-1.51	1.75
chr11	113729386	113750825	ENSMUSG00000041598	Cdc42ep4	mRNA	1e-15	-	113729386	113750825	0	3	279,44,96,	0,9892,21343	-15	-13.8	4.45
chr11	113751302	113751851	ENSMUSG00000041598	Cdc42ep4	mRNA	0.00013	-	113751302	113751851	0	2	16,164,	0,385	-3.89	-3.1	3.28
chr11	113780420	113781080	ENSMUSG00000041592	Sdk2	mRNA	1.6e-20	-	113780420	113781080	0	1	660,	0	-19.8	-18.6	7.5
chr11	114675460	114675640	ENSMUSG00000034714	Ttyh2	mRNA	9.3e-07	+	114675460	114675640	0	1	180,	0	-6.03	-5.14	3.07
chr11	114719541	114719811	ENSMUSG00000034714	Ttyh2	mRNA	5e-16	+	114719541	114719811	0	1	270,	0	-15.3	-14.1	2.67
chr11	114791216	114791902	ENSMUSG00000000202	Btbd17	mRNA	1e-104	-	114791216	114791902	0	1	686,	0	-104	-102	5.73
chr11	114792109	114792348	ENSMUSG00000000202	Btbd17	mRNA	7.9e-23	-	114792109	114792348	0	1	239,	0	-22.1	-20.8	5.1
chr11	114870399	114870519	ENSMUSG00000051043	Gprc5c	mRNA	0.00085	+	114870399	114870519	0	1	120,	0	-3.07	-2.33	5.9
chr11	115182831	115183101	ENSMUSG00000015542	Nat9	mRNA	5e-26	-	115182831	115183101	0	1	270,	0	-25.3	-24	5.16
chr11	115244688	115245497	ENSMUSG00000045980	Tmem104	mRNA	2.5e-32	+	115244688	115245497	0	1	809,	0	-31.6	-30.1	8.7
chr11	115249528	115249948	ENSMUSG00000020734	Grin2c	mRNA	1e-19	-	115249528	115249948	0	1	420,	0	-19	-17.7	4.62
chr11	115268023	115268412	ENSMUSG00000018861	Fdxr	mRNA	2.5e-14	-	115268023	115268412	0	1	389,	0	-13.6	-12.5	8.84
chr11	115283337	115283577	ENSMUSG00000044788	Fads6	mRNA	2.3e-08	-	115283337	115283577	0	1	240,	0	-7.63	-6.68	3.02
chr11	115367636	115367756	ENSMUSG00000034586	Hid1	mRNA	1.8e-09	-	115367636	115367756	0	1	120,	0	-8.75	-7.76	5.79
chr11	115393476	115394581	ENSMUSG00000050910	Cdr2l	mRNA	5e-77	+	115393476	115394581	0	1	1105,	0	-76.3	-74.4	11.8
chr11	115395445	115395834	ENSMUSG00000050910	Cdr2l	mRNA	2e-15	+	115395445	115395834	0	1	389,	0	-14.7	-13.6	3.68
chr11	115410028	115410860	ENSMUSG00000018858	Ict1	mRNA	1e-75	+	115410028	115410860	0	2	373,223,	0,609	-75	-73.1	3.4
chr11	115418438	115418619	ENSMUSG00000034566	Atp5h	mRNA	1e-12	-	115418438	115418619	0	1	181,	0	-12	-11	1.54
chr11	115420127	115420396	ENSMUSG00000016940	Kctd2	mRNA	4e-35	+	115420127	115420396	0	1	269,	0	-34.4	-32.9	3.08
chr11	115430528	115431274	ENSMUSG00000016940	Kctd2	mRNA	1e-204	+	115430528	115431274	0	1	746,	0	-204	-201	5.03
chr11	115488858	115490139	ENSMUSG00000057219	Armc7	mRNA	2.5e-19	+	115488858	115490139	0	1	1281,	0	-18.6	-17.4	7.51
chr11	115490419	115490810	ENSMUSG00000020736	Nt5c	mRNA	7.9e-18	-	115490419	115490810	0	1	391,	0	-17.1	-15.9	2.58
chr11	115497352	115497651	ENSMUSG00000020737	Hn1	mRNA	1e-88	-	115497352	115497651	0	1	299,	0	-88	-86	3.85
chr11	115497799	115497980	ENSMUSG00000020737	Hn1	mRNA	1e-17	-	115497799	115497980	0	1	181,	0	-17	-15.8	1.73
chr11	115584702	115585032	ENSMUSG00000020740	Gga3	mRNA	1.3e-08	-	115584702	115585032	0	1	330,	0	-7.88	-6.93	1.87
chr11	115585449	115585868	ENSMUSG00000020740	Gga3	mRNA	6.3e-19	-	115585449	115585868	0	1	419,	0	-18.2	-17	2.34
chr11	115606112	115607651	ENSMUSG00000046756	Mrps7	mRNA	1.3e-69	+	115606112	115607651	0	2	25,834,	0,705	-68.9	-67	4.24
chr11	115608067	115608458	ENSMUSG00000020743	Mif4gd	mRNA	1.3e-32	-	115608067	115608458	0	1	391,	0	-31.9	-30.5	5.77
chr11	115612387	115612969	ENSMUSG00000020743	Mif4gd	mRNA	1.6e-09	-	115612387	115612969	0	2	116,185,	0,397	-8.8	-7.82	5.9
chr11	115615012	115615520	ENSMUSG00000020744	Slc25a19	mRNA	2.5e-36	-	115615012	115615520	0	1	508,	0	-35.6	-34.1	3.25
chr11	115624284	115627732	ENSMUSG00000020744	Slc25a19	mRNA	1.7e-08	-	115624284	115627732	0	2	84,96,	0,3352	-7.77	-6.81	2.03
chr11	115644312	115644729	ENSMUSG00000059923	Grb2	mRNA	1e-26	-	115644312	115644729	0	1	417,	0	-26	-24.7	1.98
chr11	115645234	115645859	ENSMUSG00000059923	Grb2	mRNA	5e-87	-	115645234	115645859	0	1	625,	0	-86.3	-84.3	2.79
chr11	115699290	115708597	ENSMUSG00000059923	Grb2	mRNA	1.3e-51	-	115699290	115708597	0	3	244,29,204,	0,609,9103	-50.9	-49.2	3.01
chr11	115765432	115766779	ENSMUSG00000020747	Tmem94	mRNA	7.9e-06	+	115765432	115766779	0	2	121,59,	0,1288	-5.1	-4.25	2.89
chr11	115799571	115800051	ENSMUSG00000034471	Caskin2	mRNA	2e-52	-	115799571	115800051	0	1	480,	0	-51.7	-50	9.1
chr11	115800810	115801350	ENSMUSG00000034471	Caskin2	mRNA	4e-23	-	115800810	115801350	0	1	540,	0	-22.4	-21.1	4.91
chr11	115811962	115812232	ENSMUSG00000034471	Caskin2	mRNA	4e-26	-	115811962	115812232	0	1	270,	0	-25.4	-24	7.22
chr11	115820532	115820593	ENSMUSG00000020781	Tsen54	mRNA	0.0033	+	115820532	115820593	0	1	61,	0	-2.48	-1.79	2.39
chr11	115894496	115895044	ENSMUSG00000020752	Recql5	mRNA	6.8e-10	-	115894496	115895044	0	2	222,49,	0,499	-9.17	-8.17	3.48
chr11	115933610	115935464	ENSMUSG00000020755	Sap30bp	mRNA	7.9e-11	+	115933610	115935464	0	2	171,99,	0,1755	-10.1	-9.11	3.25
chr11	115961757	115964812	ENSMUSG00000020755	Sap30bp	mRNA	1e-138	+	115961757	115964812	0	4	33,59,85,602,	0,736,2185,2453	-138	-136	7.81
chr11	116012539	116012719	ENSMUSG00000020766	Galk1	mRNA	2e-11	-	116012539	116012719	0	1	180,	0	-10.7	-9.62	4.69
chr11	116023993	116024143	ENSMUSG00000016559	H3f3b	mRNA	3.7e-05	-	116023993	116024143	0	1	150,	0	-4.43	-3.61	1.41
chr11	116024350	116024560	ENSMUSG00000016559	H3f3b	mRNA	1.6e-23	-	116024350	116024560	0	1	210,	0	-22.8	-21.5	2.57
chr11	116083865	116086995	ENSMUSG00000034341	Wbp2	mRNA	1.3e-64	-	116083865	116086995	0	2	82,129,	0,3001	-63.9	-62.1	2.64
chr11	116131876	116132436	ENSMUSG00000020775	Mrpl38	mRNA	3.2e-20	-	116131876	116132436	0	2	254,17,	0,543	-19.5	-18.2	2.18
chr11	116142523	116142824	ENSMUSG00000020776	Fbf1	mRNA	2.5e-28	-	116142523	116142824	0	1	301,	0	-27.6	-26.2	2.99
chr11	116152535	116152865	ENSMUSG00000020776	Fbf1	mRNA	2e-15	-	116152535	116152865	0	1	330,	0	-14.7	-13.5	2.83
chr11	116167596	116168166	ENSMUSG00000020776	Fbf1	mRNA	7.9e-73	-	116167596	116168166	0	1	570,	0	-72.1	-70.2	11.6
chr11	116173262	116173472	ENSMUSG00000020777	Acox1	mRNA	2e-37	-	116173262	116173472	0	1	210,	0	-36.7	-35.1	2.01
chr11	116198854	116198915	ENSMUSG00000020778	Ten1	mRNA	0.0031	+	116198854	116198915	0	1	61,	0	-2.51	-1.81	1.62
chr11	116271973	116274158	ENSMUSG00000020780	Srp68	mRNA	6.3e-76	-	116271973	116274158	0	2	6,233,	0,1952	-75.2	-73.2	4.4
chr11	116306410	116306934	ENSMUSG00000020792	Exoc7	mRNA	2.5e-16	-	116306410	116306934	0	3	43,121,46,	0,203,478	-15.6	-14.5	5.5
chr11	116331448	116331896	ENSMUSG00000034227	Foxj1	mRNA	1.3e-19	-	116331448	116331896	0	1	448,	0	-18.9	-17.7	5.49
chr11	116331984	116332373	ENSMUSG00000034227	Foxj1	mRNA	3.2e-11	-	116331984	116332373	0	1	389,	0	-10.5	-9.45	4.53
chr11	116334561	116335399	ENSMUSG00000034227	Foxj1	mRNA	7.8e-07	-	116334561	116335399	0	2	147,182,	0,656	-6.11	-5.21	5.57
chr11	116337372	116337702	ENSMUSG00000052949	Rnf157	mRNA	1e-53	-	116337372	116337702	0	1	330,	0	-53	-51.3	2.25
chr11	116338181	116338812	ENSMUSG00000052949	Rnf157	mRNA	0	-	116338181	116338812	0	1	631,	0	-479	#NAME?	7.44
chr11	116412701	116413032	ENSMUSG00000052949	Rnf157	mRNA	2.5e-89	-	116412701	116413032	0	1	331,	0	-88.6	-86.6	6.35
chr11	116434526	116438429	ENSMUSG00000050628	Ubald2	mRNA	2.5e-64	+	116434526	116438429	0	2	95,436,	0,3467	-63.6	-61.8	3.18
chr11	116438693	116438900	ENSMUSG00000050628	Ubald2	mRNA	6.3e-12	+	116438693	116438900	0	1	207,	0	-11.2	-10.2	2.01
chr11	116535778	116536286	ENSMUSG00000061878	Sphk1	mRNA	2e-13	+	116535778	116536286	0	1	508,	0	-12.7	-11.6	15.4
chr11	116537978	116538039	ENSMUSG00000020802	Ube2o	mRNA	0.0017	-	116537978	116538039	0	1	61,	0	-2.78	-2.06	1.36
chr11	116538307	116538696	ENSMUSG00000020802	Ube2o	mRNA	6.3e-39	-	116538307	116538696	0	1	389,	0	-38.2	-36.7	2.65
chr11	116538904	116539828	ENSMUSG00000020802	Ube2o	mRNA	0	-	116538904	116539828	0	2	807,30,	0,894	-340	#NAME?	6.84
chr11	116541476	116541746	ENSMUSG00000020802	Ube2o	mRNA	4e-22	-	116541476	116541746	0	1	270,	0	-21.4	-20.1	2.15
chr11	116646669	116646790	ENSMUSG00000020810	Cygb	mRNA	1.6e-05	-	116646669	116646790	0	1	121,	0	-4.8	-3.96	1.55
chr11	116804166	116807809	ENSMUSG00000020814	Mxra7	mRNA	3.2e-30	-	116804166	116807809	0	2	488,81,	0,3562	-29.5	-28.1	10.8
chr11	116837431	116837731	ENSMUSG00000056962	Jmjd6	mRNA	2.5e-25	-	116837431	116837731	0	1	300,	0	-24.6	-23.2	4.21
chr11	116843179	116843389	ENSMUSG00000056962	Jmjd6	mRNA	1.4e-06	-	116843179	116843389	0	1	210,	0	-5.85	-4.97	2.14
chr11	116852944	116853094	ENSMUSG00000034120	Srsf2	mRNA	1.3e-28	-	116852944	116853094	0	1	150,	0	-27.9	-26.5	2.63
chr11	116874225	116874436	ENSMUSG00000020818	Mfsd11	mRNA	3.2e-05	+	116874225	116874436	0	1	211,	0	-4.49	-3.67	2.11
chr11	116918862	116919072	ENSMUSG00000043857	Mgat5b	mRNA	6.3e-11	+	116918862	116919072	0	1	210,	0	-10.2	-9.16	2.68
chr11	116985515	116986053	ENSMUSG00000043857	Mgat5b	mRNA	1e-19	+	116985515	116986053	0	1	538,	0	-19	-17.8	2.25
chr11	116986201	116986858	ENSMUSG00000043857	Mgat5b	mRNA	5e-36	+	116986201	116986858	0	1	657,	0	-35.3	-33.8	2.54
chr11	117076789	117076938	ENSMUSG00000086859	Snhg20	lncRNA	7.2e-05	+	117076789	117076938	0	1	149,	0	-4.14	-3.34	2.04
chr11	117156525	117157444	ENSMUSG00000020823	Sec14l1	mRNA	6.3e-91	+	117156525	117157444	0	2	14,644,	0,275	-90.2	-88.1	3.97
chr11	117654647	117714135	ENSMUSG00000025571	Tnrc6c	mRNA	3.2e-43	+	117654647	117714135	0	5	39,519,100,22,10,	0,165,46077,47731,59478	-42.5	-40.9	8.02
chr11	117714433	117723535	ENSMUSG00000025571	Tnrc6c	mRNA	4e-92	+	117714433	117723535	0	2	19,2586,	0,6516	-91.4	-89.3	9.26
chr11	117760534	117761134	ENSMUSG00000025571	Tnrc6c	mRNA	5e-37	+	117760534	117761134	0	1	600,	0	-36.3	-34.7	5.12
chr11	117761911	117762541	ENSMUSG00000025571	Tnrc6c	mRNA	3.2e-62	+	117761911	117762541	0	1	630,	0	-61.5	-59.7	6.13
chr11	117813365	117813603	ENSMUSG00000048277	Syngr2	mRNA	1.6e-19	+	117813365	117813603	0	1	238,	0	-18.8	-17.5	4.08
chr11	117868461	117868612	ENSMUSG00000017713	Tha1	mRNA	0.0001	-	117868461	117868612	0	1	151,	0	-4	-3.21	3.02
chr11	117967121	117967330	ENSMUSG00000053113	Socs3	mRNA	2.6e-05	-	117967121	117967330	0	1	209,	0	-4.58	-3.75	4.3
chr11	118003498	118005769	ENSMUSG00000017715	Pgs1	mRNA	2e-34	+	118003498	118005769	0	2	21,400,	0,1871	-33.7	-32.2	2.33
chr11	118023400	118024670	ENSMUSG00000033987	Dnah17	mRNA	1.6e-31	-	118023400	118024670	0	3	131,118,111,	0,211,1159	-30.8	-29.3	2.44
chr11	118023471	118023801	ENSMUSG00000017715	Pgs1	mRNA	2e-40	+	118023471	118023801	0	1	330,	0	-39.7	-38.1	2.28
chr11	118165965	118166085	ENSMUSG00000017132	Cyth1	mRNA	7.9e-07	-	118165965	118166085	0	1	120,	0	-6.1	-5.21	1.67
chr11	118260667	118261416	ENSMUSG00000033909	Usp36	mRNA	1.3e-52	-	118260667	118261416	0	1	749,	0	-51.9	-50.2	10.3
chr11	118263649	118265253	ENSMUSG00000033909	Usp36	mRNA	2.5e-41	-	118263649	118265253	0	2	193,556,	0,1048	-40.6	-39	6.1
chr11	118267872	118269023	ENSMUSG00000033909	Usp36	mRNA	1.6e-15	-	118267872	118269023	0	2	60,480,	0,671	-14.8	-13.7	3.53
chr11	118355183	118355590	ENSMUSG00000017466	Timp2	mRNA	1.3e-100	-	118355183	118355590	0	2	323,37,	0,370	-99.9	-97.8	4.42
chr11	118392810	118393440	ENSMUSG00000033880	Lgals3bp	mRNA	1.6e-29	-	118392810	118393440	0	1	630,	0	-28.8	-27.4	5.5
chr11	118393769	118396627	ENSMUSG00000033880	Lgals3bp	mRNA	1e-42	-	118393769	118396627	0	2	353,37,	0,2821	-42	-40.4	7.12
chr11	118407243	118410099	ENSMUSG00000025575	Cant1	mRNA	2e-44	-	118407243	118410099	0	3	851,204,20,	0,1437,2836	-43.7	-42.1	4.46
chr11	118410939	118411448	ENSMUSG00000025575	Cant1	mRNA	5e-91	-	118410939	118411448	0	1	509,	0	-90.3	-88.3	5.47
chr11	118476948	118477189	ENSMUSG00000033857	Engase	mRNA	3.2e-16	+	118476948	118477189	0	1	241,	0	-15.5	-14.3	5.98
chr11	118476948	118477189	ENSMUSG00000087036	Gm11748	lncRNA	3.2e-16	-	118476948	118477189	0	1	241,	0	-15.5	-14.3	5.98
chr11	118487261	118487981	ENSMUSG00000033857	Engase	mRNA	5e-18	+	118487261	118487981	0	1	720,	0	-17.3	-16.1	5.07
chr11	118489761	118491321	ENSMUSG00000025576	Rbfox3	mRNA	1e-171	-	118489761	118491321	0	1	1560,	0	-171	-169	2.74
chr11	118505683	118569644	ENSMUSG00000025576	Rbfox3	mRNA	3.2e-65	-	118505683	118569644	0	4	77,145,255,94,	0,1525,7466,63867	-64.5	-62.7	2.65
chr1	111861179	111861658	ENSMUSG00000038702	Dsel	mRNA	3.2e-12	-	111861179	111861658	0	1	479,	0	-11.5	-10.5	3.86
chr11	118909403	118911567	ENSMUSG00000025576	Rbfox3	mRNA	5e-68	-	118909403	118911567	0	2	169,132,	0,2032	-67.3	-65.4	15.7
chr11	119038574	119039411	ENSMUSG00000025578	Cbx8	mRNA	4e-26	-	119038574	119039411	0	1	837,	0	-25.4	-24	6.46
chr11	119078166	119081865	ENSMUSG00000097614	Gm26508	lncRNA	1e-232	+	119078166	119081865	0	2	27,895,	0,2804	-232	-229	7.14
chr11	119080566	119082273	ENSMUSG00000039989	Cbx4	mRNA	1e-234	-	119080566	119082273	0	1	1707,	0	-234	-232	7.1
chr11	119086010	119086221	ENSMUSG00000039989	Cbx4	mRNA	3.2e-37	-	119086010	119086221	0	1	211,	0	-36.5	-34.9	4.13
chr11	119143612	119143912	ENSMUSG00000039976	Tbc1d16	mRNA	6.3e-23	-	119143612	119143912	0	1	300,	0	-22.2	-20.9	4.09
chr11	119147052	119149004	ENSMUSG00000039976	Tbc1d16	mRNA	2.5e-21	-	119147052	119149004	0	2	764,74,	0,1878	-20.6	-19.3	4.34
chr11	119208823	119209213	ENSMUSG00000039976	Tbc1d16	mRNA	6.3e-43	-	119208823	119209213	0	1	390,	0	-42.2	-40.6	5.94
chr11	119267946	119268186	ENSMUSG00000025579	Gaa	mRNA	2.5e-18	+	119267946	119268186	0	1	240,	0	-17.6	-16.4	2.59
chr11	119270169	119270529	ENSMUSG00000025579	Gaa	mRNA	1e-132	+	119270169	119270529	0	1	360,	0	-132	-129	2.62
chr11	11933146	11933537	ENSMUSG00000020176	Grb10	mRNA	7.9e-24	-	11933146	11933537	0	1	391,	0	-23.1	-21.8	4.18
chr11	119344080	119344349	ENSMUSG00000005043	Sgsh	mRNA	1.4e-06	-	119344080	119344349	0	1	269,	0	-5.86	-4.98	4.91
chr11	119345988	119346407	ENSMUSG00000005043	Sgsh	mRNA	8.5e-07	-	119345988	119346407	0	1	419,	0	-6.07	-5.18	5.5
chr11	119505946	119508024	ENSMUSG00000039850	Endov	mRNA	7.9e-72	+	119505946	119508024	0	2	16,823,	0,1255	-71.1	-69.2	10.5
chr11	119508113	119508413	ENSMUSG00000039850	Endov	mRNA	3.2e-17	+	119508113	119508413	0	1	300,	0	-16.5	-15.3	3.99
chr11	119540067	119540488	ENSMUSG00000025582	Nptx1	mRNA	1.6e-61	-	119540067	119540488	0	1	421,	0	-60.8	-59	2.08
chr11	119542105	119543313	ENSMUSG00000025582	Nptx1	mRNA	2.5e-34	-	119542105	119543313	0	2	589,132,	0,1076	-33.6	-32.1	1.81
chr11	119547212	119547423	ENSMUSG00000025582	Nptx1	mRNA	2.5e-25	-	119547212	119547423	0	1	211,	0	-24.6	-23.3	2.12
chr11	119547632	119547753	ENSMUSG00000025582	Nptx1	mRNA	1.3e-16	-	119547632	119547753	0	1	121,	0	-15.9	-14.8	1.93
chr11	119549018	119549168	ENSMUSG00000087675	Gm11762	lncRNA	0.00046	+	119549018	119549168	0	1	150,	0	-3.34	-2.59	3.56
chr11	119898527	119899067	ENSMUSG00000025583	Rptor	mRNA	1.3e-27	+	119898527	119899067	0	1	540,	0	-26.9	-25.5	2.99
chr11	119899156	119899456	ENSMUSG00000025583	Rptor	mRNA	1.6e-24	+	119899156	119899456	0	1	300,	0	-23.8	-22.4	4.19
chr11	119913529	119914131	ENSMUSG00000025371	Chmp6	mRNA	4e-35	+	119913529	119914131	0	3	23,128,117,	0,280,485	-34.4	-32.9	3.81
chr11	119916013	119916820	ENSMUSG00000025371	Chmp6	mRNA	1.6e-14	+	119916013	119916820	0	2	98,140,	0,667	-13.8	-12.7	3.01
chr11	119919132	119919489	ENSMUSG00000025371	Chmp6	mRNA	3.2e-59	+	119919132	119919489	0	1	357,	0	-58.5	-56.8	3.91
chr11	120001120	120002376	ENSMUSG00000025372	Baiap2	mRNA	1e-114	+	120001120	120002376	0	1	1256,	0	-114	-112	2.75
chr11	120006482	120006782	ENSMUSG00000025372	Baiap2	mRNA	6.3e-25	+	120006482	120006782	0	1	300,	0	-24.2	-22.9	11.8
chr11	120008181	120008481	ENSMUSG00000025375	Aatk	mRNA	1.6e-26	-	120008181	120008481	0	1	300,	0	-25.8	-24.5	1.87
chr11	120009079	120009439	ENSMUSG00000025375	Aatk	mRNA	5e-22	-	120009079	120009439	0	1	360,	0	-21.3	-20	2.35
chr11	120009918	120011357	ENSMUSG00000025375	Aatk	mRNA	1e-129	-	120009918	120011357	0	1	1439,	0	-129	-127	3.39
chr11	120011415	120012375	ENSMUSG00000025375	Aatk	mRNA	0	-	120011415	120012375	0	1	960,	0	-434	#NAME?	9.41
chr11	120046747	120047167	ENSMUSG00000025375	Aatk	mRNA	1.6e-27	-	120046747	120047167	0	1	420,	0	-26.8	-25.5	4.04
chr11	120065477	120070289	ENSMUSG00000039781	Cep131	mRNA	6.3e-28	-	120065477	120070289	0	10	74,178,143,75,118,109,202,103,46,1,	0,160,433,1216,1443,1651,2468,3220,4471,4811	-27.2	-25.8	5.29
chr11	120090860	120091790	ENSMUSG00000025377	Enthd2	mRNA	5e-26	-	120090860	120091790	0	1	930,	0	-25.3	-23.9	5.17
chr11	120098927	120098987	ENSMUSG00000078572	1810043H04Rik	mRNA	0.00087	+	120098927	120098987	0	1	60,	0	-3.06	-2.32	1.49
chr11	120104467	120106626	ENSMUSG00000061306	Slc38a10	mRNA	4e-33	-	120104467	120106626	0	2	1569,193,	0,1966	-32.4	-30.9	3.1
chr11	120109493	120110951	ENSMUSG00000061306	Slc38a10	mRNA	5e-22	-	120109493	120110951	0	3	43,471,114,	0,572,1344	-21.3	-20	3.31
chr11	120151157	120151336	ENSMUSG00000085636	Gm11769	lncRNA	3.1e-08	+	120151157	120151336	0	1	179,	0	-7.51	-6.56	3.93
chr11	120151166	120151346	ENSMUSG00000061306	Slc38a10	mRNA	4e-08	-	120151166	120151346	0	1	180,	0	-7.4	-6.46	4.02
chr11	120189701	120189852	ENSMUSG00000075389	2810410L24Rik	lncRNA	2.6e-05	-	120189701	120189852	0	1	151,	0	-4.58	-3.75	2.89
chr11	120230609	120230760	ENSMUSG00000043993	2900052L18Rik	lncRNA	0.0003	-	120230609	120230760	0	1	151,	0	-3.53	-2.76	3.19
chr11	120236816	120237147	ENSMUSG00000039741	Bahcc1	mRNA	5.8e-06	+	120236816	120237147	0	1	331,	0	-5.24	-4.38	4.03
chr11	120271606	120272566	ENSMUSG00000039741	Bahcc1	mRNA	4.9e-07	+	120271606	120272566	0	1	960,	0	-6.31	-5.41	10.2
chr11	120276140	120276651	ENSMUSG00000039741	Bahcc1	mRNA	1.3e-10	+	120276140	120276651	0	1	511,	0	-9.89	-8.87	4.85
chr11	120287184	120287635	ENSMUSG00000039741	Bahcc1	mRNA	2.5e-25	+	120287184	120287635	0	1	451,	0	-24.6	-23.2	10.3
chr11	120374250	120374461	ENSMUSG00000025384	Faap100	mRNA	1.6e-11	-	120374250	120374461	0	1	211,	0	-10.8	-9.73	5.11
chr11	120376719	120377200	ENSMUSG00000025384	Faap100	mRNA	3.2e-17	-	120376719	120377200	0	1	481,	0	-16.5	-15.3	6.62
chr11	120382130	120383308	ENSMUSG00000039703	Nploc4	mRNA	2.5e-18	-	120382130	120383308	0	2	496,12,	0,1166	-17.6	-16.4	2.8
chr11	120433098	120437708	ENSMUSG00000039703	Nploc4	mRNA	1.3e-66	-	120433098	120437708	0	2	30,210,	0,4400	-65.9	-64.1	4.99
chr11	120456605	120457128	ENSMUSG00000039670	Oxld1	mRNA	1.3e-13	-	120456605	120457128	0	1	523,	0	-12.9	-11.8	4.62
chr11	120464984	120465670	ENSMUSG00000057594	Arl16	mRNA	2.5e-73	-	120464984	120465670	0	1	686,	0	-72.6	-70.7	5.65
chr11	120467634	120469059	ENSMUSG00000025793	Hgs	mRNA	1.9e-09	+	120467634	120469059	0	2	129,51,	0,1374	-8.73	-7.75	4.26
chr11	120483684	120483984	ENSMUSG00000025793	Hgs	mRNA	1.6e-12	+	120483684	120483984	0	1	300,	0	-11.8	-10.8	2.55
chr11	120487977	120488582	ENSMUSG00000097658	Gm16755	lncRNA	1.3e-85	-	120487977	120488582	0	3	9,98,127,	0,94,478	-84.9	-82.9	3.94
chr11	120488127	120488771	ENSMUSG00000039640	Mrpl12	mRNA	0	+	120488127	120488771	0	2	107,454,	0,190	-358	#NAME?	5.53
chr11	120498531	120498740	ENSMUSG00000025792	Slc25a10	mRNA	1.8e-06	+	120498531	120498740	0	1	209,	0	-5.74	-4.86	2.07
chr11	120543066	120543484	ENSMUSG00000061111	Fam195b	mRNA	4.1e-09	-	120543066	120543484	0	1	418,	0	-8.39	-7.41	1.81
chr11	120544730	120549727	ENSMUSG00000061111	Fam195b	mRNA	7.9e-39	-	120544730	120549727	0	2	198,71,	0,4926	-38.1	-36.6	3.58
chr11	120560476	120560626	ENSMUSG00000025130	P4hb	mRNA	2.5e-05	-	120560476	120560626	0	1	150,	0	-4.61	-3.79	1.3
chr11	120560481	120561236	ENSMUSG00000025130	P4hb	mRNA	1.6e-11	-	120560481	120561236	0	2	69,168,	0,587	-10.8	-9.77	1.6
chr11	120561131	120562476	ENSMUSG00000025130	P4hb	mRNA	1e-42	-	120561131	120562476	0	3	129,87,113,	0,1029,1232	-42	-40.4	2.24
chr11	120579024	120579411	ENSMUSG00000025132	Arhgdia	mRNA	1.3e-80	-	120579024	120579411	0	1	387,	0	-79.9	-78	2.31
chr11	120580292	120581097	ENSMUSG00000025132	Arhgdia	mRNA	1.6e-57	-	120580292	120581097	0	2	101,108,	0,697	-56.8	-55	2.01
chr11	120594849	120595620	ENSMUSG00000025134	Alyref	mRNA	1e-28	-	120594849	120595620	0	4	18,175,64,13,	0,130,405,758	-28	-26.6	2.02
chr11	120610086	120610940	ENSMUSG00000025137	Pcyt2	mRNA	1e-140	-	120610086	120610940	0	2	685,65,	0,789	-140	-137	6.79
chr11	120618551	120619090	ENSMUSG00000025138	Sirt7	mRNA	1.6e-31	-	120618551	120619090	0	1	539,	0	-30.8	-29.4	3.4
chr11	120624563	120625031	ENSMUSG00000025138	Sirt7	mRNA	7.9e-32	-	120624563	120625031	0	2	31,359,	0,109	-31.1	-29.6	6.88
chr11	120629176	120629825	ENSMUSG00000051510	Mafg	mRNA	3.2e-33	-	120629176	120629825	0	2	560,8,	0,641	-32.5	-31.1	3.78
chr11	120633390	120633600	ENSMUSG00000051510	Mafg	mRNA	2e-13	-	120633390	120633600	0	1	210,	0	-12.7	-11.6	6.88
chr11	120633767	120634412	ENSMUSG00000097062	Gm17586	lncRNA	2.5e-28	+	120633767	120634412	0	1	645,	0	-27.6	-26.2	5.9
chr11	120646059	120647779	ENSMUSG00000025141	Myadml2	mRNA	3.2e-23	-	120646059	120647779	0	3	382,61,141,	0,962,1579	-22.5	-21.2	6.48
chr11	120713924	120714248	ENSMUSG00000025145	Lrrc45	mRNA	7.9e-20	+	120713924	120714248	0	2	129,81,	0,243	-19.1	-17.9	7.17
chr11	120720858	120721128	ENSMUSG00000025145	Lrrc45	mRNA	1e-15	+	120720858	120721128	0	1	270,	0	-15	-13.9	3.14
chr11	120780805	120781645	ENSMUSG00000025158	Rfng	mRNA	1e-120	-	120780805	120781645	0	1	840,	0	-120	-118	4.55
chr11	120784271	120784594	ENSMUSG00000025156	Gps1	mRNA	2.6e-09	+	120784271	120784594	0	2	71,80,	0,243	-8.59	-7.61	2.18
chr11	120788801	120789012	ENSMUSG00000025156	Gps1	mRNA	1e-11	+	120788801	120789012	0	1	211,	0	-11	-9.91	1.5
chr11	120789289	120789469	ENSMUSG00000025155	Dus1l	mRNA	9.1e-06	-	120789289	120789469	0	1	180,	0	-5.04	-4.19	1.6
chr11	120807075	120807345	ENSMUSG00000025153	Fasn	mRNA	7.9e-33	-	120807075	120807345	0	1	270,	0	-32.1	-30.6	2.3
chr11	120822754	120823338	ENSMUSG00000025153	Fasn	mRNA	2e-11	-	120822754	120823338	0	2	98,113,	0,471	-10.7	-9.64	2.83
chr11	120962555	120962735	ENSMUSG00000025162	Csnk1d	mRNA	5.2e-05	-	120962555	120962735	0	1	180,	0	-4.28	-3.47	1.32
chr11	120963541	120965002	ENSMUSG00000025162	Csnk1d	mRNA	1e-180	-	120963541	120965002	0	2	365,55,	0,1406	-180	-177	4.12
chr11	120991120	120991330	ENSMUSG00000025162	Csnk1d	mRNA	3.2e-11	-	120991120	120991330	0	1	210,	0	-10.5	-9.47	3.81
chr11	121204671	121205031	ENSMUSG00000039307	Hexdc	mRNA	6.8e-09	+	121204671	121205031	0	1	360,	0	-8.17	-7.21	4.32
chr11	121205896	121206137	ENSMUSG00000039307	Hexdc	mRNA	1e-10	+	121205896	121206137	0	1	241,	0	-9.99	-8.97	4.01
chr11	121206464	121206585	ENSMUSG00000039307	Hexdc	mRNA	0.00083	+	121206464	121206585	0	1	121,	0	-3.08	-2.34	3.93
chr11	121222325	121222655	ENSMUSG00000039307	Hexdc	mRNA	2.5e-24	+	121222325	121222655	0	1	330,	0	-23.6	-22.3	5.47
chr11	121222826	121223604	ENSMUSG00000039294	BC017643	mRNA	3.2e-17	-	121222826	121223604	0	1	778,	0	-16.5	-15.3	3.31
chr11	121223842	121224577	ENSMUSG00000039294	BC017643	mRNA	2.5e-31	-	121223842	121224577	0	2	390,29,	0,706	-30.6	-29.2	5.4
chr11	121237252	121238499	ENSMUSG00000000056	Narf	mRNA	7.9e-11	+	121237252	121238499	0	2	99,81,	0,1166	-10.1	-9.11	2.62
chr11	121250899	121253051	ENSMUSG00000000056	Narf	mRNA	1.3e-20	+	121250899	121253051	0	2	18,371,	0,1781	-19.9	-18.7	2.11
chr11	121299842	121307447	ENSMUSG00000039275	Foxk2	mRNA	1e-199	+	121299842	121307447	0	2	8,680,	0,6925	-199	-196	7
chr11	121307715	121307775	ENSMUSG00000039275	Foxk2	mRNA	9.5e-05	+	121307715	121307775	0	1	60,	0	-4.02	-3.23	1.39
chr11	121328147	121328446	ENSMUSG00000025173	Wdr45b	mRNA	1e-106	-	121328147	121328446	0	1	299,	0	-106	-104	4.63
chr11	121356753	121357263	ENSMUSG00000025170	Rab40b	mRNA	7.9e-52	-	121356753	121357263	0	1	510,	0	-51.1	-49.4	4.09
chr11	121429518	121429669	ENSMUSG00000039253	Fn3krp	mRNA	7.4e-05	+	121429518	121429669	0	1	151,	0	-4.13	-3.32	1.77
chr11	121616971	121617210	ENSMUSG00000046605	B3gntl1	mRNA	4e-11	-	121616971	121617210	0	1	239,	0	-10.4	-9.37	4.84
chr11	121616983	121617164	ENSMUSG00000039230	Tbcd	mRNA	1.5e-09	+	121616983	121617164	0	1	181,	0	-8.81	-7.82	3.25
chr11	121617299	121617717	ENSMUSG00000046605	B3gntl1	mRNA	4e-15	-	121617299	121617717	0	1	418,	0	-14.4	-13.2	6.73
chr11	121702843	121708087	ENSMUSG00000039208	Metrnl	mRNA	5e-41	+	121702843	121708087	0	2	32,358,	0,4886	-40.3	-38.8	6.7
chr11	121715737	121716276	ENSMUSG00000039208	Metrnl	mRNA	1.6e-36	+	121715737	121716276	0	1	539,	0	-35.8	-34.3	8.71
chr11	16263109	16282491	ENSMUSG00000048834	Vstm2a	mRNA	1.3e-90	+	16263109	16282491	0	2	141,789,	0,18593	-89.9	-87.8	4.12
chr11	16911716	16912196	ENSMUSG00000020122	Egfr	mRNA	1.3e-13	+	16911716	16912196	0	1	480,	0	-12.9	-11.8	8.45
chr11	17078414	17078774	ENSMUSG00000044629	Cnrip1	mRNA	1e-84	+	17078414	17078774	0	1	360,	0	-84	-82.1	3.05
chr11	17159292	17192853	ENSMUSG00000033953	Ppp3r1	mRNA	1.6e-78	+	17159292	17192853	0	3	250,40,10,	0,22814,33551	-77.8	-75.9	1.62
chr11	17211330	17211568	ENSMUSG00000020116	Pno1	mRNA	1.3e-11	-	17211330	17211568	0	1	238,	0	-10.9	-9.82	3.64
chr11	17257578	17257817	ENSMUSG00000000581	C1d	mRNA	6.3e-15	+	17257578	17257817	0	2	80,130,	0,109	-14.2	-13.1	2.81
chr11	17946193	17946373	ENSMUSG00000016984	Etaa1	mRNA	5e-07	-	17946193	17946373	0	1	180,	0	-6.3	-5.4	3.24
chr1	118332360	118333048	ENSMUSG00000026377	Nifk	mRNA	6.3e-19	+	118332360	118333048	0	2	118,299,	0,389	-18.2	-17	2.62
chr1	118419664	118459634	ENSMUSG00000064302	Clasp1	mRNA	1e-12	+	118419664	118459634	0	2	254,47,	0,39923	-12	-10.9	3.68
chr1	118608003	118608303	ENSMUSG00000064302	Clasp1	mRNA	2.5e-26	+	118608003	118608303	0	1	300,	0	-25.6	-24.2	4.32
chr1	118608632	118609262	ENSMUSG00000064302	Clasp1	mRNA	3.2e-98	+	118608632	118609262	0	1	630,	0	-97.5	-95.4	7.09
chr1	118837160	118837401	ENSMUSG00000048402	Gli2	mRNA	3.9e-05	-	118837160	118837401	0	1	241,	0	-4.41	-3.59	10.3
chr11	18881521	18881762	ENSMUSG00000020160	Meis1	mRNA	1.5e-06	-	18881521	18881762	0	1	241,	0	-5.81	-4.93	6.68
chr1	119416842	119418041	ENSMUSG00000037035	Inhbb	mRNA	4e-27	-	119416842	119418041	0	1	1199,	0	-26.4	-25	10.4
chr1	119471439	119472207	ENSMUSG00000004451	Ralb	mRNA	6.3e-21	-	119471439	119472207	0	2	386,63,	0,705	-20.2	-18.9	3.73
chr1	119526527	119527229	ENSMUSG00000098923	Tmem185b	mRNA	3.2e-17	+	119526527	119527229	0	2	20,306,	0,396	-16.5	-15.3	4.96
chr1	119526872	119527854	ENSMUSG00000098923	Tmem185b	mRNA	1.6e-25	+	119526872	119527854	0	1	982,	0	-24.8	-23.4	5.59
chr1	119659234	119659804	ENSMUSG00000026384	Ptpn4	mRNA	4e-14	-	119659234	119659804	0	1	570,	0	-13.4	-12.3	3.12
chr1	119836983	119837553	ENSMUSG00000026384	Ptpn4	mRNA	1.3e-30	-	119836983	119837553	0	1	570,	0	-29.9	-28.5	5.42
chr1	119909708	119910663	ENSMUSG00000036975	Tmem177	mRNA	1e-16	-	119909708	119910663	0	1	955,	0	-16	-14.8	5.69
chr11	19924404	19954678	ENSMUSG00000045671	Spred2	mRNA	6.3e-18	+	19924404	19954678	0	2	552,109,	0,30165	-17.2	-16	2.57
chr11	20018155	20021657	ENSMUSG00000045671	Spred2	mRNA	1e-147	+	20018155	20021657	0	2	34,867,	0,2635	-147	-145	5.5
chr11	20100832	20112913	ENSMUSG00000020152	Actr2	mRNA	1e-124	-	20100832	20112913	0	2	101,109,	0,11972	-124	-121	2.95
chr11	20201431	20201611	ENSMUSG00000020149	Rab1a	mRNA	2.5e-30	+	20201431	20201611	0	1	180,	0	-29.6	-28.2	2.3
chr11	20239232	20240460	ENSMUSG00000044066	Cep68	mRNA	3.2e-49	-	20239232	20240460	0	1	1228,	0	-48.5	-46.8	6.7
chr11	20302299	20302510	ENSMUSG00000020142	Slc1a4	mRNA	1.2e-07	-	20302299	20302510	0	1	211,	0	-6.93	-6.01	2.08
chr11	20302748	20302989	ENSMUSG00000020142	Slc1a4	mRNA	2e-19	-	20302748	20302989	0	1	241,	0	-18.7	-17.4	2.68
chr11	20303108	20304427	ENSMUSG00000020142	Slc1a4	mRNA	2e-48	-	20303108	20304427	0	1	1319,	0	-47.7	-46	3.71
chr11	20647897	20648318	ENSMUSG00000049800	Sertad2	mRNA	4.6e-10	+	20647897	20648318	0	1	421,	0	-9.34	-8.34	3.42
chr11	20648377	20649067	ENSMUSG00000049800	Sertad2	mRNA	5e-16	+	20648377	20649067	0	1	690,	0	-15.3	-14.1	4.51
chr11	20725706	20726186	ENSMUSG00000049659	Aftph	mRNA	1.3e-70	-	20725706	20726186	0	1	480,	0	-69.9	-68	7.01
chr11	20726305	20726935	ENSMUSG00000049659	Aftph	mRNA	7.9e-22	-	20726305	20726935	0	1	630,	0	-21.1	-19.8	2.53
chr11	20727024	20727354	ENSMUSG00000049659	Aftph	mRNA	3.2e-23	-	20727024	20727354	0	1	330,	0	-22.5	-21.2	3.05
chr11	20727563	20741589	ENSMUSG00000049659	Aftph	mRNA	7.9e-16	-	20727563	20741589	0	2	76,284,	0,13742	-15.1	-13.9	3.44
chr11	20826109	20826438	ENSMUSG00000042363	Lgalsl	mRNA	5e-19	-	20826109	20826438	0	1	329,	0	-18.3	-17.1	2.56
chr11	21091290	21091471	ENSMUSG00000020134	Peli1	mRNA	5e-14	+	21091290	21091471	0	1	181,	0	-13.3	-12.2	3.93
chr11	21147988	21148528	ENSMUSG00000020134	Peli1	mRNA	1.6e-45	+	21147988	21148528	0	1	540,	0	-44.8	-43.2	4.33
chr11	21277777	21278018	ENSMUSG00000020128	Vps54	mRNA	8.7e-08	+	21277777	21278018	0	1	241,	0	-7.06	-6.13	2.63
chr1	121305010	121305131	ENSMUSG00000003721	Insig2	mRNA	2.7e-05	-	121305010	121305131	0	1	121,	0	-4.57	-3.75	2.15
chr11	21319848	21320058	ENSMUSG00000020128	Vps54	mRNA	5e-13	+	21319848	21320058	0	1	210,	0	-12.3	-11.2	3.51
chr1	121319876	121327611	ENSMUSG00000003721	Insig2	mRNA	2e-28	-	121319876	121327611	0	3	96,53,91,	0,3262,7644	-27.7	-26.3	8.11
chr11	21371051	21371201	ENSMUSG00000001891	Ugp2	mRNA	2e-26	-	21371051	21371201	0	1	150,	0	-25.7	-24.3	3.35
chr1	121501276	121501547	ENSMUSG00000026339	Ccdc93	mRNA	2.3e-07	+	121501276	121501547	0	1	271,	0	-6.64	-5.73	3.41
chr1	121553834	121554104	ENSMUSG00000001674	Ddx18	mRNA	1.3e-14	-	121553834	121554104	0	1	270,	0	-13.9	-12.8	10.8
chr11	21566696	21571887	ENSMUSG00000020321	Mdh1	mRNA	1.3e-63	-	21566696	21571887	0	2	22,158,	0,5033	-62.9	-61.1	2.45
chr1	121567809	121567959	ENSMUSG00000001674	Ddx18	mRNA	0.0013	-	121567809	121567959	0	1	150,	0	-2.87	-2.15	2.49
chr11	22006574	22007144	ENSMUSG00000042302	Ehbp1	mRNA	8.7e-09	-	22006574	22007144	0	2	297,62,	0,508	-8.06	-7.09	2.1
chr11	22095428	22096175	ENSMUSG00000042302	Ehbp1	mRNA	1e-27	-	22095428	22096175	0	1	747,	0	-27	-25.6	5.59
chr11	22518523	22518820	ENSMUSG00000049904	Tmem17	mRNA	1e-17	+	22518523	22518820	0	1	297,	0	-17	-15.8	5.21
chr11	22835280	22835430	ENSMUSG00000098650	Gm28048	mRNA	1.8e-09	-	22835280	22835430	0	1	150,	0	-8.74	-7.75	2
chr11	22835284	22835435	ENSMUSG00000051650	B3gnt2	mRNA	1.2e-09	-	22835284	22835435	0	1	151,	0	-8.92	-7.93	2.02
chr11	22836062	22859796	ENSMUSG00000051650	B3gnt2	mRNA	1e-81	-	22836062	22859796	0	2	1133,303,	0,23431	-81	-79	5.63
chr11	22836086	22837131	ENSMUSG00000098650	Gm28048	mRNA	1.3e-81	-	22836086	22837131	0	1	1045,	0	-80.9	-78.9	5.61
chr11	22899762	22956157	ENSMUSG00000051355	Commd1	mRNA	7.9e-26	-	22899762	22956157	0	2	295,6,	0,56389	-25.1	-23.7	3.06
chr11	22956903	22974007	ENSMUSG00000051355	Commd1	mRNA	1e-172	-	22956903	22974007	0	3	44,209,108,	0,15747,16996	-172	-169	10.3
chr11	22973214	22973991	ENSMUSG00000044068	Zrsr1	mRNA	1e-193	+	22973214	22973991	0	1	777,	0	-193	-190	5.18
chr11	22974168	22974647	ENSMUSG00000044068	Zrsr1	mRNA	6.3e-70	+	22974168	22974647	0	1	479,	0	-69.2	-67.4	3.22
chr11	22982111	22982292	ENSMUSG00000051355	Commd1	mRNA	1.2e-05	-	22982111	22982292	0	1	181,	0	-4.91	-4.06	2.79
chr11	23256040	23256520	ENSMUSG00000020290	Xpo1	mRNA	2.5e-33	+	23256040	23256520	0	1	480,	0	-32.6	-31.2	4.81
chr1	123334019	123336849	ENSMUSG00000036815	Dpp10	mRNA	1e-109	-	123334019	123336849	0	2	364,26,	0,2804	-109	-107	3.74
chr11	23363804	23367350	ENSMUSG00000056342	Usp34	mRNA	4e-61	+	23363804	23367350	0	2	708,12,	0,3534	-60.4	-58.7	5.72
chr11	23488209	23488508	ENSMUSG00000020288	Ahsa2	mRNA	7.9e-17	-	23488209	23488508	0	1	299,	0	-16.1	-14.9	3.49
chr11	23488247	23489182	ENSMUSG00000056342	Usp34	mRNA	1e-64	+	23488247	23489182	0	2	121,599,	0,336	-64	-62.2	4.7
chr11	23488567	23489194	ENSMUSG00000020288	Ahsa2	mRNA	2e-51	-	23488567	23489194	0	1	627,	0	-50.7	-49	6.18
chr11	23490499	23490560	ENSMUSG00000056342	Usp34	mRNA	0.0035	+	23490499	23490560	0	1	61,	0	-2.46	-1.77	2.01
chr11	23490504	23490722	ENSMUSG00000020288	Ahsa2	mRNA	0.00095	-	23490504	23490722	0	2	66,54,	0,164	-3.02	-2.29	1.97
chr11	23497525	23498030	ENSMUSG00000020288	Ahsa2	mRNA	1.5e-07	-	23497525	23498030	0	2	13,256,	0,249	-6.81	-5.89	4.2
chr11	23655522	23655793	ENSMUSG00000020283	Pex13	mRNA	1e-39	-	23655522	23655793	0	1	271,	0	-39	-37.5	3.8
chr11	23863809	23863959	ENSMUSG00000020273	Papolg	mRNA	4.5e-07	-	23863809	23863959	0	1	150,	0	-6.35	-5.45	2.87
chr11	23895133	23895223	ENSMUSG00000020273	Papolg	mRNA	0.0039	-	23895133	23895223	0	1	90,	0	-2.41	-1.72	2.2
chr11	24078324	24085460	ENSMUSG00000000861	Bcl11a	mRNA	6.3e-18	+	24078324	24085460	0	3	121,70,140,	0,2345,6996	-17.2	-16	2.23
chr11	24163326	24165153	ENSMUSG00000000861	Bcl11a	mRNA	1e-126	+	24163326	24165153	0	1	1827,	0	-126	-123	6.2
chr1	125416377	125435727	ENSMUSG00000026341	Actr3	mRNA	2.5e-57	-	125416377	125435727	0	5	3,56,79,263,78,	0,1871,18190,18907,19272	-56.6	-54.8	2.95
chr1	125840296	125873325	ENSMUSG00000026343	Gpr39	mRNA	1e-237	+	125840296	125873325	0	2	30,956,	0,32073	-237	-234	4.77
chr1	125868699	125868880	ENSMUSG00000026344	Lypd1	mRNA	1.1e-06	-	125868699	125868880	0	1	181,	0	-5.95	-5.06	2.44
chr1	125872143	125873341	ENSMUSG00000026344	Lypd1	mRNA	1e-240	-	125872143	125873341	0	1	1198,	0	-240	-237	4.79
chr11	26386820	26397763	ENSMUSG00000004018	Fancl	mRNA	1e-08	+	26386820	26397763	0	2	490,18,	0,10925	-8	-7.03	8.35
chr1	127479478	127483161	ENSMUSG00000036155	Mgat5	mRNA	1e-101	+	127479478	127483161	0	2	144,635,	0,3048	-101	-98.7	10.6
chr1	127802277	127802998	ENSMUSG00000026349	Ccnt2	mRNA	5e-46	+	127802277	127802998	0	1	721,	0	-45.3	-43.7	4.78
chr1	127803056	127803836	ENSMUSG00000026349	Ccnt2	mRNA	1e-101	+	127803056	127803836	0	1	780,	0	-101	-98.5	11.7
chr1	127942430	127942670	ENSMUSG00000036104	Rab3gap1	mRNA	6.3e-14	+	127942430	127942670	0	1	240,	0	-13.2	-12.1	1.88
chr1	128103300	128103541	ENSMUSG00000056211	R3hdm1	mRNA	1.3e-09	+	128103300	128103541	0	1	241,	0	-8.89	-7.9	2.48
chr1	128235556	128236956	ENSMUSG00000056211	R3hdm1	mRNA	2e-47	+	128235556	128236956	0	2	70,560,	0,840	-46.7	-45.1	2.19
chr1	128244082	128244542	ENSMUSG00000026353	Ubxn4	mRNA	4e-22	+	128244082	128244542	0	2	38,381,	0,79	-21.4	-20.1	6.29
chr1	128258958	128262897	ENSMUSG00000026353	Ubxn4	mRNA	1e-28	+	128258958	128262897	0	4	45,94,55,105,	0,485,1875,3834	-28	-26.6	2.48
chr1	128276988	128277109	ENSMUSG00000026353	Ubxn4	mRNA	4.1e-06	+	128276988	128277109	0	1	121,	0	-5.39	-4.53	1.9
chr1	128417188	128417368	ENSMUSG00000026356	Dars	mRNA	2e-18	-	128417188	128417368	0	1	180,	0	-17.7	-16.5	2.6
chr11	28576383	28577311	ENSMUSG00000032878	Ccdc85a	mRNA	3.2e-91	-	28576383	28577311	0	1	928,	0	-90.5	-88.5	5.22
chr11	28583635	28584294	ENSMUSG00000032878	Ccdc85a	mRNA	7.9e-31	-	28583635	28584294	0	1	659,	0	-30.1	-28.6	3.96
chr1	12858825	12859365	ENSMUSG00000016918	Sulf1	mRNA	7.9e-20	+	12858825	12859365	0	1	540,	0	-19.1	-17.9	6.75
chr1	12859693	12859814	ENSMUSG00000016918	Sulf1	mRNA	0.00087	+	12859693	12859814	0	1	121,	0	-3.06	-2.32	2.08
chr11	28867751	28867872	ENSMUSG00000020467	Efemp1	mRNA	0.0016	+	28867751	28867872	0	1	121,	0	-2.79	-2.07	2.42
chr11	29172217	29172754	ENSMUSG00000086725	A630052C17Rik	lncRNA	3.2e-17	-	29172217	29172754	0	1	537,	0	-16.5	-15.3	6.88
chr11	29172889	29173309	ENSMUSG00000020463	Smek2	mRNA	1.6e-36	+	29172889	29173309	0	1	420,	0	-35.8	-34.3	8.9
chr11	29218579	29218670	ENSMUSG00000020463	Smek2	mRNA	0.00058	+	29218579	29218670	0	1	91,	0	-3.24	-2.49	1.62
chr11	29221859	29222576	ENSMUSG00000020462	Cfap36	mRNA	1e-111	-	29221859	29222576	0	2	126,143,	0,574	-111	-108	2.65
chr11	29247140	29247349	ENSMUSG00000020462	Cfap36	mRNA	1.5e-10	-	29247140	29247349	0	1	209,	0	-9.81	-8.79	4.18
chr11	29463486	29463876	ENSMUSG00000032740	Ccdc88a	mRNA	1e-14	+	29463486	29463876	0	1	390,	0	-14	-12.8	3.28
chr11	29503613	29507196	ENSMUSG00000032740	Ccdc88a	mRNA	1e-25	+	29503613	29507196	0	3	38,460,72,	0,238,3511	-25	-23.7	3.38
chr11	29507725	29507966	ENSMUSG00000032740	Ccdc88a	mRNA	2.5e-10	+	29507725	29507966	0	1	241,	0	-9.61	-8.6	3.44
chr11	29692946	29693574	ENSMUSG00000020458	Rtn4	mRNA	2e-49	+	29692946	29693574	0	1	628,	0	-48.7	-47	2.46
chr11	29706790	29707239	ENSMUSG00000020458	Rtn4	mRNA	7.9e-54	+	29706790	29707239	0	1	449,	0	-53.1	-51.4	2.61
chr11	29718673	29718853	ENSMUSG00000020458	Rtn4	mRNA	1.3e-27	+	29718673	29718853	0	1	180,	0	-26.9	-25.5	1.79
chr11	30024944	30026003	ENSMUSG00000044072	Eml6	mRNA	1.9e-07	-	30024944	30026003	0	2	156,114,	0,945	-6.73	-5.81	3.86
chr11	30117856	30119408	ENSMUSG00000020315	Sptbn1	mRNA	1e-105	-	30117856	30119408	0	3	154,205,32,	0,434,1520	-105	-103	2.42
chr11	30136998	30137568	ENSMUSG00000020315	Sptbn1	mRNA	6.3e-72	-	30136998	30137568	0	1	570,	0	-71.2	-69.3	2.33
chr11	30139109	30139410	ENSMUSG00000020315	Sptbn1	mRNA	1e-68	-	30139109	30139410	0	1	301,	0	-68	-66.1	2.18
chr11	30267964	30268175	ENSMUSG00000020315	Sptbn1	mRNA	3.2e-39	-	30267964	30268175	0	1	211,	0	-38.5	-37	3.58
chr1	130690320	130690561	ENSMUSG00000026409	Pfkfb2	mRNA	5e-11	-	130690320	130690561	0	1	241,	0	-10.3	-9.26	3.93
chr1	130690650	130691250	ENSMUSG00000026409	Pfkfb2	mRNA	7.9e-47	-	130690650	130691250	0	1	600,	0	-46.1	-44.5	8.13
chr1	130716905	130729253	ENSMUSG00000026409	Pfkfb2	mRNA	8.5e-10	-	130716905	130729253	0	3	333,154,53,	0,1916,12295	-9.07	-8.08	4.99
chr1	130718828	130719068	ENSMUSG00000046404	Yod1	mRNA	7.9e-11	+	130718828	130719068	0	1	240,	0	-10.1	-9.06	4.73
chr1	130719157	130719606	ENSMUSG00000046404	Yod1	mRNA	5e-11	+	130719157	130719606	0	1	449,	0	-10.3	-9.26	5.5
chr11	30771755	30772025	ENSMUSG00000040850	Psme4	mRNA	7.9e-34	+	30771755	30772025	0	1	270,	0	-33.1	-31.6	6.52
chr11	30892176	30892714	ENSMUSG00000043999	Gpr75	mRNA	5e-18	+	30892176	30892714	0	1	538,	0	-17.3	-16.1	11.3
chr11	30977303	30977663	ENSMUSG00000020309	Chac2	mRNA	3.5e-10	-	30977303	30977663	0	1	360,	0	-9.45	-8.45	3.35
chr1	131097438	131097826	ENSMUSG00000016528	Mapkapk2	mRNA	1e-11	-	131097438	131097826	0	1	388,	0	-11	-9.99	3.19
chr1	131128713	131129343	ENSMUSG00000016526	Dyrk3	mRNA	1.3e-74	-	131128713	131129343	0	1	630,	0	-73.9	-71.9	10.8
chr1	131129492	131129973	ENSMUSG00000016526	Dyrk3	mRNA	3.2e-22	-	131129492	131129973	0	1	481,	0	-21.5	-20.2	5.49
chr1	131178526	131178617	ENSMUSG00000026430	Rassf5	mRNA	0.0019	-	131178526	131178617	0	1	91,	0	-2.72	-2.01	1.68
chr1	131179608	131179909	ENSMUSG00000026427	Eif2d	mRNA	4.3e-05	+	131179608	131179909	0	1	301,	0	-4.37	-3.55	4.32
chr1	131286719	131286900	ENSMUSG00000026425	Srgap2	mRNA	3.6e-07	-	131286719	131286900	0	1	181,	0	-6.44	-5.54	6.39
chr1	131289356	131289717	ENSMUSG00000026425	Srgap2	mRNA	2e-24	-	131289356	131289717	0	1	361,	0	-23.7	-22.4	4.5
chr1	131295232	131295503	ENSMUSG00000026425	Srgap2	mRNA	6.3e-11	-	131295232	131295503	0	1	271,	0	-10.2	-9.13	4.42
chr11	3130286	3131004	ENSMUSG00000082286	Pisd-ps1	others	1.2e-10	+	3130286	3131004	0	2	27,212,	0,506	-9.92	-8.9	1.59
chr11	31360147	31360447	ENSMUSG00000020303	Stc2	mRNA	1.8e-06	-	31360147	31360447	0	1	300,	0	-5.74	-4.86	10.8
chr1	13140392	13140513	ENSMUSG00000005886	Ncoa2	mRNA	7.9e-06	-	13140392	13140513	0	1	121,	0	-5.1	-4.25	1.69
chr1	131525232	131527262	ENSMUSG00000026425	Srgap2	mRNA	1.5e-05	-	131525232	131527262	0	2	361,30,	0,2000	-4.81	-3.98	3.66
chr11	31665449	31666607	ENSMUSG00000044502	Bod1	mRNA	1e-144	-	31665449	31666607	0	2	418,121,	0,1037	-144	-142	3.33
chr1	13167074	13174946	ENSMUSG00000005886	Ncoa2	mRNA	1e-76	-	13167074	13174946	0	2	32,868,	0,7004	-76	-74	6.31
chr1	131712336	131712516	ENSMUSG00000052688	Rab7b	mRNA	2.6e-05	+	131712336	131712516	0	1	180,	0	-4.59	-3.76	5.08
chr1	13175125	13175276	ENSMUSG00000005886	Ncoa2	mRNA	3.5e-05	-	13175125	13175276	0	1	151,	0	-4.45	-3.63	1.79
chr1	131827990	131828350	ENSMUSG00000013275	Slc41a1	mRNA	1.3e-15	+	131827990	131828350	0	1	360,	0	-14.9	-13.7	3.47
chr1	131830056	131830985	ENSMUSG00000013275	Slc41a1	mRNA	1e-24	+	131830056	131830985	0	1	929,	0	-24	-22.6	3.68
chr11	31872359	31872749	ENSMUSG00000020300	Cpeb4	mRNA	3.2e-19	+	31872359	31872749	0	1	390,	0	-18.5	-17.2	2.45
chr11	31872898	31873347	ENSMUSG00000020300	Cpeb4	mRNA	2e-23	+	31872898	31873347	0	1	449,	0	-22.7	-21.4	2.65
chr1	131910533	131910684	ENSMUSG00000026434	Nucks1	mRNA	7.9e-22	+	131910533	131910684	0	1	151,	0	-21.1	-19.8	3.72
chr1	131922005	131929301	ENSMUSG00000026434	Nucks1	mRNA	5e-24	+	131922005	131929301	0	4	43,56,153,139,	0,2580,6058,7157	-23.3	-22	3.02
chr1	131930050	131931282	ENSMUSG00000026434	Nucks1	mRNA	7.2e-10	+	131930050	131931282	0	2	21,249,	0,983	-9.14	-8.14	1.8
chr1	132017943	132018453	ENSMUSG00000026436	Elk4	mRNA	1.3e-25	+	132017943	132018453	0	1	510,	0	-24.9	-23.6	5.7
chr1	132019459	132023785	ENSMUSG00000026436	Elk4	mRNA	1.3e-10	+	132019459	132023785	0	2	7,233,	0,4093	-9.9	-8.87	3.77
chr11	3202541	3202947	ENSMUSG00000020454	Eif4enif1	mRNA	1.3e-24	+	3202541	3202947	0	2	15,285,	0,121	-23.9	-22.6	5.59
chr1	132027106	132027557	ENSMUSG00000059149	Mfsd4a	mRNA	1.6e-20	-	132027106	132027557	0	1	451,	0	-19.8	-18.6	4.62
chr1	132204601	132204902	ENSMUSG00000079330	Lemd1	mRNA	3e-07	+	132204601	132204902	0	1	301,	0	-6.53	-5.62	5.02
chr11	32205414	32205623	ENSMUSG00000040767	Snrnp25	mRNA	4e-24	+	32205414	32205623	0	1	209,	0	-23.4	-22.1	3.78
chr11	32209703	32209913	ENSMUSG00000020282	Rhbdf1	mRNA	0.00011	-	32209703	32209913	0	1	210,	0	-3.96	-3.16	2.88
chr11	32231239	32231807	ENSMUSG00000020287	Mpg	mRNA	5.8e-09	+	32231239	32231807	0	2	5,234,	0,334	-8.24	-7.28	2.4
chr11	32231580	32231821	ENSMUSG00000020289	Nprl3	mRNA	2.9e-08	-	32231580	32231821	0	1	241,	0	-7.54	-6.59	2.19
chr1	132298983	132299521	ENSMUSG00000042115	Klhdc8a	mRNA	1.3e-18	+	132298983	132299521	0	1	538,	0	-17.9	-16.7	3.5
chr1	132304640	132304939	ENSMUSG00000042115	Klhdc8a	mRNA	1e-14	+	132304640	132304939	0	1	299,	0	-14	-12.9	3.93
chr1	132357033	132357663	ENSMUSG00000042066	Tmcc2	mRNA	3.2e-39	-	132357033	132357663	0	1	630,	0	-38.5	-37	2.2
chr1	132358957	132359167	ENSMUSG00000042066	Tmcc2	mRNA	5e-13	-	132358957	132359167	0	1	210,	0	-12.3	-11.2	2.03
chr1	132360244	132360695	ENSMUSG00000042066	Tmcc2	mRNA	0	-	132360244	132360695	0	1	451,	0	-331	#NAME?	5.28
chr1	132360814	132364810	ENSMUSG00000042066	Tmcc2	mRNA	2.5e-60	-	132360814	132364810	0	2	401,109,	0,3887	-59.6	-57.8	2.58
chr1	132367875	132380974	ENSMUSG00000042066	Tmcc2	mRNA	1e-11	-	132367875	132380974	0	2	12,318,	0,12781	-11	-9.95	1.59
chr1	132391160	132391281	ENSMUSG00000042066	Tmcc2	mRNA	1.9e-06	-	132391160	132391281	0	1	121,	0	-5.71	-4.83	1.8
chr11	32423797	32423888	ENSMUSG00000040711	Sh3pxd2b	mRNA	0.00065	+	32423797	32423888	0	1	91,	0	-3.19	-2.45	3.28
chr1	132434140	132434440	ENSMUSG00000042046	Dstyk	mRNA	6.3e-16	+	132434140	132434440	0	1	300,	0	-15.2	-14.1	4.26
chr11	3243899	3244169	ENSMUSG00000020454	Eif4enif1	mRNA	1.3e-30	+	3243899	3244169	0	1	270,	0	-29.9	-28.5	3.2
chr1	132449413	132449774	ENSMUSG00000042046	Dstyk	mRNA	3.2e-53	+	132449413	132449774	0	1	361,	0	-52.5	-50.8	7.14
chr11	32455369	32516598	ENSMUSG00000044949	Ubtd2	mRNA	3.2e-85	+	32455369	32516598	0	3	177,237,509,	0,43855,60720	-84.5	-82.5	6.66
chr1	132477394	132477515	ENSMUSG00000026439	Rbbp5	mRNA	1.5e-05	+	132477394	132477515	0	1	121,	0	-4.83	-3.99	2.22
chr11	3249918	3250247	ENSMUSG00000020457	Drg1	mRNA	2e-22	-	3249918	3250247	0	1	329,	0	-21.7	-20.4	2.27
chr1	132503888	132504249	ENSMUSG00000026439	Rbbp5	mRNA	6.3e-08	+	132503888	132504249	0	1	361,	0	-7.2	-6.26	1.94
chr1	132504548	132504699	ENSMUSG00000026439	Rbbp5	mRNA	6.9e-06	+	132504548	132504699	0	1	151,	0	-5.16	-4.31	1.71
chr1	132513861	132515627	ENSMUSG00000053024	Cntn2	mRNA	1.6e-63	-	132513861	132515627	0	1	1766,	0	-62.8	-60.9	5.63
chr1	132542726	132543055	ENSMUSG00000053024	Cntn2	mRNA	5e-18	-	132542726	132543055	0	2	213,27,	0,302	-17.3	-16.1	7.86
chr1	132564719	132564930	ENSMUSG00000026442	Nfasc	mRNA	1.6e-21	-	132564719	132564930	0	1	211,	0	-20.8	-19.5	4.37
chr1	132568674	132568765	ENSMUSG00000026442	Nfasc	mRNA	9.5e-05	-	132568674	132568765	0	1	91,	0	-4.02	-3.22	1.52
chr1	132569094	132569994	ENSMUSG00000026442	Nfasc	mRNA	1e-143	-	132569094	132569994	0	1	900,	0	-143	-140	4.87
chr1	132570263	132576307	ENSMUSG00000026442	Nfasc	mRNA	1.3e-75	-	132570263	132576307	0	3	388,70,22,	0,3506,6022	-74.9	-72.9	2.99
chr11	32642723	32652775	ENSMUSG00000020271	Fbxw11	mRNA	2.5e-24	+	32642723	32652775	0	2	212,28,	0,10024	-23.6	-22.3	2.9
chr11	3264857	3266415	ENSMUSG00000020457	Drg1	mRNA	7.9e-43	-	3264857	3266415	0	2	33,147,	0,1411	-42.1	-40.5	3.87
chr11	32742633	32744936	ENSMUSG00000020271	Fbxw11	mRNA	1.3e-81	+	32742633	32744936	0	2	11,407,	0,1896	-80.9	-79	3.28
chr1	132880272	132939945	ENSMUSG00000026443	Lrrn2	mRNA	1e-260	+	132880272	132939945	0	2	570,2965,	0,56708	-260	-257	6.39
chr11	3289903	3290144	ENSMUSG00000020453	Patz1	mRNA	3.2e-09	+	3289903	3290144	0	1	241,	0	-8.49	-7.51	3.23
chr11	3290233	3291522	ENSMUSG00000020453	Patz1	mRNA	1.6e-78	+	3290233	3291522	0	1	1289,	0	-77.8	-75.9	7.78
chr1	132991911	132992211	ENSMUSG00000054387	Mdm4	mRNA	4e-21	-	132991911	132992211	0	1	300,	0	-20.4	-19.1	3.39
chr1	133066448	133066659	ENSMUSG00000026447	Pik3c2b	mRNA	0.00058	+	133066448	133066659	0	1	211,	0	-3.24	-2.49	2.8
chr1	133066777	133067108	ENSMUSG00000026447	Pik3c2b	mRNA	9.3e-10	+	133066777	133067108	0	1	331,	0	-9.03	-8.03	4.59
chr11	33117459	33117786	ENSMUSG00000057967	Fgf18	mRNA	2.4e-05	-	33117459	33117786	0	1	327,	0	-4.62	-3.8	6.88
chr1	133132099	133132489	ENSMUSG00000046062	Ppp1r15b	mRNA	2.5e-39	+	133132099	133132489	0	1	390,	0	-38.6	-37.1	8.15
chr1	133132697	133133506	ENSMUSG00000046062	Ppp1r15b	mRNA	1.6e-57	+	133132697	133133506	0	1	809,	0	-56.8	-55	6.96
chr1	133133565	133136942	ENSMUSG00000046062	Ppp1r15b	mRNA	5e-17	+	133133565	133136942	0	2	50,280,	0,3097	-16.3	-15.2	3.45
chr11	33156055	33157187	ENSMUSG00000057113	Npm1	mRNA	1.6e-97	-	33156055	33157187	0	3	49,84,197,	0,608,935	-96.8	-94.7	3.06
chr11	33157246	33160837	ENSMUSG00000057113	Npm1	mRNA	1e-25	-	33157246	33160837	0	4	31,62,107,10,	0,2687,3087,3581	-25	-23.7	1.9
chr1	133270130	133273962	ENSMUSG00000041757	Plekha6	mRNA	7.9e-23	+	133270130	133273962	0	3	72,483,105,	0,2078,3727	-22.1	-20.8	3.19
chr1	133299807	133300558	ENSMUSG00000041757	Plekha6	mRNA	3.2e-30	+	133299807	133300558	0	1	751,	0	-29.5	-28.1	3.58
chr1	133300706	133301427	ENSMUSG00000041757	Plekha6	mRNA	2e-39	+	133300706	133301427	0	1	721,	0	-38.7	-37.1	3.61
chr11	3330758	3330968	ENSMUSG00000034614	Pik3ip1	mRNA	3.2e-11	+	3330758	3330968	0	1	210,	0	-10.5	-9.43	3.51
chr1	133383470	133383800	ENSMUSG00000070643	Sox13	mRNA	6.3e-12	-	133383470	133383800	0	1	330,	0	-11.2	-10.1	5.09
chr11	3341596	3342135	ENSMUSG00000034614	Pik3ip1	mRNA	4e-16	+	3341596	3342135	0	1	539,	0	-15.4	-14.2	2.66
chr11	3342223	3342404	ENSMUSG00000034614	Pik3ip1	mRNA	8.7e-07	+	3342223	3342404	0	1	181,	0	-6.06	-5.17	1.95
chr11	3345062	3346250	ENSMUSG00000020451	Limk2	mRNA	1e-163	-	3345062	3346250	0	2	822,16,	0,1172	-163	-161	5.56
chr1	133620059	133620449	ENSMUSG00000094410	Gm38394	mRNA	4e-48	-	133620059	133620449	0	1	390,	0	-47.4	-45.7	5.02
chr1	133620070	133620459	ENSMUSG00000102976	Zc3h11a	mRNA	3.2e-49	-	133620070	133620459	0	1	389,	0	-48.5	-46.8	5.09
chr1	133620548	133620638	ENSMUSG00000102976	Zc3h11a	mRNA	0.00016	-	133620548	133620638	0	1	90,	0	-3.79	-3.01	1.85
chr1	133620568	133620629	ENSMUSG00000094410	Gm38394	mRNA	7.9e-05	-	133620568	133620629	0	1	61,	0	-4.1	-3.3	1.94
chr1	133621197	133621797	ENSMUSG00000094410	Gm38394	mRNA	2e-40	-	133621197	133621797	0	1	600,	0	-39.7	-38.2	5.26
chr1	133621204	133622117	ENSMUSG00000102976	Zc3h11a	mRNA	7.9e-42	-	133621204	133622117	0	2	597,1,	0,912	-41.1	-39.5	4.5
chr1	133625881	133627196	ENSMUSG00000102976	Zc3h11a	mRNA	1e-40	-	133625881	133627196	0	2	49,430,	0,885	-40	-38.5	3.13
chr1	133625908	133627195	ENSMUSG00000094410	Gm38394	mRNA	7.9e-40	-	133625908	133627195	0	2	22,429,	0,858	-39.1	-37.6	3.14
chr11	33630386	33633206	ENSMUSG00000053519	Kcnip1	mRNA	3.2e-16	-	33630386	33633206	0	2	212,59,	0,2761	-15.5	-14.4	2.83
chr1	133657407	133657618	ENSMUSG00000102049	Zbed6	mRNA	1.3e-06	-	133657407	133657618	0	1	211,	0	-5.89	-5.01	3.21
chr1	133657423	133657633	ENSMUSG00000094410	Gm38394	mRNA	1.8e-06	-	133657423	133657633	0	1	210,	0	-5.75	-4.87	3.09
chr1	133657992	133658173	ENSMUSG00000094410	Gm38394	mRNA	3.2e-09	-	133657992	133658173	0	1	181,	0	-8.5	-7.52	3.55
chr1	133658006	133658187	ENSMUSG00000102049	Zbed6	mRNA	3.5e-10	-	133658006	133658187	0	1	181,	0	-9.45	-8.44	3.93
chr1	133659310	133659730	ENSMUSG00000094410	Gm38394	mRNA	3.2e-21	-	133659310	133659730	0	1	420,	0	-20.5	-19.3	4.79
chr1	133659325	133659716	ENSMUSG00000102049	Zbed6	mRNA	1.6e-20	-	133659325	133659716	0	1	391,	0	-19.8	-18.6	4.62
chr1	133706433	133711817	ENSMUSG00000026463	Atp2b4	mRNA	1.6e-50	-	133706433	133711817	0	2	563,186,	0,5198	-49.8	-48.1	3.54
chr11	3371337	3392998	ENSMUSG00000020451	Limk2	mRNA	0.00026	-	3371337	3392998	0	2	39,82,	0,21579	-3.59	-2.81	2.27
chr1	133753123	133753693	ENSMUSG00000026463	Atp2b4	mRNA	7.9e-51	-	133753123	133753693	0	1	570,	0	-50.1	-48.4	4.09
chr1	133800800	133801041	ENSMUSG00000026463	Atp2b4	mRNA	9.1e-09	-	133800800	133801041	0	1	241,	0	-8.04	-7.07	2.81
chr1	133912274	133912693	ENSMUSG00000041577	Prelp	mRNA	1.3e-06	-	133912274	133912693	0	1	419,	0	-5.88	-5	3.85
chr1	133913804	133914765	ENSMUSG00000090208	Gm15851	lncRNA	1e-18	+	133913804	133914765	0	2	25,293,	0,668	-18	-16.8	6.39
chr1	133914445	133914775	ENSMUSG00000041577	Prelp	mRNA	3.2e-20	-	133914445	133914775	0	1	330,	0	-19.5	-18.2	5.33
chr1	133914833	133915402	ENSMUSG00000041577	Prelp	mRNA	7.9e-19	-	133914833	133915402	0	1	569,	0	-18.1	-16.9	5.63
chr1	134040236	134040892	ENSMUSG00000041559	Fmod	mRNA	2.5e-24	+	134040236	134040892	0	1	656,	0	-23.6	-22.3	7.37
chr1	134076570	134076720	ENSMUSG00000020423	Btg2	mRNA	3.8e-06	-	134076570	134076720	0	1	150,	0	-5.42	-4.56	2.37
chr1	134077017	134077167	ENSMUSG00000020423	Btg2	mRNA	0.00019	-	134077017	134077167	0	1	150,	0	-3.72	-2.94	2.05
chr1	134077285	134079120	ENSMUSG00000020423	Btg2	mRNA	3.2e-14	-	134077285	134079120	0	2	418,209,	0,1626	-13.5	-12.4	4.78
chr11	3416041	3416431	ENSMUSG00000020448	Rnf185	mRNA	7.9e-17	-	3416041	3416431	0	1	390,	0	-16.1	-15	3.59
chr11	3416670	3418048	ENSMUSG00000020448	Rnf185	mRNA	1e-42	-	3416670	3418048	0	1	1378,	0	-42	-40.4	5.18
chr1	134199522	134199583	ENSMUSG00000042429	Adora1	mRNA	0.00042	-	134199522	134199583	0	1	61,	0	-3.38	-2.62	1.34
chr1	134201500	134203329	ENSMUSG00000042429	Adora1	mRNA	1e-103	-	134201500	134203329	0	1	1829,	0	-103	-101	3.74
chr1	134234171	134235041	ENSMUSG00000042429	Adora1	mRNA	6.3e-67	-	134234171	134235041	0	1	870,	0	-66.2	-64.3	2.89
chr1	134298246	134298545	ENSMUSG00000026458	Ppfia4	mRNA	1e-19	-	134298246	134298545	0	1	299,	0	-19	-17.8	3.73
chr1	134327384	134328347	ENSMUSG00000026458	Ppfia4	mRNA	7.9e-11	-	134327384	134328347	0	3	65,90,55,	0,615,908	-10.1	-9.04	2.6
chr1	134494647	134506629	ENSMUSG00000042229	Rabif	mRNA	1e-155	+	134494647	134506629	0	2	162,554,	0,11428	-155	-153	8.93
chr11	3458054	3458263	ENSMUSG00000034587	8430429K09Rik	lncRNA	2e-07	+	3458054	3458263	0	1	209,	0	-6.7	-5.79	4.16
chr1	134628716	134631566	ENSMUSG00000042207	Kdm5b	mRNA	2.5e-48	+	134628716	134631566	0	2	36,1134,	0,1716	-47.6	-46	6.08
chr1	134747519	134748988	ENSMUSG00000026452	Syt2	mRNA	2.5e-55	+	134747519	134748988	0	1	1469,	0	-54.6	-52.9	9.33
chr1	134754837	134755137	ENSMUSG00000073557	Ppp1r12b	mRNA	2.5e-13	-	134754837	134755137	0	1	300,	0	-12.6	-11.5	2.36
chr1	134755226	134755976	ENSMUSG00000073557	Ppp1r12b	mRNA	1e-30	-	134755226	134755976	0	1	750,	0	-30	-28.6	3.06
chr1	134755597	134760053	ENSMUSG00000073557	Ppp1r12b	mRNA	1.6e-32	-	134755597	134760053	0	2	213,117,	0,4339	-31.8	-30.3	3.46
chr1	134759122	134759452	ENSMUSG00000073557	Ppp1r12b	mRNA	6.3e-25	-	134759122	134759452	0	1	330,	0	-24.2	-22.8	3.46
chr1	134759841	134759992	ENSMUSG00000073557	Ppp1r12b	mRNA	2e-06	-	134759841	134759992	0	1	151,	0	-5.69	-4.82	2.21
chr11	3493146	3493357	ENSMUSG00000034579	Pla2g3	mRNA	1e-10	+	3493146	3493357	0	1	211,	0	-9.98	-8.96	7.86
chr11	3494434	3494585	ENSMUSG00000034570	Inpp5j	mRNA	5.2e-06	-	3494434	3494585	0	1	151,	0	-5.28	-4.42	1.69
chr11	3494823	3495034	ENSMUSG00000034570	Inpp5j	mRNA	2.6e-06	-	3494823	3495034	0	1	211,	0	-5.58	-4.71	1.52
chr1	134955701	134955942	ENSMUSG00000073557	Ppp1r12b	mRNA	2.5e-13	-	134955701	134955942	0	1	241,	0	-12.6	-11.6	3.89
chr1	134986082	134986203	ENSMUSG00000042793	Lgr6	mRNA	0.0015	-	134986082	134986203	0	1	121,	0	-2.83	-2.11	4.91
chr1	134987069	134987698	ENSMUSG00000042793	Lgr6	mRNA	1.7e-05	-	134987069	134987698	0	1	629,	0	-4.78	-3.94	10.8
chr11	3502081	3502771	ENSMUSG00000034570	Inpp5j	mRNA	2e-43	-	3502081	3502771	0	1	690,	0	-42.7	-41.1	3.73
chr11	3504610	3504821	ENSMUSG00000034570	Inpp5j	mRNA	1e-22	-	3504610	3504821	0	1	211,	0	-22	-20.7	5.74
chr1	135146823	135147033	ENSMUSG00000026426	Arl8a	mRNA	2.5e-60	+	135146823	135147033	0	1	210,	0	-59.6	-57.8	2.22
chr11	3514861	3515069	ENSMUSG00000075702	Selm	mRNA	6.3e-19	+	3514861	3515069	0	1	208,	0	-18.2	-17	2.01
chr1	135155313	135155612	ENSMUSG00000026426	Arl8a	mRNA	4e-48	+	135155313	135155612	0	1	299,	0	-47.4	-45.7	1.83
[truncated: 15,530 more rows]

## Sheet: table S6
Table S6. List of specifically methylated m6A peaks in mouse cerebellum.
[truncated: 2,019 more rows]

## Sheet: table S7
Table S7. List of specifically methylated m6A peaks in mouse cerebral cortex.
[truncated: 1,044 more rows]

[truncated: 13 more sheets: table S8, table S9, table S10, table S11, table S12, table S13, table S14, table S15, table S16, table S17, table S18, table S19, table S20]
